# Supplementary material for: Exosomal MicroRNA and Protein Profiles of Hepatitis B Virus-Related Hepatocellular Carcinoma Cells
Source: Int J Mol Sci. 2023 Aug 23;24(17):13098. doi: 10.3390/ijms241713098 (PMC10487651; doi:10.3390/ijms241713098)
Supplement: Supplementary file 1 [file ijms-24-13098-s001.zip]

Archive with 1 entries (1 files):
- ijms-2539427-supplementary.xlsx
