# Supplementary material for: Exosomal MicroRNA and Protein Profiles of Hepatitis B Virus-Related Hepatocellular Carcinoma Cells
Source: Int J Mol Sci. 2023 Aug 23;24(17):13098. doi: 10.3390/ijms241713098 (PMC10487651; doi:10.3390/ijms241713098)
Supplement: Supplementary file 1 [file ijms-24-13098-s001.zip › ijms-2539427-supplementary.xlsx]

## Sheet: Suppl Table 1-exo-miRNAs
Exosomal miRNAs SNU-182 and SNU-423 versus THLE-2
Name	Max means	Fold change	Log fold change	P-value	FDR p-value	Bonferroni	SNU-423 - CPM	SNU-182 - CPM	THLE-2 CPM
hsa-miR-483-5p	1428	425.044	8.78147	1.82576e-05	0.0152451	0.0152451	1255.18	16923.6	18.311
hsa-miR-155-5p	883	-23.995	-4.58466	0.000602792	0.188834	0.503332	82.7639	551.47	8084.32
hsa-miR-185-3p	313.5	185.776	7.53742	0.000679137	0.188834	0.567079	358.644	3640.89	9.15552
hsa-miR-34a-5p	304	-62.0191	-5.95464	0.000904593	0.188834	0.755335	82.7639	35.5787	2783.28
hsa-miR-183-5p	918	31.278	4.96708	0.00113332	0.189265	0.946325	2979.5	10246.7	210.577
hsa-miR-145-5p	188	58.462	5.86943	0.00198657	0.271618	1	110.352	2205.88	18.311
hsa-miR-182-5p	1256.5	18.559	4.21404	0.00227704	0.271618	1	4827.89	13863.8	503.554
hsa-miR-143-3p	3780.5	46.0371	5.52473	0.00282344	0.294696	1	1048.34	44609.8	494.398
hsa-miR-378d	51	45.8776	5.51972	0.00388115	0.360085	1	331.056	533.681	9.15552
hsa-miR-378a-3p	4398.5	26.805	4.74443	0.00489821	0.409	1	38788.7	43827.1	1547.28
hsa-miR-378i	52.5	25.6792	4.68253	0.00771404	0.585566	1	496.583	515.891	18.311
hsa-miR-195-5p	9	-7.86019	-2.97456	0.0102023	0.692244	1	0	11.8596	82.3997
hsa-miR-483-3p	319	1131.37	10.1439	0.0107774	0.692244	1	0	3783.2	0
hsa-miR-146b-5p	1434	-10.3005	-3.36464	0.0122672	0.704828	1	468.995	2033.92	13129
hsa-miR-199a-5p	103.5	58.42	5.86839	0.0126616	0.704828	1	27.588	1221.54	9.15552
hsa-miR-335-5p	410.5	10.419	3.38115	0.0156736	0.717507	1	606.935	4737.9	256.355
hsa-miR-10b-5p	258.5	28.6235	4.83913	0.0160184	0.717507	1	193.116	3024.19	54.9331
hsa-miR-619-5p	94	19.259	4.26746	0.016087	0.717507	1	689.699	966.555	45.7776
hsa-miR-491-5p	51.5	18.3371	4.1967	0.0163265	0.717507	1	110.352	587.049	18.311
hsa-let-7d-3p	16	-9.50115	-3.2481	0.0178958	0.732928	1	55.1759	5.92979	146.488
hsa-miR-598-3p	24	-14.2072	-3.82855	0.0184329	0.732928	1	27.588	11.8596	219.732
hsa-miR-146b-3p	15	-12.9875	-3.69905	0.0194953	0.739937	1	27.588	5.92979	137.333
hsa-miR-3180	118.5	465.295	8.742	0.0204726	0.743246	1	165.528	1369.78	0
hsa-miR-143-5p	121.5	432.591	8.75686	0.0250495	0.789126	1	0	1440.94	0
hsa-miR-744-3p	72.5	23.1706	4.53422	0.0257594	0.789126	1	55.1759	847.96	18.311
hsa-let-7e-5p	2204	-7.39264	-2.88609	0.0258308	0.789126	1	2234.63	2870.02	20178.8
hsa-miR-362-5p	11	-17.6002	-4.13752	0.0267503	0.789126	1	0	5.92979	100.711
hsa-miR-199a-3p	2312.5	13.3592	3.73976	0.0280247	0.789126	1	4027.84	26559.5	1144.44
hsa-let-7b-5p	22329	-20.3996	-4.35047	0.0288965	0.789126	1	18594.3	1470.59	204434
hsa-miR-29c-5p	13	-20.7479	-4.37489	0.0292492	0.789126	1	0	5.92979	119.022
hsa-miR-5585-3p	29.5	26.7518	4.74156	0.0305249	0.789126	1	413.819	260.911	9.15552
hsa-let-7d-5p	567	-15.4076	-3.94557	0.0338112	0.789126	1	634.523	65.2277	5191.18
hsa-miR-376a-3p	15	-6.784	-2.76214	0.0358776	0.789126	1	82.7639	5.92979	137.333
hsa-miR-769-5p	526	6.15402	2.62153	0.0365278	0.789126	1	1213.87	5977.23	585.953
hsa-miR-629-3p	27	13.2125	3.72383	0.0378265	0.789126	1	193.116	278.7	18.311
hsa-miR-671-5p	1498.5	9.82244	3.29608	0.0391318	0.789126	1	9324.73	15767.3	1281.77
hsa-miR-378c	10.5	9.54556	3.25483	0.0433467	0.789126	1	82.7639	106.736	9.15552
hsa-miR-452-5p	23.5	11.5002	3.52359	0.0486843	0.789126	1	137.94	249.051	18.311
hsa-miR-4306	9.5	8.63557	3.11029	0.0487649	0.789126	1	27.588	106.736	9.15552
hsa-miR-181c-5p	11	9.98205	3.31934	0.0499696	0.789126	1	27.588	124.526	9.15552
hsa-let-7c-5p	1433	-5.3183	-2.41096	0.0520149	0.789126	1	3172.62	1891.6	13119.9
hsa-miR-615-3p	45	162.329	7.34278	0.0569202	0.789126	1	0	533.681	0
hsa-miR-3928-3p	10.5	15.3818	3.94315	0.0570954	0.789126	1	303.468	59.2979	9.15552
hsa-miR-196a-5p	926	6.84529	2.77511	0.0576566	0.789126	1	4303.72	10056.9	1052.88
hsa-miR-216a-5p	28	129.893	7.02117	0.0591208	0.789126	1	82.7639	314.279	0
hsa-miR-1269b	12	196.328	7.61712	0.0600619	0.789126	1	662.111	0	0
hsa-miR-769-3p	38.5	5.73027	2.5186	0.0621189	0.789126	1	386.232	373.577	64.0886
hsa-miR-454-5p	13	-3.43894	-1.78197	0.0635155	0.789126	1	27.588	35.5787	119.022
hsa-miR-10401-3p	32	125.826	6.97528	0.0669825	0.789126	1	27.588	373.577	0
hsa-miR-214-3p	34.5	19.5166	4.28663	0.0685971	0.789126	1	0	409.155	9.15552
hsa-miR-130a-5p	38.5	139.436	7.12346	0.0686319	0.789126	1	0	456.594	0
hsa-miR-1269a	38.5	139.436	7.12346	0.0688694	0.789126	1	0	456.594	0
hsa-miR-185-5p	749	5.82971	2.54342	0.069795	0.789126	1	910.403	8687.14	823.997
hsa-miR-873-3p	12.5	141.855	7.14828	0.0713002	0.789126	1	441.407	53.3681	0
hsa-miR-150-5p	7	10.5882	3.40439	0.073792	0.789126	1	220.704	35.5787	9.15552
hsa-miR-642a-3p	12	10.8792	3.4435	0.0740774	0.789126	1	27.588	136.385	9.15552
hsa-miR-887-3p	10	-99.4742	-6.63625	0.0750112	0.789126	1	0	0	91.5552
hsa-miR-340-5p	43.5	5.21271	2.38203	0.0762685	0.789126	1	220.704	468.453	73.2442
hsa-miR-199b-5p	124	8.19918	3.03548	0.0767576	0.789126	1	220.704	1423.15	100.711
hsa-miR-654-3p	43	-9.87173	-3.3033	0.0803812	0.789126	1	110.352	23.7191	393.687
hsa-miR-1296-5p	15	-3.95812	-1.98481	0.0807186	0.789126	1	55.1759	29.6489	137.333
hsa-miR-96-5p	19.5	113.975	6.83257	0.0830321	0.789126	1	110.352	207.543	0
hsa-miR-1-3p	21	10.3337	3.36928	0.0845687	0.789126	1	331.056	177.894	18.311
hsa-miR-889-3p	6	-9.731	-3.28259	0.0870315	0.789126	1	0	5.92979	54.9331
hsa-miR-369-5p	12	-7.15272	-2.83849	0.0874632	0.789126	1	55.1759	5.92979	109.866
hsa-miR-30a-3p	672.5	4.38702	2.13324	0.0881803	0.789126	1	6096.94	6665.08	1483.19
hsa-miR-92a-1-5p	11.5	67.4803	6.0764	0.0882389	0.789126	1	55.1759	124.526	0
hsa-miR-561-3p	11	64.5366	6.01205	0.0886989	0.789126	1	27.588	124.526	0
hsa-miR-664a-3p	7	-3.2157	-1.68513	0.0891436	0.789126	1	0	23.7191	64.0886
hsa-miR-138-5p	7.5	70.7134	6.14391	0.0896443	0.789126	1	220.704	41.5085	0
hsa-miR-431-5p	6	-9.731	-3.28259	0.0912349	0.789126	1	0	5.92979	54.9331
hsa-miR-378f	9.5	55.9749	5.80671	0.0917328	0.789126	1	137.94	83.017	0
hsa-miR-190a-5p	60.5	6.32623	2.66135	0.0922041	0.789126	1	220.704	670.066	73.2442
hsa-miR-223-3p	148.5	5.66451	2.50195	0.09345	0.789126	1	6786.64	302.419	622.575
hsa-miR-378g	9	52.9962	5.72782	0.0948303	0.789126	1	82.7639	88.9468	0
hsa-miR-422a	15	13.603	3.76585	0.0954181	0.789126	1	137.94	148.245	9.15552
hsa-miR-1293	6	-60.3995	-5.91646	0.0956287	0.789126	1	0	0	54.9331
hsa-miR-3605-3p	6	-60.3995	-5.91646	0.0966994	0.789126	1	0	0	54.9331
hsa-miR-10b-3p	23.5	86.8071	6.43974	0.0971411	0.789126	1	0	278.7	0
hsa-miR-135b-5p	39	5.07855	2.34442	0.0982149	0.789126	1	248.292	409.155	73.2442
hsa-miR-218-5p	292.5	8.38218	3.06732	0.099458	0.789126	1	275.88	3409.63	219.732
hsa-miR-542-5p	8	7.29286	2.86648	0.100409	0.789126	1	55.1759	83.017	9.15552
hsa-miR-33b-5p	12.5	63.1002	5.97957	0.101902	0.789126	1	27.588	142.315	0
hsa-miR-296-5p	45.5	5.41725	2.43756	0.104135	0.789126	1	55.1759	527.751	54.9331
hsa-miR-1268a	146.5	6.02576	2.59114	0.107423	0.789126	1	165.528	1701.85	155.644
hsa-miR-3065-3p	22.5	13.0515	3.70615	0.110376	0.789126	1	0	266.84	9.15552
hsa-miR-219a-5p	13	10.3151	3.36668	0.111083	0.789126	1	27.588	148.245	9.15552
hsa-miR-4443	5	-50.6308	-5.66194	0.11277	0.789126	1	0	0	45.7776
hsa-miR-676-3p	5	-50.6308	-5.66194	0.113703	0.789126	1	0	0	45.7776
hsa-let-7g-5p	602	-4.42677	-2.14626	0.114389	0.789126	1	2262.21	254.981	5511.62
hsa-miR-1287-5p	80	6.94527	2.79603	0.118154	0.789126	1	220.704	901.328	82.3997
hsa-miR-1228-5p	18	67.6828	6.08072	0.118931	0.789126	1	0	213.472	0
hsa-miR-3934-5p	4	-40.8621	-5.35269	0.126366	0.789126	1	0	0	36.6221
hsa-miR-3679-5p	4	-40.8621	-5.35269	0.126608	0.789126	1	0	0	36.6221
hsa-miR-2277-5p	15	57.3571	5.8419	0.127191	0.789126	1	0	177.894	0
hsa-miR-365b-5p	4	-40.8621	-5.35269	0.127663	0.789126	1	0	0	36.6221
hsa-miR-4466	12	47.1954	5.56057	0.12917	0.789126	1	0	142.315	0
hsa-miR-548h-5p	22.5	7.98873	2.99797	0.129471	0.789126	1	27.588	260.911	18.311
hsa-miR-132-3p	21	-5.52228	-2.46526	0.129486	0.789126	1	55.1759	29.6489	192.266
hsa-miR-363-3p	4	64.1107	6.00249	0.133192	0.789126	1	220.704	0	0
hsa-miR-3065-5p	147.5	5.75909	2.52584	0.133382	0.789126	1	55.1759	1737.43	155.644
hsa-miR-217-5p	32.5	10.0097	3.32333	0.135576	0.789126	1	0	385.436	18.311
hsa-miR-561-5p	9.5	39.0277	5.28643	0.135913	0.789126	1	0	112.666	0
hsa-miR-502-3p	9	-5.39836	-2.43252	0.137779	0.789126	1	0	17.7894	82.3997
hsa-miR-493-5p	12	-3.68853	-1.88305	0.138874	0.789126	1	55.1759	23.7191	109.866
hsa-miR-3182	759.5	4.58584	2.19718	0.139093	0.789126	1	4552.01	8028.93	1382.48
hsa-miR-132-5p	4	-6.58332	-2.71882	0.14442	0.789126	1	0	5.92979	36.6221
hsa-miR-4286	6.5	38.4028	5.26314	0.150463	0.789126	1	27.588	71.1574	0
hsa-miR-98-5p	186	-6.12878	-2.6156	0.150547	0.789126	1	524.171	59.2979	1702.93
hsa-miR-330-5p	8	-7.00424	-2.80823	0.151497	0.789126	1	0	11.8596	73.2442
hsa-miR-223-5p	3	47.472	5.56901	0.152465	0.789126	1	165.528	0	0
hsa-miR-19a-3p	218.5	6.63065	2.72915	0.155746	0.789126	1	248.292	2537.95	210.577
hsa-miR-338-3p	12.5	7.82417	2.96794	0.158502	0.789126	1	0	148.245	9.15552
hsa-miR-582-3p	13.5	8.3275	3.05788	0.15994	0.789126	1	0	160.104	9.15552
hsa-miR-196b-5p	74	5.34735	2.41882	0.160186	0.789126	1	110.352	853.889	91.5552
hsa-miR-4425	5.5	32.5671	5.02534	0.160326	0.789126	1	0	65.2277	0
hsa-miR-145-3p	13.5	8.3275	3.05788	0.16068	0.789126	1	0	160.104	9.15552
hsa-miR-708-3p	8	34.512	5.10902	0.161912	0.789126	1	0	94.8766	0
hsa-miR-196a-1-3p	5.5	32.5881	5.02627	0.16236	0.789126	1	27.588	59.2979	0
hsa-miR-1250-5p	6.5	38.3781	5.26221	0.163246	0.789126	1	0	77.0872	0
hsa-miR-203a-3p	89	5.5899	2.48282	0.164276	0.789126	1	193.116	1013.99	109.866
hsa-miR-766-3p	8	34.512	5.10902	0.164368	0.789126	1	0	94.8766	0
hsa-miR-3117-3p	8	34.512	5.10902	0.16444	0.789126	1	0	94.8766	0
hsa-miR-760	57	4.76141	2.25139	0.164467	0.789126	1	110.352	652.277	82.3997
hsa-miR-365a-5p	4.5	4.14605	2.05174	0.165745	0.789126	1	82.7639	35.5787	9.15552
hsa-miR-20a-3p	6.5	38.3781	5.26221	0.166217	0.789126	1	0	77.0872	0
hsa-miR-1270	2.5	39.1153	5.28966	0.167194	0.789126	1	137.94	0	0
hsa-miR-181b-2-3p	6.5	38.3781	5.26221	0.167555	0.789126	1	0	77.0872	0
hsa-miR-301b-5p	7.5	33.1905	5.0527	0.169309	0.789126	1	0	88.9468	0
hsa-miR-3180-3p	6	35.473	5.14865	0.169582	0.789126	1	0	71.1574	0
hsa-miR-20b-5p	10	5.59044	2.48296	0.170898	0.789126	1	303.468	53.3681	27.4666
hsa-miR-1286	6	35.473	5.14865	0.175676	0.789126	1	0	71.1574	0
hsa-miR-548e-5p	5	29.6989	4.89234	0.176239	0.789126	1	55.1759	47.4383	0
hsa-miR-21-3p	178	4.87536	2.28551	0.176402	0.789126	1	248.292	2057.64	238.044
hsa-miR-1224-5p	6	35.473	5.14865	0.179592	0.789126	1	0	71.1574	0
hsa-miR-30d-3p	5	29.6798	4.89141	0.179661	0.789126	1	27.588	53.3681	0
hsa-miR-193b-5p	17	-3.92807	-1.97382	0.18216	0.789126	1	110.352	23.7191	155.644
hsa-miR-1343-3p	5	29.6798	4.89141	0.182829	0.789126	1	27.588	53.3681	0
hsa-miR-148a-5p	6.5	5.93987	2.57043	0.183235	0.789126	1	27.588	71.1574	9.15552
hsa-miR-409-3p	75	-4.90255	-2.29353	0.183647	0.789126	1	275.88	35.5787	686.664
hsa-miR-548a-3p	5	4.58769	2.19777	0.187768	0.789126	1	0	59.2979	9.15552
hsa-miR-584-5p	38	3.74802	1.90613	0.188367	0.789126	1	744.875	290.56	128.177
hsa-miR-628-5p	22	6.95813	2.7987	0.189933	0.789126	1	0	260.911	18.311
hsa-miR-4526	5	29.6607	4.89048	0.190826	0.789126	1	0	59.2979	0
hsa-miR-214-5p	5	29.6607	4.89048	0.190943	0.789126	1	0	59.2979	0
hsa-let-7f-5p	16346	-5.83985	-2.54593	0.192296	0.789126	1	47865.1	3409.63	149656
hsa-miR-125b-5p	1087	-3.58615	-1.84244	0.194145	0.789126	1	5048.6	527.751	9952.05
hsa-miR-301b-3p	26.5	5.67353	2.50425	0.195038	0.789126	1	0	314.279	27.4666
hsa-miR-378e	5	29.6607	4.89048	0.195293	0.789126	1	0	59.2979	0
hsa-miR-32-3p	7.5	5.9816	2.58053	0.196807	0.789126	1	0	88.9468	9.15552
hsa-miR-23b-3p	570	-3.00032	-1.58512	0.197457	0.789126	1	2207.04	1446.87	5218.65
hsa-miR-3605-5p	2	-21.3248	-4.41446	0.198824	0.789126	1	0	0	18.311
hsa-miR-6873-3p	2	-21.3248	-4.41446	0.198824	0.789126	1	0	0	18.311
hsa-miR-6793-5p	2	-21.3248	-4.41446	0.198824	0.789126	1	0	0	18.311
hsa-miR-597-3p	2	-21.3248	-4.41446	0.198824	0.789126	1	0	0	18.311
hsa-miR-2277-3p	2	-21.3248	-4.41446	0.198824	0.789126	1	0	0	18.311
hsa-miR-4510	2	-21.3248	-4.41446	0.198824	0.789126	1	0	0	18.311
hsa-miR-941	14	-2.61167	-1.38497	0.200002	0.789126	1	27.588	53.3681	128.177
hsa-miR-1972	2	-21.3248	-4.41446	0.2004	0.789126	1	0	0	18.311
hsa-miR-128-1-5p	3	-5.00949	-2.32466	0.200635	0.789126	1	0	5.92979	27.4666
hsa-miR-874-5p	3	-31.0934	-4.95854	0.200723	0.789126	1	0	0	27.4666
hsa-miR-345-3p	23.5	4.7973	2.26222	0.201465	0.789126	1	55.1759	266.84	36.6221
hsa-miR-337-3p	3	-31.0934	-4.95854	0.201474	0.789126	1	0	0	27.4666
hsa-let-7f-1-3p	3	-5.00949	-2.32466	0.2017	0.789126	1	0	5.92979	27.4666
hsa-miR-485-3p	3	-31.0934	-4.95854	0.202261	0.789126	1	0	0	27.4666
hsa-miR-629-5p	345	2.81257	1.49189	0.202364	0.789126	1	3117.44	3421.49	1190.22
hsa-miR-99b-5p	715	-2.87294	-1.52253	0.202392	0.789126	1	1351.81	3125	6546.2
hsa-miR-500a-5p	3	-5.00949	-2.32466	0.20287	0.789126	1	0	5.92979	27.4666
hsa-miR-5690	3	-31.0934	-4.95854	0.203087	0.789126	1	0	0	27.4666
hsa-let-7i-5p	8967	-4.61517	-2.20638	0.203115	0.789126	1	32553.8	3047.91	82097.5
hsa-miR-296-3p	301	4.80639	2.26495	0.203118	0.789126	1	689.699	3421.49	430.309
hsa-miR-548t-5p	4.5	26.7707	4.74259	0.20383	0.789126	1	27.588	47.4383	0
hsa-miR-19b-3p	839	3.54123	1.82425	0.203955	0.789126	1	689.699	9801.94	1483.19
hsa-let-7a-5p	21234	-5.88449	-2.55692	0.204416	0.789126	1	62128.1	3967.03	194408
hsa-miR-196a-3p	4	23.8611	4.57659	0.205277	0.789126	1	27.588	41.5085	0
hsa-miR-1227-3p	2	-21.3248	-4.41446	0.205457	0.789126	1	0	0	18.311
hsa-miR-3064-5p	3	-5.00949	-2.32466	0.207849	0.789126	1	0	5.92979	27.4666
hsa-miR-2116-3p	2	-21.3248	-4.41446	0.210619	0.789126	1	0	0	18.311
hsa-miR-17-3p	37.5	4.67027	2.22351	0.210696	0.789126	1	137.94	415.085	64.0886
hsa-miR-345-5p	121	3.66252	1.87284	0.210926	0.789126	1	634.523	1298.62	274.666
hsa-miR-3127-5p	5	-4.43352	-2.14845	0.2123	0.789126	1	27.588	5.92979	45.7776
hsa-miR-429	5	4.59361	2.19963	0.213135	0.789126	1	55.1759	47.4383	9.15552
hsa-miR-323b-3p	2	-21.3248	-4.41446	0.216467	0.789126	1	0	0	18.311
hsa-miR-129-5p	4	23.8457	4.57566	0.219066	0.789126	1	0	47.4383	0
hsa-let-7e-3p	4	23.8457	4.57566	0.219273	0.789126	1	0	47.4383	0
hsa-miR-301a-5p	4.5	26.7535	4.74166	0.219391	0.789126	1	0	53.3681	0
hsa-miR-182-3p	4.5	26.7535	4.74166	0.219664	0.789126	1	0	53.3681	0
hsa-miR-195-3p	2	-21.3248	-4.41446	0.221837	0.789126	1	0	0	18.311
hsa-miR-3115	4.5	26.7535	4.74166	0.222443	0.789126	1	0	53.3681	0
hsa-miR-151b	3.5	20.9643	4.38986	0.222558	0.789126	1	55.1759	29.6489	0
hsa-miR-5008-5p	3.5	20.9507	4.38893	0.223885	0.789126	1	27.588	35.5787	0
hsa-miR-142-5p	94	3.39544	1.7636	0.224752	0.789126	1	2372.57	604.838	430.309
hsa-miR-1303	3.5	20.9778	4.39079	0.224866	0.789126	1	82.7639	23.7191	0
hsa-miR-25-5p	43.5	3.52945	1.81944	0.225027	0.789126	1	468.995	415.085	119.022
hsa-miR-30c-1-3p	3.5	20.9507	4.38893	0.225137	0.789126	1	27.588	35.5787	0
hsa-miR-532-5p	267	-3.72725	-1.89811	0.2259	0.789126	1	744.875	634.487	2444.52
hsa-miR-502-5p	2	-21.3248	-4.41446	0.228072	0.789126	1	0	0	18.311
hsa-miR-30c-2-3p	42.5	3.06474	1.61576	0.228772	0.789126	1	220.704	456.594	128.177
hsa-miR-130b-5p	4.5	26.7535	4.74166	0.228861	0.789126	1	0	53.3681	0
hsa-miR-766-5p	4.5	26.7535	4.74166	0.2314	0.789126	1	0	53.3681	0
hsa-miR-548aq-3p	3.5	20.9372	4.388	0.231927	0.789126	1	0	41.5085	0
hsa-miR-4523	3.5	20.9372	4.388	0.232613	0.789126	1	0	41.5085	0
hsa-miR-3135b	35	3.68309	1.88092	0.233304	0.789126	1	441.407	320.209	91.5552
hsa-miR-4326	3.5	20.9372	4.388	0.233306	0.789126	1	0	41.5085	0
hsa-miR-377-3p	2	-21.3248	-4.41446	0.234132	0.789126	1	0	0	18.311
hsa-miR-1307-3p	420.5	2.78437	1.47735	0.235668	0.789126	1	4772.72	3961.1	1501.51
hsa-miR-625-3p	173	4.17193	2.06072	0.237771	0.789126	1	4083.02	1174.1	622.575
hsa-miR-449b-5p	2	-21.3248	-4.41446	0.238329	0.789126	1	0	0	18.311
hsa-miR-92b-3p	18	-3.71207	-1.89222	0.240488	0.789126	1	27.588	47.4383	164.799
hsa-miR-361-5p	211	-3.27203	-1.71019	0.242083	0.789126	1	882.815	379.506	1931.81
hsa-miR-212-5p	2	-21.3248	-4.41446	0.242303	0.789126	1	0	0	18.311
hsa-miR-4492	6.5	5.93605	2.5695	0.242907	0.789126	1	0	77.0872	9.15552
hsa-miR-935	34	-5.73643	-2.52015	0.243063	0.789126	1	0	65.2277	311.288
hsa-miR-374a-3p	18	5.52134	2.46502	0.24623	0.789126	1	55.1759	201.613	27.4666
hsa-miR-30e-3p	157	3.28348	1.71523	0.24708	0.789126	1	689.699	1713.71	375.376
hsa-miR-3615	11.5	5.09664	2.34955	0.249817	0.789126	1	468.995	35.5787	45.7776
hsa-miR-33b-3p	3	18.0281	4.17218	0.251501	0.789126	1	0	35.5787	0
hsa-miR-708-5p	104.5	3.49442	1.80505	0.254509	0.789126	1	717.287	1085.15	283.821
hsa-miR-548d-5p	6	-3.63476	-1.86186	0.254691	0.789126	1	0	17.7894	54.9331
hsa-miR-205-5p	3	18.0281	4.17218	0.254714	0.789126	1	0	35.5787	0
hsa-miR-188-5p	6	-3.63242	-1.86093	0.256465	0.789126	1	27.588	11.8596	54.9331
hsa-let-7b-3p	3	-5.00625	-2.32373	0.257619	0.789126	1	27.588	0	27.4666
hsa-miR-4664-5p	3	18.0281	4.17218	0.258346	0.789126	1	0	35.5787	0
hsa-miR-149-5p	57.5	3.67762	1.87877	0.258997	0.789126	1	55.1759	670.066	100.711
hsa-miR-1180-3p	52	3.696	1.88597	0.259151	0.789126	1	55.1759	604.838	91.5552
hsa-miR-3960	6	5.4867	2.45594	0.26121	0.789126	1	0	71.1574	9.15552
hsa-miR-130b-3p	90	4.00215	2.00077	0.261655	0.789126	1	193.116	1025.85	155.644
hsa-miR-1301-3p	32.5	4.90134	2.29317	0.263456	0.789126	1	55.1759	373.577	45.7776
hsa-miR-4429	4	-3.57812	-1.8392	0.264786	0.789126	1	27.588	5.92979	36.6221
hsa-miR-3913-3p	2.5	15.1183	3.91823	0.266836	0.789126	1	0	29.6489	0
hsa-miR-328-3p	34	4.76086	2.25122	0.274747	0.789126	1	27.588	397.296	45.7776
hsa-miR-9-5p	19	3.92141	1.97137	0.275217	0.789126	1	110.352	201.613	45.7776
hsa-miR-548ad-5p	22.5	4.88162	2.28736	0.277836	0.789126	1	0	266.84	27.4666
hsa-miR-33a-5p	2.5	15.1281	3.91916	0.278679	0.789126	1	27.588	23.7191	0
hsa-miR-4726-5p	2.5	15.1281	3.91916	0.279633	0.789126	1	27.588	23.7191	0
hsa-miR-374b-3p	2.5	15.1281	3.91916	0.280304	0.789126	1	27.588	23.7191	0
hsa-miR-335-3p	23.5	5.07884	2.3445	0.280535	0.789126	1	0	278.7	27.4666
hsa-miR-216a-3p	2.5	15.1183	3.91823	0.28311	0.789126	1	0	29.6489	0
hsa-miR-4782-5p	2.5	15.1183	3.91823	0.283449	0.789126	1	0	29.6489	0
hsa-let-7f-2-3p	2.5	15.1183	3.91823	0.284624	0.789126	1	0	29.6489	0
hsa-miR-4785	2.5	15.1183	3.91823	0.286316	0.789126	1	0	29.6489	0
hsa-miR-9-3p	5.5	5.03725	2.33264	0.289926	0.789126	1	0	65.2277	9.15552
hsa-miR-24-3p	874	-2.56206	-1.3573	0.290619	0.789126	1	4965.83	1328.27	8001.92
hsa-miR-28-3p	262	2.3377	1.22509	0.293695	0.789126	1	5986.59	1820.44	1657.15
hsa-miR-4761-5p	2	12.2079	3.60974	0.295027	0.789126	1	0	23.7191	0
hsa-miR-1252-5p	2	12.2079	3.60974	0.295027	0.789126	1	0	23.7191	0
hsa-miR-652-5p	2	12.2079	3.60974	0.295027	0.789126	1	0	23.7191	0
hsa-miR-5580-3p	2	12.2079	3.60974	0.295027	0.789126	1	0	23.7191	0
hsa-miR-4783-3p	2	12.2079	3.60974	0.295027	0.789126	1	0	23.7191	0
hsa-miR-4761-3p	2	12.2079	3.60974	0.30148	0.789126	1	0	23.7191	0
hsa-miR-31-3p	102.5	3.84733	1.94386	0.30318	0.789126	1	55.1759	1203.75	164.799
hsa-miR-1299	25.5	3.74807	1.90615	0.303404	0.789126	1	27.588	296.489	45.7776
hsa-miR-15b-3p	56	-2.5622	-1.35738	0.308321	0.789126	1	137.94	213.472	512.709
hsa-miR-4516	627	3.01911	1.59412	0.311629	0.789126	1	19946.1	3148.72	3817.85
hsa-miR-6839-5p	2	12.2158	3.61067	0.316175	0.789126	1	27.588	17.7894	0
hsa-miR-127-5p	2	12.2158	3.61067	0.3163	0.789126	1	27.588	17.7894	0
hsa-miR-26a-5p	3088	-3.31815	-1.73038	0.316414	0.789126	1	10207.5	7009.01	28272.2
hsa-miR-1255b-5p	2	12.2158	3.61067	0.316427	0.789126	1	27.588	17.7894	0
hsa-miR-551a	2	12.2079	3.60974	0.317278	0.789126	1	0	23.7191	0
hsa-miR-4440	1	-11.5561	-3.53058	0.320099	0.789126	1	0	0	9.15552
hsa-miR-380-5p	1	-11.5561	-3.53058	0.320099	0.789126	1	0	0	9.15552
hsa-miR-5006-3p	1	-11.5561	-3.53058	0.320099	0.789126	1	0	0	9.15552
hsa-miR-548ap-5p	1	-11.5561	-3.53058	0.320099	0.789126	1	0	0	9.15552
hsa-miR-649	1	-11.5561	-3.53058	0.320099	0.789126	1	0	0	9.15552
hsa-miR-3156-5p	1	-11.5561	-3.53058	0.320099	0.789126	1	0	0	9.15552
hsa-miR-3158-3p	1	-11.5561	-3.53058	0.320099	0.789126	1	0	0	9.15552
hsa-miR-4657	1	-11.5561	-3.53058	0.320099	0.789126	1	0	0	9.15552
hsa-miR-665	1	-11.5561	-3.53058	0.320099	0.789126	1	0	0	9.15552
hsa-miR-4645-5p	1	-11.5561	-3.53058	0.320099	0.789126	1	0	0	9.15552
hsa-miR-6827-3p	1	-11.5561	-3.53058	0.320099	0.789126	1	0	0	9.15552
hsa-miR-660-3p	1	-11.5561	-3.53058	0.320099	0.789126	1	0	0	9.15552
hsa-miR-6730-5p	1	-11.5561	-3.53058	0.320099	0.789126	1	0	0	9.15552
hsa-miR-1185-5p	1	-11.5561	-3.53058	0.320099	0.789126	1	0	0	9.15552
hsa-miR-4524a-5p	1	-11.5561	-3.53058	0.320099	0.789126	1	0	0	9.15552
hsa-miR-4727-3p	1	-11.5561	-3.53058	0.320099	0.789126	1	0	0	9.15552
hsa-miR-23c	1	-11.5561	-3.53058	0.320099	0.789126	1	0	0	9.15552
hsa-miR-2355-5p	1	-11.5561	-3.53058	0.320099	0.789126	1	0	0	9.15552
hsa-miR-4477b	1	-11.5561	-3.53058	0.320099	0.789126	1	0	0	9.15552
hsa-miR-548ac	1	-11.5561	-3.53058	0.320099	0.789126	1	0	0	9.15552
hsa-miR-8485	1	-11.5561	-3.53058	0.320099	0.789126	1	0	0	9.15552
hsa-miR-6800-3p	1	-11.5561	-3.53058	0.320099	0.789126	1	0	0	9.15552
hsa-miR-1267	1	-11.5561	-3.53058	0.320099	0.789126	1	0	0	9.15552
hsa-miR-3196	1	-11.5561	-3.53058	0.320099	0.789126	1	0	0	9.15552
hsa-miR-4449	1	-11.5561	-3.53058	0.320099	0.789126	1	0	0	9.15552
hsa-miR-188-3p	1	-11.5561	-3.53058	0.320099	0.789126	1	0	0	9.15552
hsa-miR-943	1	-11.5561	-3.53058	0.320099	0.789126	1	0	0	9.15552
hsa-miR-6514-3p	1	-11.5561	-3.53058	0.320099	0.789126	1	0	0	9.15552
hsa-let-7a-2-3p	1	-11.5561	-3.53058	0.320099	0.789126	1	0	0	9.15552
hsa-miR-1238-3p	1	-11.5561	-3.53058	0.320099	0.789126	1	0	0	9.15552
hsa-miR-4511	1	-11.5561	-3.53058	0.320099	0.789126	1	0	0	9.15552
hsa-miR-2278	1	-11.5561	-3.53058	0.320099	0.789126	1	0	0	9.15552
hsa-miR-500b-3p	1	-11.5561	-3.53058	0.320099	0.789126	1	0	0	9.15552
hsa-miR-551b-3p	1	-11.5561	-3.53058	0.320099	0.789126	1	0	0	9.15552
hsa-miR-3663-5p	1	-11.5561	-3.53058	0.320099	0.789126	1	0	0	9.15552
hsa-miR-548q	1	-11.5561	-3.53058	0.320099	0.789126	1	0	0	9.15552
hsa-miR-6131	1	-11.5561	-3.53058	0.320099	0.789126	1	0	0	9.15552
hsa-miR-4284	1	-11.5561	-3.53058	0.320099	0.789126	1	0	0	9.15552
hsa-miR-1226-5p	1	-11.5561	-3.53058	0.320099	0.789126	1	0	0	9.15552
hsa-miR-6821-5p	1	-11.5561	-3.53058	0.320099	0.789126	1	0	0	9.15552
hsa-miR-6741-5p	1	-11.5561	-3.53058	0.320099	0.789126	1	0	0	9.15552
hsa-miR-3620-3p	1	-11.5561	-3.53058	0.320099	0.789126	1	0	0	9.15552
hsa-miR-3193	1	-11.5561	-3.53058	0.320099	0.789126	1	0	0	9.15552
hsa-miR-6767-5p	1	-11.5561	-3.53058	0.320099	0.789126	1	0	0	9.15552
hsa-miR-3661	1	-11.5561	-3.53058	0.320099	0.789126	1	0	0	9.15552
hsa-miR-5194	1	-11.5561	-3.53058	0.320099	0.789126	1	0	0	9.15552
hsa-miR-508-3p	1	-11.5561	-3.53058	0.320099	0.789126	1	0	0	9.15552
hsa-miR-3189-5p	1	-11.5561	-3.53058	0.320099	0.789126	1	0	0	9.15552
hsa-miR-6854-3p	1	-11.5561	-3.53058	0.320099	0.789126	1	0	0	9.15552
hsa-miR-4725-3p	1	-11.5561	-3.53058	0.320099	0.789126	1	0	0	9.15552
hsa-miR-5698	1	-11.5561	-3.53058	0.320099	0.789126	1	0	0	9.15552
hsa-miR-6759-5p	1	-11.5561	-3.53058	0.320099	0.789126	1	0	0	9.15552
hsa-miR-4804-5p	1	-11.5561	-3.53058	0.320099	0.789126	1	0	0	9.15552
hsa-miR-153-3p	1	-11.5561	-3.53058	0.320099	0.789126	1	0	0	9.15552
hsa-miR-11399	1	-11.5561	-3.53058	0.320099	0.789126	1	0	0	9.15552
hsa-miR-4662a-5p	1	-11.5561	-3.53058	0.320099	0.789126	1	0	0	9.15552
hsa-miR-4788	1	-11.5561	-3.53058	0.320099	0.789126	1	0	0	9.15552
hsa-miR-6867-5p	1	-11.5561	-3.53058	0.320099	0.789126	1	0	0	9.15552
hsa-miR-3657	1	-11.5561	-3.53058	0.320099	0.789126	1	0	0	9.15552
hsa-miR-3164	1	-11.5561	-3.53058	0.320099	0.789126	1	0	0	9.15552
hsa-miR-10396b-3p	2	12.2079	3.60974	0.320845	0.789126	1	0	23.7191	0
hsa-miR-1288-3p	2	12.2079	3.60974	0.323785	0.789126	1	0	23.7191	0
hsa-miR-597-5p	2	12.2079	3.60974	0.324128	0.789126	1	0	23.7191	0
hsa-miR-4520-2-3p	2	12.2079	3.60974	0.324473	0.789126	1	0	23.7191	0
hsa-miR-1260a	12	3.08264	1.62416	0.325516	0.789126	1	110.352	118.596	36.6221
hsa-miR-1297	1.5	11.9153	3.57474	0.327409	0.789126	1	55.1759	5.92979	0
hsa-miR-154-5p	1.5	11.9153	3.57474	0.327546	0.789126	1	55.1759	5.92979	0
hsa-miR-133a-3p	13	-2.20946	-1.14369	0.338936	0.789126	1	55.1759	53.3681	119.022
hsa-miR-877-5p	19.5	3.78809	1.92147	0.33937	0.789126	1	27.588	225.332	36.6221
hsa-miR-30d-5p	658	-2.2776	-1.18752	0.34111	0.789126	1	2069.1	3018.26	6024.33
hsa-miR-22-5p	10.5	2.69782	1.43179	0.342606	0.789126	1	55.1759	112.666	36.6221
hsa-miR-942-5p	7.5	1.93656	0.953496	0.344925	0.789126	1	82.7639	71.1574	36.6221
hsa-miR-3130-3p	1	13.5276	3.75783	0.345359	0.789126	1	55.1759	0	0
hsa-miR-1225-5p	1	13.5276	3.75783	0.346199	0.789126	1	55.1759	0	0
hsa-miR-887-5p	1	13.5276	3.75783	0.347052	0.789126	1	55.1759	0	0
hsa-miR-3074-5p	1	13.5276	3.75783	0.347072	0.789126	1	55.1759	0	0
hsa-miR-200a-3p	5	3.28858	1.71746	0.347313	0.789126	1	137.94	29.6489	18.311
hsa-miR-339-3p	22.5	2.93856	1.55511	0.347476	0.789126	1	137.94	237.191	73.2442
hsa-miR-3614-5p	1	13.5276	3.75783	0.347535	0.789126	1	55.1759	0	0
hsa-miR-133a-5p	1	13.5276	3.75783	0.348025	0.789126	1	55.1759	0	0
hsa-miR-26a-2-3p	3.5	3.24051	1.69622	0.350999	0.789126	1	27.588	35.5787	9.15552
hsa-miR-425-3p	85.5	3.0994	1.63199	0.352809	0.789126	1	248.292	960.626	201.421
hsa-miR-99a-3p	1.5	9.29678	3.21673	0.353875	0.789126	1	0	17.7894	0
hsa-miR-605-5p	1.5	9.29678	3.21673	0.353875	0.789126	1	0	17.7894	0
hsa-miR-340-3p	1.5	9.29678	3.21673	0.353875	0.789126	1	0	17.7894	0
hsa-miR-548d-3p	1.5	9.29678	3.21673	0.353875	0.789126	1	0	17.7894	0
hsa-miR-19b-1-5p	1.5	9.29678	3.21673	0.353875	0.789126	1	0	17.7894	0
hsa-miR-550a-5p	1.5	9.29678	3.21673	0.353875	0.789126	1	0	17.7894	0
hsa-miR-378h	1.5	9.29678	3.21673	0.353875	0.789126	1	0	17.7894	0
hsa-miR-4782-3p	1.5	9.29678	3.21673	0.353875	0.789126	1	0	17.7894	0
hsa-miR-487a-3p	1.5	9.29678	3.21673	0.353875	0.789126	1	0	17.7894	0
hsa-miR-940	1.5	9.29678	3.21673	0.353875	0.789126	1	0	17.7894	0
hsa-miR-1343-5p	1.5	9.29678	3.21673	0.353875	0.789126	1	0	17.7894	0
hsa-miR-3943	1.5	9.29678	3.21673	0.353875	0.789126	1	0	17.7894	0
hsa-miR-320e	1.5	9.29678	3.21673	0.353875	0.789126	1	0	17.7894	0
hsa-miR-30b-3p	1.5	9.29678	3.21673	0.353875	0.789126	1	0	17.7894	0
hsa-miR-6816-3p	1.5	9.29678	3.21673	0.353875	0.789126	1	0	17.7894	0
hsa-miR-939-5p	1.5	9.29678	3.21673	0.353875	0.789126	1	0	17.7894	0
hsa-miR-6820-3p	1.5	9.29678	3.21673	0.353875	0.789126	1	0	17.7894	0
hsa-miR-570-3p	1.5	9.29678	3.21673	0.353875	0.789126	1	0	17.7894	0
hsa-miR-12129	1.5	9.29678	3.21673	0.353875	0.789126	1	0	17.7894	0
hsa-miR-2114-5p	1.5	9.29678	3.21673	0.353875	0.789126	1	0	17.7894	0
hsa-miR-1914-5p	1.5	9.29678	3.21673	0.353875	0.789126	1	0	17.7894	0
hsa-miR-16-1-3p	1.5	9.29678	3.21673	0.353875	0.789126	1	0	17.7894	0
hsa-miR-369-3p	10.5	2.66244	1.41275	0.356034	0.789126	1	0	124.526	27.4666
hsa-miR-210-3p	47.5	2.74882	1.45881	0.364358	0.789126	1	1269.05	290.56	274.666
hsa-miR-3190-3p	1.5	9.29678	3.21673	0.365379	0.789126	1	0	17.7894	0
hsa-miR-1306-3p	7.5	1.93407	0.951641	0.36753	0.789126	1	27.588	83.017	36.6221
hsa-miR-299-3p	13	3.52136	1.81613	0.370726	0.789126	1	358.644	77.0872	54.9331
hsa-miR-9903	1.5	9.29678	3.21673	0.371379	0.789126	1	0	17.7894	0
hsa-miR-15b-5p	327	-2.93863	-1.55514	0.371428	0.789126	1	1158.69	984.345	2993.85
hsa-miR-5187-5p	1.5	9.30279	3.21766	0.371737	0.789126	1	27.588	11.8596	0
hsa-miR-548o-3p	1.5	9.30279	3.21766	0.371967	0.789126	1	27.588	11.8596	0
hsa-miR-378b	1.5	9.30279	3.21766	0.372202	0.789126	1	27.588	11.8596	0
hsa-miR-484	11	-1.87426	-0.906321	0.372994	0.789126	1	55.1759	53.3681	100.711
hsa-miR-6733-5p	2	-3.43565	-1.78058	0.373595	0.789126	1	0	5.92979	18.311
hsa-miR-203b-3p	1.5	9.29678	3.21673	0.375561	0.789126	1	0	17.7894	0
hsa-miR-424-5p	39	2.69538	1.43049	0.376296	0.789126	1	110.352	438.804	109.866
hsa-miR-1285-5p	15.5	3.2052	1.68042	0.379442	0.789126	1	110.352	160.104	45.7776
hsa-miR-146a-3p	2	-3.43343	-1.77965	0.38094	0.789126	1	27.588	0	18.311
hsa-miR-2110	7	2.37619	1.24865	0.381155	0.789126	1	55.1759	71.1574	27.4666
hsa-miR-4741	2	-3.43343	-1.77965	0.381337	0.789126	1	27.588	0	18.311
hsa-miR-589-3p	4.5	2.24244	1.16507	0.382529	0.789126	1	0	53.3681	18.311
hsa-miR-29c-3p	391	-2.47269	-1.30608	0.384837	0.789126	1	800.051	2022.06	3579.81
hsa-miR-136-3p	5.5	2.73325	1.45062	0.388038	0.789126	1	55.1759	53.3681	18.311
hsa-miR-375-3p	11	2.73682	1.4525	0.388494	0.789126	1	0	130.455	27.4666
hsa-miR-3187-3p	16	3.62255	1.85701	0.392995	0.789126	1	0	189.753	27.4666
hsa-miR-221-3p	3010.5	3.02018	1.59463	0.396521	0.789126	1	110600	11930.7	20279.5
hsa-miR-625-5p	42.5	2.46857	1.30368	0.397032	0.789126	1	882.815	314.279	228.888
hsa-miR-181b-3p	13	3.33032	1.73566	0.401393	0.789126	1	27.588	148.245	36.6221
hsa-miR-125a-5p	471	-2.08057	-1.05698	0.40165	0.789126	1	1600.1	2199.95	4312.25
hsa-miR-10a-5p	904	-2.05112	-1.03641	0.403793	0.789126	1	3089.85	4826.85	8276.59
hsa-miR-100-5p	2098	-2.58539	-1.37038	0.404494	0.789126	1	12055.9	2846.3	19208.3
hsa-miR-18a-3p	13	3.07159	1.61898	0.407285	0.789126	1	0	154.174	27.4666
hsa-miR-660-5p	197	-2.31503	-1.21103	0.407876	0.789126	1	1103.52	557.4	1803.64
hsa-miR-10526-3p	3	-2.72272	-1.44505	0.409882	0.789126	1	27.588	5.92979	27.4666
hsa-miR-545-5p	2	-3.43565	-1.78058	0.409952	0.789126	1	0	5.92979	18.311
hsa-miR-627-5p	3.5	3.23842	1.69529	0.418297	0.789126	1	0	41.5085	9.15552
hsa-miR-548e-3p	4	3.68828	1.88295	0.420599	0.789126	1	0	47.4383	9.15552
hsa-miR-548f-3p	3.5	3.23842	1.69529	0.420922	0.789126	1	0	41.5085	9.15552
hsa-miR-181a-3p	103.5	2.6647	1.41397	0.421427	0.789126	1	413.819	1138.52	302.132
hsa-miR-1304-3p	16	-2.48848	-1.31526	0.423086	0.789126	1	82.7639	53.3681	146.488
hsa-miR-542-3p	19	3.01726	1.59324	0.424002	0.789126	1	27.588	219.402	45.7776
hsa-miR-1291	9.5	2.50214	1.32316	0.425653	0.789126	1	220.704	65.2277	45.7776
hsa-miR-128-3p	620	2.08411	1.05943	0.42797	0.789126	1	1903.57	6943.78	2133.24
hsa-miR-449a	4	-2.45903	-1.29809	0.429874	0.789126	1	0	17.7894	36.6221
hsa-miR-326	4	3.68828	1.88295	0.429968	0.789126	1	0	47.4383	9.15552
hsa-miR-16-2-3p	4	-2.45903	-1.29809	0.430211	0.789126	1	0	17.7894	36.6221
hsa-miR-1306-5p	4	3.68828	1.88295	0.431453	0.789126	1	0	47.4383	9.15552
hsa-miR-380-3p	2	-3.43565	-1.78058	0.436375	0.789126	1	0	5.92979	18.311
hsa-miR-301a-3p	29.5	2.81198	1.49158	0.439499	0.789126	1	137.94	320.209	100.711
hsa-miR-29b-3p	393	-2.43659	-1.28486	0.442929	0.789126	1	2179.45	842.03	3598.12
hsa-miR-381-3p	27	-2.66188	-1.41245	0.444516	0.789126	1	193.116	41.5085	247.199
hsa-miR-6787-3p	1	6.38501	2.67469	0.446343	0.789126	1	0	11.8596	0
hsa-miR-6515-3p	1	6.38501	2.67469	0.446343	0.789126	1	0	11.8596	0
hsa-miR-767-5p	1	6.38501	2.67469	0.446343	0.789126	1	0	11.8596	0
hsa-miR-3177-3p	1	6.38501	2.67469	0.446343	0.789126	1	0	11.8596	0
hsa-miR-556-3p	1	6.38501	2.67469	0.446343	0.789126	1	0	11.8596	0
hsa-miR-7975	1	6.38501	2.67469	0.446343	0.789126	1	0	11.8596	0
hsa-miR-942-3p	1	6.38501	2.67469	0.446343	0.789126	1	0	11.8596	0
hsa-miR-15a-3p	1	6.38501	2.67469	0.446343	0.789126	1	0	11.8596	0
hsa-miR-1976	1	6.38501	2.67469	0.446343	0.789126	1	0	11.8596	0
hsa-miR-10400-5p	1	6.38501	2.67469	0.446343	0.789126	1	0	11.8596	0
hsa-miR-10396b-5p	1	6.38501	2.67469	0.446343	0.789126	1	0	11.8596	0
hsa-miR-331-5p	1	6.38501	2.67469	0.446343	0.789126	1	0	11.8596	0
hsa-let-7g-3p	1	6.38501	2.67469	0.446343	0.789126	1	0	11.8596	0
hsa-miR-373-3p	1	6.38501	2.67469	0.446343	0.789126	1	0	11.8596	0
hsa-miR-329-5p	1	6.38501	2.67469	0.446343	0.789126	1	0	11.8596	0
hsa-miR-873-5p	1	6.38501	2.67469	0.446343	0.789126	1	0	11.8596	0
hsa-miR-1180-5p	1	6.38501	2.67469	0.446343	0.789126	1	0	11.8596	0
hsa-miR-1273c	1	6.38501	2.67469	0.446343	0.789126	1	0	11.8596	0
hsa-miR-642a-5p	1	6.38501	2.67469	0.446343	0.789126	1	0	11.8596	0
hsa-miR-183-3p	1	6.38501	2.67469	0.446343	0.789126	1	0	11.8596	0
hsa-miR-6807-5p	1	6.38501	2.67469	0.446343	0.789126	1	0	11.8596	0
hsa-miR-548aw	1	6.38501	2.67469	0.446343	0.789126	1	0	11.8596	0
hsa-miR-4668-5p	1	6.38501	2.67469	0.446343	0.789126	1	0	11.8596	0
hsa-miR-1255a	1	6.38501	2.67469	0.446343	0.789126	1	0	11.8596	0
hsa-miR-4687-3p	1	6.38501	2.67469	0.446343	0.789126	1	0	11.8596	0
hsa-miR-1229-5p	1	6.38501	2.67469	0.446343	0.789126	1	0	11.8596	0
hsa-miR-103a-2-5p	1	6.38501	2.67469	0.446343	0.789126	1	0	11.8596	0
hsa-miR-210-5p	1	6.38501	2.67469	0.446343	0.789126	1	0	11.8596	0
hsa-miR-4699-5p	1	6.38501	2.67469	0.446343	0.789126	1	0	11.8596	0
hsa-miR-129-2-3p	1	6.38501	2.67469	0.446343	0.789126	1	0	11.8596	0
hsa-miR-6739-5p	1	6.38501	2.67469	0.446343	0.789126	1	0	11.8596	0
hsa-miR-3925-5p	1	6.38501	2.67469	0.446343	0.789126	1	0	11.8596	0
hsa-miR-548ao-3p	1	6.38501	2.67469	0.446343	0.789126	1	0	11.8596	0
hsa-miR-3688-3p	1	6.38501	2.67469	0.446343	0.789126	1	0	11.8596	0
hsa-miR-548au-5p	1	6.38501	2.67469	0.446343	0.789126	1	0	11.8596	0
hsa-miR-548bc	1	6.38501	2.67469	0.446343	0.789126	1	0	11.8596	0
hsa-miR-548t-3p	1	6.38501	2.67469	0.446343	0.789126	1	0	11.8596	0
hsa-miR-9985	1	6.38501	2.67469	0.446343	0.789126	1	0	11.8596	0
hsa-miR-206	5	-2.31883	-1.2134	0.447964	0.789126	1	27.588	17.7894	45.7776
hsa-miR-503-5p	106.5	2.54209	1.34602	0.458289	0.789126	1	193.116	1221.54	283.821
hsa-miR-204-5p	5	-2.32033	-1.21433	0.458311	0.789126	1	0	23.7191	45.7776
hsa-miR-449c-5p	2	-3.43565	-1.78058	0.458741	0.789126	1	0	5.92979	18.311
hsa-miR-1305	1	6.38501	2.67469	0.459426	0.789126	1	0	11.8596	0
hsa-miR-101-3p	497.5	1.88883	0.917496	0.4612	0.789126	1	2841.56	5289.37	2179.01
hsa-miR-1290	176.5	2.16438	1.11395	0.462866	0.789126	1	3972.67	1239.33	1190.22
hsa-miR-16-5p	15160	-2.69998	-1.43295	0.46731	0.789126	1	75480.7	27395.6	138798
hsa-miR-25-3p	1186	-2.01362	-1.00979	0.467362	0.789126	1	7283.22	3593.45	10858.4
hsa-miR-142-3p	387.5	1.8973	0.923946	0.470597	0.789126	1	8386.74	2792.93	2929.77
hsa-miR-450a-5p	1	6.38501	2.67469	0.470901	0.789126	1	0	11.8596	0
hsa-miR-4488	77.5	2.3719	1.24604	0.473364	0.789126	1	303.468	853.889	256.355
hsa-miR-585-5p	2	-3.43565	-1.78058	0.475467	0.789126	1	0	5.92979	18.311
hsa-miR-2116-5p	2	-3.43565	-1.78058	0.477377	0.789126	1	0	5.92979	18.311
hsa-miR-5010-3p	1	6.38501	2.67469	0.480226	0.789126	1	0	11.8596	0
hsa-miR-494-3p	32	-2.2746	-1.18561	0.48742	0.789126	1	248.292	59.2979	292.977
hsa-miR-191-3p	7	1.80813	0.854499	0.487866	0.789126	1	55.1759	71.1574	36.6221
hsa-miR-4768-5p	1	6.38913	2.67562	0.492475	0.789126	1	27.588	5.92979	0
hsa-miR-1236-5p	1	6.38913	2.67562	0.498045	0.789126	1	27.588	5.92979	0
hsa-miR-548n	1	6.38913	2.67562	0.498106	0.789126	1	27.588	5.92979	0
hsa-miR-7-1-3p	1	6.38913	2.67562	0.498266	0.789126	1	27.588	5.92979	0
hsa-miR-3133	1	6.38913	2.67562	0.498391	0.789126	1	27.588	5.92979	0
hsa-miR-3150a-3p	1	6.38913	2.67562	0.498426	0.789126	1	27.588	5.92979	0
hsa-miR-4254	1	6.38913	2.67562	0.498584	0.789126	1	27.588	5.92979	0
hsa-miR-147b-3p	1	6.38913	2.67562	0.498743	0.789126	1	27.588	5.92979	0
hsa-miR-222-3p	132	-2.27016	-1.18279	0.50066	0.789126	1	910.403	195.683	1208.53
hsa-miR-424-3p	7	1.80697	0.853571	0.502922	0.789126	1	27.588	77.0872	36.6221
hsa-miR-186-5p	418	-1.80254	-0.850031	0.50311	0.789126	1	910.403	3285.1	3827.01
hsa-miR-323a-3p	7	-2.17613	-1.12177	0.506287	0.789126	1	27.588	29.6489	64.0886
hsa-miR-135b-3p	2.5	2.33839	1.22552	0.507877	0.789126	1	0	29.6489	9.15552
hsa-miR-6514-5p	2.5	2.33839	1.22552	0.509795	0.789126	1	0	29.6489	9.15552
hsa-miR-532-3p	19	-2.36505	-1.24187	0.512185	0.789126	1	137.94	59.2979	173.955
hsa-miR-378a-5p	5	-1.57022	-0.650964	0.513015	0.789126	1	27.588	29.6489	45.7776
hsa-miR-4497	44	-1.78869	-0.838906	0.516321	0.789126	1	358.644	195.683	402.843
hsa-let-7a-3p	5	2.48611	1.31389	0.520333	0.789126	1	0	59.2979	18.311
hsa-miR-320a-3p	520.5	1.92199	0.942603	0.520776	0.789126	1	8276.39	4393.97	3268.52
hsa-miR-221-5p	33	-2.16063	-1.11145	0.520961	0.789126	1	275.88	35.5787	302.132
hsa-miR-126-3p	679	2.06475	1.04597	0.521993	0.789126	1	20856.5	3569.73	5905.31
hsa-miR-193a-5p	96	2.36752	1.24338	0.535754	0.789126	1	4110.61	71.1574	878.93
hsa-miR-4677-3p	5	-1.57123	-0.651895	0.541416	0.789126	1	0	35.5787	45.7776
hsa-miR-22-3p	129	2.02303	1.01652	0.546394	0.789126	1	2096.69	1079.22	759.908
hsa-miR-500a-3p	33	-1.93564	-0.952812	0.551351	0.789126	1	110.352	166.034	302.132
hsa-miR-3174	2	-1.86852	-0.901898	0.551983	0.789126	1	0	11.8596	18.311
hsa-miR-1292-5p	4	2.00129	1.00093	0.552651	0.789126	1	55.1759	35.5787	18.311
hsa-miR-365a-3p	46	-1.87803	-0.909222	0.561947	0.789126	1	165.528	237.191	421.154
hsa-miR-432-5p	148	-2.02211	-1.01586	0.56643	0.789126	1	1158.69	219.402	1355.02
hsa-miR-503-3p	2.5	2.34141	1.22738	0.567296	0.789126	1	55.1759	17.7894	9.15552
hsa-miR-106b-5p	14	2.08969	1.06329	0.567795	0.789126	1	82.7639	148.245	64.0886
hsa-miR-501-5p	2.5	2.3399	1.22645	0.568687	0.789126	1	27.588	23.7191	9.15552
hsa-miR-29a-5p	3	-1.87116	-0.903936	0.57412	0.789126	1	0	17.7894	27.4666
hsa-miR-9901	13	2.25451	1.17281	0.574883	0.789126	1	55.1759	142.315	54.9331
hsa-miR-628-3p	6	-1.87317	-0.905485	0.581612	0.789126	1	27.588	29.6489	54.9331
hsa-miR-200c-3p	5	-1.87243	-0.904913	0.582837	0.789126	1	27.588	23.7191	45.7776
hsa-miR-140-5p	44	-1.83274	-0.874005	0.585983	0.789126	1	248.292	213.472	402.843
hsa-miR-1260b	16	1.87403	0.906145	0.586232	0.789126	1	275.88	130.455	82.3997
hsa-miR-222-5p	3	2.19455	1.13393	0.590106	0.789126	1	137.94	0	27.4666
hsa-miR-181a-5p	509.5	1.59602	0.674476	0.590836	0.789126	1	2124.27	5585.86	2435.37
hsa-miR-3613-5p	5	-1.87243	-0.904913	0.592314	0.789126	1	27.588	23.7191	45.7776
hsa-miR-376b-3p	5	-1.87002	-0.90305	0.594412	0.789126	1	82.7639	11.8596	45.7776
hsa-miR-23a-3p	1065	-1.61938	-0.695445	0.59474	0.789126	1	7834.98	4316.89	9750.63
hsa-miR-6529-5p	28.5	1.65951	0.730754	0.596479	0.789126	1	717.287	183.823	256.355
hsa-miR-144-3p	12	2.09087	1.0641	0.599167	0.789126	1	220.704	94.8766	54.9331
hsa-miR-27b-5p	2	-1.86852	-0.901898	0.6013	0.789126	1	0	11.8596	18.311
hsa-miR-576-5p	8	-1.50585	-0.59058	0.604924	0.789126	1	55.1759	47.4383	73.2442
hsa-miR-4454	5.5	1.87333	0.905607	0.606805	0.789126	1	27.588	59.2979	27.4666
hsa-miR-1271-5p	2	-1.86852	-0.901898	0.607055	0.789126	1	0	11.8596	18.311
hsa-miR-137-3p	35	-1.93393	-0.951537	0.613943	0.789126	1	82.7639	183.823	320.443
hsa-miR-550a-3-5p	2	1.88823	0.917032	0.616482	0.789126	1	0	23.7191	9.15552
hsa-miR-3648	2	1.88823	0.917032	0.617408	0.789126	1	0	23.7191	9.15552
hsa-miR-548c-5p	2	-1.86732	-0.900966	0.618731	0.789126	1	27.588	5.92979	18.311
hsa-miR-146a-5p	3773	-1.92315	-0.943468	0.619567	0.789126	1	35533.3	403.226	34543.8
hsa-miR-3660	0.5	3.47257	1.796	0.620176	0.789126	1	0	5.92979	0
hsa-miR-6128	0.5	3.47257	1.796	0.620176	0.789126	1	0	5.92979	0
hsa-miR-378j	0.5	3.47257	1.796	0.620176	0.789126	1	0	5.92979	0
hsa-miR-6861-5p	0.5	3.47257	1.796	0.620176	0.789126	1	0	5.92979	0
hsa-miR-3145-3p	0.5	3.47257	1.796	0.620176	0.789126	1	0	5.92979	0
hsa-miR-219b-5p	0.5	3.47257	1.796	0.620176	0.789126	1	0	5.92979	0
hsa-miR-6775-3p	0.5	3.47257	1.796	0.620176	0.789126	1	0	5.92979	0
hsa-miR-5001-5p	0.5	3.47257	1.796	0.620176	0.789126	1	0	5.92979	0
hsa-miR-152-5p	0.5	3.47257	1.796	0.620176	0.789126	1	0	5.92979	0
hsa-miR-208b-3p	0.5	3.47257	1.796	0.620176	0.789126	1	0	5.92979	0
hsa-miR-655-3p	0.5	3.47257	1.796	0.620176	0.789126	1	0	5.92979	0
hsa-miR-6516-3p	0.5	3.47257	1.796	0.620176	0.789126	1	0	5.92979	0
hsa-miR-937-3p	0.5	3.47257	1.796	0.620176	0.789126	1	0	5.92979	0
hsa-miR-7111-3p	0.5	3.47257	1.796	0.620176	0.789126	1	0	5.92979	0
hsa-miR-6881-3p	0.5	3.47257	1.796	0.620176	0.789126	1	0	5.92979	0
hsa-miR-4642	0.5	3.47257	1.796	0.620176	0.789126	1	0	5.92979	0
hsa-miR-6810-5p	0.5	3.47257	1.796	0.620176	0.789126	1	0	5.92979	0
hsa-miR-548u	0.5	3.47257	1.796	0.620176	0.789126	1	0	5.92979	0
hsa-miR-1252-3p	0.5	3.47257	1.796	0.620176	0.789126	1	0	5.92979	0
hsa-miR-1264	0.5	3.47257	1.796	0.620176	0.789126	1	0	5.92979	0
hsa-miR-34a-3p	0.5	3.47257	1.796	0.620176	0.789126	1	0	5.92979	0
hsa-miR-4731-3p	0.5	3.47257	1.796	0.620176	0.789126	1	0	5.92979	0
hsa-miR-6807-3p	0.5	3.47257	1.796	0.620176	0.789126	1	0	5.92979	0
hsa-miR-6735-5p	0.5	3.47257	1.796	0.620176	0.789126	1	0	5.92979	0
hsa-miR-6874-3p	0.5	3.47257	1.796	0.620176	0.789126	1	0	5.92979	0
hsa-miR-217-3p	0.5	3.47257	1.796	0.620176	0.789126	1	0	5.92979	0
hsa-miR-1298-3p	0.5	3.47257	1.796	0.620176	0.789126	1	0	5.92979	0
hsa-miR-3146	0.5	3.47257	1.796	0.620176	0.789126	1	0	5.92979	0
hsa-miR-194-3p	0.5	3.47257	1.796	0.620176	0.789126	1	0	5.92979	0
hsa-miR-6884-3p	0.5	3.47257	1.796	0.620176	0.789126	1	0	5.92979	0
hsa-miR-6886-5p	0.5	3.47257	1.796	0.620176	0.789126	1	0	5.92979	0
hsa-miR-6511a-3p	0.5	3.47257	1.796	0.620176	0.789126	1	0	5.92979	0
hsa-miR-1266-5p	0.5	3.47257	1.796	0.620176	0.789126	1	0	5.92979	0
hsa-miR-517-5p	0.5	3.47257	1.796	0.620176	0.789126	1	0	5.92979	0
hsa-miR-1236-3p	0.5	3.47257	1.796	0.620176	0.789126	1	0	5.92979	0
hsa-miR-5008-3p	0.5	3.47257	1.796	0.620176	0.789126	1	0	5.92979	0
hsa-miR-4750-5p	0.5	3.47257	1.796	0.620176	0.789126	1	0	5.92979	0
hsa-miR-3157-3p	0.5	3.47257	1.796	0.620176	0.789126	1	0	5.92979	0
hsa-miR-1273h-5p	0.5	3.47257	1.796	0.620176	0.789126	1	0	5.92979	0
hsa-miR-6736-5p	0.5	3.47257	1.796	0.620176	0.789126	1	0	5.92979	0
hsa-miR-4507	0.5	3.47257	1.796	0.620176	0.789126	1	0	5.92979	0
hsa-miR-29b-2-5p	0.5	3.47257	1.796	0.620176	0.789126	1	0	5.92979	0
hsa-miR-3180-5p	0.5	3.47257	1.796	0.620176	0.789126	1	0	5.92979	0
hsa-miR-4664-3p	0.5	3.47257	1.796	0.620176	0.789126	1	0	5.92979	0
hsa-miR-4762-3p	0.5	3.47257	1.796	0.620176	0.789126	1	0	5.92979	0
hsa-miR-548aq-5p	0.5	3.47257	1.796	0.620176	0.789126	1	0	5.92979	0
hsa-miR-5583-3p	0.5	3.47257	1.796	0.620176	0.789126	1	0	5.92979	0
hsa-miR-4496	0.5	3.47257	1.796	0.620176	0.789126	1	0	5.92979	0
hsa-miR-4478	0.5	3.47257	1.796	0.620176	0.789126	1	0	5.92979	0
hsa-miR-186-3p	0.5	3.47257	1.796	0.620176	0.789126	1	0	5.92979	0
hsa-miR-6840-3p	0.5	3.47257	1.796	0.620176	0.789126	1	0	5.92979	0
hsa-miR-4707-5p	0.5	3.47257	1.796	0.620176	0.789126	1	0	5.92979	0
hsa-miR-10396a-3p	0.5	3.47257	1.796	0.620176	0.789126	1	0	5.92979	0
hsa-miR-10396a-5p	0.5	3.47257	1.796	0.620176	0.789126	1	0	5.92979	0
hsa-miR-6799-5p	0.5	3.47257	1.796	0.620176	0.789126	1	0	5.92979	0
hsa-miR-376c-5p	0.5	3.47257	1.796	0.620176	0.789126	1	0	5.92979	0
hsa-miR-663b	0.5	3.47257	1.796	0.620176	0.789126	1	0	5.92979	0
hsa-miR-6834-5p	0.5	3.47257	1.796	0.620176	0.789126	1	0	5.92979	0
hsa-miR-3620-5p	0.5	3.47257	1.796	0.620176	0.789126	1	0	5.92979	0
hsa-miR-552-5p	0.5	3.47257	1.796	0.620176	0.789126	1	0	5.92979	0
hsa-miR-7850-5p	0.5	3.47257	1.796	0.620176	0.789126	1	0	5.92979	0
hsa-miR-548as-3p	0.5	3.47257	1.796	0.620176	0.789126	1	0	5.92979	0
hsa-miR-212-3p	0.5	3.47257	1.796	0.620176	0.789126	1	0	5.92979	0
hsa-miR-3912-3p	0.5	3.47257	1.796	0.620176	0.789126	1	0	5.92979	0
hsa-miR-3130-5p	0.5	3.47257	1.796	0.620176	0.789126	1	0	5.92979	0
hsa-miR-7851-3p	0.5	3.47257	1.796	0.620176	0.789126	1	0	5.92979	0
hsa-miR-890	0.5	3.47257	1.796	0.620176	0.789126	1	0	5.92979	0
hsa-miR-1197	0.5	3.47257	1.796	0.620176	0.789126	1	0	5.92979	0
hsa-miR-34b-5p	0.5	3.47257	1.796	0.620176	0.789126	1	0	5.92979	0
hsa-miR-135a-5p	0.5	3.47257	1.796	0.620176	0.789126	1	0	5.92979	0
hsa-miR-105-5p	0.5	3.47257	1.796	0.620176	0.789126	1	0	5.92979	0
hsa-miR-4742-5p	0.5	3.47257	1.796	0.620176	0.789126	1	0	5.92979	0
hsa-miR-6777-3p	0.5	3.47257	1.796	0.620176	0.789126	1	0	5.92979	0
hsa-miR-6764-5p	0.5	3.47257	1.796	0.620176	0.789126	1	0	5.92979	0
hsa-miR-6716-3p	0.5	3.47257	1.796	0.620176	0.789126	1	0	5.92979	0
hsa-miR-5009-3p	0.5	3.47257	1.796	0.620176	0.789126	1	0	5.92979	0
hsa-miR-877-3p	0.5	3.47257	1.796	0.620176	0.789126	1	0	5.92979	0
hsa-miR-11400	0.5	3.47257	1.796	0.620176	0.789126	1	0	5.92979	0
hsa-miR-101-2-5p	0.5	3.47257	1.796	0.620176	0.789126	1	0	5.92979	0
hsa-miR-187-3p	0.5	3.47257	1.796	0.620176	0.789126	1	0	5.92979	0
hsa-miR-6817-5p	0.5	3.47257	1.796	0.620176	0.789126	1	0	5.92979	0
hsa-miR-1285-3p	0.5	3.47257	1.796	0.620176	0.789126	1	0	5.92979	0
hsa-miR-5585-5p	0.5	3.47257	1.796	0.620176	0.789126	1	0	5.92979	0
hsa-miR-3126-5p	0.5	3.47257	1.796	0.620176	0.789126	1	0	5.92979	0
hsa-miR-7854-3p	0.5	3.47257	1.796	0.620176	0.789126	1	0	5.92979	0
hsa-miR-891b	0.5	3.47257	1.796	0.620176	0.789126	1	0	5.92979	0
hsa-miR-4711-5p	0.5	3.47257	1.796	0.620176	0.789126	1	0	5.92979	0
hsa-miR-24-2-5p	0.5	3.47257	1.796	0.620176	0.789126	1	0	5.92979	0
hsa-miR-6778-3p	0.5	3.47257	1.796	0.620176	0.789126	1	0	5.92979	0
hsa-miR-3148	0.5	3.47257	1.796	0.620176	0.789126	1	0	5.92979	0
hsa-miR-3202	0.5	3.47257	1.796	0.620176	0.789126	1	0	5.92979	0
hsa-miR-4745-3p	0.5	3.47257	1.796	0.620176	0.789126	1	0	5.92979	0
hsa-miR-7106-5p	0.5	3.47257	1.796	0.620176	0.789126	1	0	5.92979	0
hsa-miR-6785-5p	0.5	3.47257	1.796	0.620176	0.789126	1	0	5.92979	0
hsa-miR-933	0.5	3.47257	1.796	0.620176	0.789126	1	0	5.92979	0
hsa-miR-582-5p	0.5	3.47257	1.796	0.620176	0.789126	1	0	5.92979	0
hsa-miR-3684	0.5	3.47257	1.796	0.620176	0.789126	1	0	5.92979	0
hsa-miR-1249-3p	0.5	3.47257	1.796	0.620176	0.789126	1	0	5.92979	0
hsa-miR-6847-5p	0.5	3.47257	1.796	0.620176	0.789126	1	0	5.92979	0
hsa-miR-500b-5p	0.5	3.47257	1.796	0.620176	0.789126	1	0	5.92979	0
hsa-miR-193a-3p	0.5	3.47257	1.796	0.620176	0.789126	1	0	5.92979	0
hsa-miR-1255b-2-3p	0.5	3.47257	1.796	0.620176	0.789126	1	0	5.92979	0
hsa-miR-6866-5p	0.5	3.47257	1.796	0.620176	0.789126	1	0	5.92979	0
hsa-miR-548l	0.5	3.47257	1.796	0.620176	0.789126	1	0	5.92979	0
hsa-miR-548av-5p	0.5	3.47257	1.796	0.620176	0.789126	1	0	5.92979	0
hsa-miR-548ay-5p	0.5	3.47257	1.796	0.620176	0.789126	1	0	5.92979	0
hsa-miR-548i	0.5	3.47257	1.796	0.620176	0.789126	1	0	5.92979	0
hsa-miR-548y	0.5	3.47257	1.796	0.620176	0.789126	1	0	5.92979	0
hsa-miR-548w	0.5	3.47257	1.796	0.620176	0.789126	1	0	5.92979	0
hsa-miR-3162-5p	0.5	3.47257	1.796	0.620176	0.789126	1	0	5.92979	0
hsa-miR-653-3p	0.5	3.47257	1.796	0.620176	0.789126	1	0	5.92979	0
hsa-miR-1298-5p	0.5	3.47257	1.796	0.620176	0.789126	1	0	5.92979	0
hsa-miR-3157-5p	0.5	3.47257	1.796	0.620176	0.789126	1	0	5.92979	0
hsa-miR-4775	2	1.88823	0.917032	0.622041	0.789126	1	0	23.7191	9.15552
hsa-miR-664b-3p	0.5	3.47257	1.796	0.622233	0.789126	1	0	5.92979	0
hsa-miR-579-3p	0.5	3.47257	1.796	0.626703	0.789126	1	0	5.92979	0
hsa-miR-107	39	1.5882	0.667394	0.626931	0.789126	1	275.88	403.226	238.044
hsa-miR-574-3p	130	-1.728	-0.789105	0.62704	0.789126	1	413.819	847.96	1190.22
hsa-miR-219a-1-3p	2	1.88945	0.917963	0.62826	0.789126	1	27.588	17.7894	9.15552
hsa-miR-382-3p	7	-1.64204	-0.715493	0.628617	0.789126	1	110.352	23.7191	64.0886
hsa-miR-5001-3p	0.5	3.47257	1.796	0.631304	0.789126	1	0	5.92979	0
hsa-miR-93-3p	18.5	1.77346	0.82657	0.632169	0.789126	1	193.116	177.894	100.711
hsa-miR-758-3p	1	-1.86181	-0.896705	0.632535	0.789126	1	0	5.92979	9.15552
hsa-miR-3124-5p	1	-1.86181	-0.896705	0.632535	0.789126	1	0	5.92979	9.15552
hsa-miR-6875-5p	1	-1.86181	-0.896705	0.632535	0.789126	1	0	5.92979	9.15552
hsa-miR-215-3p	1	-1.86181	-0.896705	0.632535	0.789126	1	0	5.92979	9.15552
hsa-miR-1843	1	-1.86181	-0.896705	0.632535	0.789126	1	0	5.92979	9.15552
hsa-miR-888-5p	1	-1.86181	-0.896705	0.632535	0.789126	1	0	5.92979	9.15552
hsa-miR-3940-5p	1	-1.86181	-0.896705	0.632535	0.789126	1	0	5.92979	9.15552
hsa-miR-3129-5p	1	-1.86181	-0.896705	0.632535	0.789126	1	0	5.92979	9.15552
hsa-miR-1229-3p	1	-1.86181	-0.896705	0.632535	0.789126	1	0	5.92979	9.15552
hsa-miR-376b-5p	1	-1.86181	-0.896705	0.632535	0.789126	1	0	5.92979	9.15552
hsa-miR-26b-3p	1	-1.86181	-0.896705	0.632535	0.789126	1	0	5.92979	9.15552
hsa-miR-34b-3p	1	-1.86181	-0.896705	0.632535	0.789126	1	0	5.92979	9.15552
hsa-miR-548c-3p	1	-1.86181	-0.896705	0.632535	0.789126	1	0	5.92979	9.15552
hsa-miR-6509-5p	1	-1.86181	-0.896705	0.632535	0.789126	1	0	5.92979	9.15552
hsa-miR-1185-1-3p	1	-1.86181	-0.896705	0.632535	0.789126	1	0	5.92979	9.15552
hsa-miR-6877-5p	1	-1.86181	-0.896705	0.632535	0.789126	1	0	5.92979	9.15552
hsa-miR-1277-5p	1	-1.86181	-0.896705	0.632535	0.789126	1	0	5.92979	9.15552
hsa-miR-15a-5p	29	-1.69687	-0.762875	0.633942	0.789126	1	248.292	136.385	265.51
hsa-miR-744-5p	192	1.86858	0.901945	0.634401	0.789126	1	331.056	2205.88	686.664
hsa-miR-6844	0.5	3.47257	1.796	0.634847	0.789126	1	0	5.92979	0
hsa-miR-106b-3p	378.5	1.4428	0.528874	0.63625	0.789126	1	2069.1	4044.11	2151.55
hsa-miR-30c-5p	406.5	1.48281	0.568333	0.638465	0.789126	1	1434.57	4512.57	2023.37
hsa-miR-6505-5p	0.5	3.47257	1.796	0.638607	0.789126	1	0	5.92979	0
hsa-miR-152-3p	356	-1.51702	-0.601237	0.639002	0.789126	1	1075.93	3160.58	3259.36
hsa-miR-125a-3p	30	1.76193	0.81716	0.639234	0.789126	1	110.352	332.068	146.488
hsa-miR-7-5p	397	-1.47676	-0.562432	0.6409	0.789126	1	2676.03	2401.56	3634.74
hsa-miR-181b-5p	291.5	1.55665	0.638449	0.641351	0.789126	1	772.463	3291.03	1318.39
hsa-miR-191-5p	1120	-1.54835	-0.630732	0.642344	0.789126	1	10593.8	2698.05	10254.2
hsa-miR-133b	0.5	3.47257	1.796	0.642373	0.789126	1	0	5.92979	0
hsa-miR-1268b	3.5	1.75493	0.811413	0.643465	0.789126	1	0	41.5085	18.311
hsa-miR-127-3p	69	1.75137	0.808481	0.643921	0.789126	1	2069.1	171.964	631.731
hsa-miR-7856-5p	0.5	3.47257	1.796	0.645447	0.789126	1	0	5.92979	0
hsa-miR-324-3p	10	1.73811	0.797523	0.647189	0.789126	1	27.588	112.666	54.9331
hsa-miR-504-5p	0.5	3.56341	1.83326	0.647607	0.789126	1	27.588	0	0
hsa-miR-6839-3p	0.5	3.56341	1.83326	0.649484	0.789126	1	27.588	0	0
hsa-miR-5191	0.5	3.56341	1.83326	0.650142	0.789126	1	27.588	0	0
hsa-miR-141-3p	3.5	1.75493	0.811413	0.65086	0.789126	1	0	41.5085	18.311
hsa-miR-652-3p	18	1.72598	0.787412	0.650869	0.789126	1	193.116	171.964	100.711
hsa-miR-450b-3p	0.5	3.56341	1.83326	0.651681	0.789126	1	27.588	0	0
hsa-miR-29a-3p	3092	-1.66424	-0.734861	0.652271	0.789126	1	22263.5	11859.6	28308.9
hsa-miR-548b-3p	0.5	3.56341	1.83326	0.652628	0.789126	1	27.588	0	0
hsa-miR-1322	0.5	3.56341	1.83326	0.652992	0.789126	1	27.588	0	0
hsa-miR-3183	0.5	3.56341	1.83326	0.653358	0.789126	1	27.588	0	0
hsa-miR-599	0.5	3.56341	1.83326	0.653725	0.789126	1	27.588	0	0
hsa-miR-516a-5p	0.5	3.56341	1.83326	0.653833	0.789126	1	27.588	0	0
hsa-miR-548x-3p	0.5	3.56341	1.83326	0.654091	0.789126	1	27.588	0	0
hsa-miR-379-3p	0.5	3.56341	1.83326	0.654453	0.789126	1	27.588	0	0
hsa-miR-584-3p	0.5	3.56341	1.83326	0.654813	0.789126	1	27.588	0	0
hsa-miR-496	0.5	3.56341	1.83326	0.655169	0.789126	1	27.588	0	0
hsa-miR-6852-3p	0.5	3.56341	1.83326	0.655522	0.789126	1	27.588	0	0
hsa-miR-3944-5p	0.5	3.56341	1.83326	0.655872	0.789126	1	27.588	0	0
hsa-miR-1262	22	-1.71925	-0.781778	0.656988	0.78933	1	0	213.472	201.421
hsa-miR-3195	7	1.4574	0.543392	0.661544	0.792977	1	0	83.017	45.7776
hsa-miR-34c-5p	12	-1.61079	-0.687767	0.66235	0.792977	1	55.1759	71.1574	109.866
hsa-miR-4484	1	1.88708	0.916159	0.662872	0.792977	1	55.1759	0	9.15552
hsa-miR-361-3p	43	-1.80595	-0.852761	0.664848	0.793202	1	413.819	53.3681	393.687
hsa-miR-181a-2-3p	116	1.53961	0.622561	0.66496	0.793202	1	606.935	1245.26	631.731
hsa-miR-30a-5p	3531.5	1.63156	0.70625	0.669113	0.79699	1	34153.9	34541	21076
hsa-miR-122-5p	3211	1.67694	0.745828	0.670775	0.79699	1	78984.3	19663.2	29398.4
hsa-miR-339-5p	304	-1.56914	-0.649977	0.670998	0.79699	1	2262.21	1440.94	2783.28
hsa-miR-1307-5p	182.5	1.68111	0.749417	0.67201	0.797057	1	303.468	2099.14	723.286
hsa-miR-26b-5p	1501	-1.58002	-0.659941	0.678059	0.803091	1	10152.4	7459.67	13742.4
hsa-miR-92a-3p	181	-1.58568	-0.665106	0.689257	0.815198	1	579.347	1435.01	1657.15
hsa-miR-7977	6	-1.61395	-0.690593	0.705667	0.833426	1	0	41.5085	54.9331
hsa-miR-423-3p	287	1.38232	0.467095	0.708852	0.836004	1	2289.8	2911.53	2005.06
hsa-miR-671-3p	6.5	1.35748	0.440926	0.716745	0.844121	1	82.7639	59.2979	45.7776
hsa-miR-148b-3p	276	-1.49538	-0.580514	0.720752	0.84638	1	1269.05	1891.6	2526.92
hsa-miR-509-3p	1	-1.86061	-0.895773	0.722211	0.84638	1	27.588	0	9.15552
hsa-miR-10395-3p	3	1.51109	0.595591	0.72229	0.84638	1	0	35.5787	18.311
hsa-miR-5701	4	-1.51214	-0.596593	0.722717	0.84638	1	0	29.6489	36.6221
hsa-miR-100-3p	9	-1.30519	-0.384255	0.727549	0.850447	1	82.7639	59.2979	82.3997
hsa-miR-125b-1-3p	155.5	1.4878	0.573184	0.730475	0.850447	1	800.051	1672.2	860.619
hsa-miR-12136	295	-1.35607	-0.439436	0.730923	0.850447	1	827.639	3107.21	2700.88
hsa-miR-454-3p	278	-1.47842	-0.564058	0.731856	0.850447	1	1820.81	1695.92	2545.23
hsa-miR-192-5p	191	-1.54002	-0.622951	0.732034	0.850447	1	717.287	1452.8	1748.7
hsa-miR-505-5p	4.5	1.53793	0.620989	0.735674	0.850447	1	0	53.3681	27.4666
hsa-miR-641	1.5	1.43796	0.524022	0.736375	0.850447	1	0	17.7894	9.15552
hsa-miR-548h-3p	1.5	1.43796	0.524022	0.736375	0.850447	1	0	17.7894	9.15552
hsa-miR-627-3p	1.5	1.43796	0.524022	0.736375	0.850447	1	0	17.7894	9.15552
hsa-miR-6740-5p	1.5	1.43796	0.524022	0.736375	0.850447	1	0	17.7894	9.15552
hsa-miR-451a	127	1.422	0.507924	0.74537	0.859646	1	1186.28	1251.19	869.774
hsa-miR-376c-3p	10	-1.34549	-0.428131	0.748028	0.861522	1	82.7639	65.2277	91.5552
hsa-miR-2355-3p	6	-1.41618	-0.502005	0.753236	0.866325	1	27.588	41.5085	54.9331
hsa-miR-548j-5p	3	-1.42404	-0.509994	0.754304	0.86636	1	27.588	17.7894	27.4666
hsa-miR-181d-5p	13	1.51701	0.601229	0.760185	0.870913	1	27.588	148.245	82.3997
hsa-miR-590-3p	97.5	1.40944	0.495122	0.760354	0.870913	1	551.759	1037.71	604.264
hsa-miR-487b-3p	4	-1.51117	-0.595662	0.762838	0.872561	1	27.588	23.7191	36.6221
hsa-miR-1468-5p	14	-1.40215	-0.487641	0.767065	0.876196	1	193.116	17.7894	128.177
hsa-miR-379-5p	35	1.33422	0.416	0.769504	0.877781	1	772.463	118.596	320.443
hsa-miR-148a-3p	813	1.36387	0.447705	0.773312	0.880921	1	1296.63	9363.13	3918.56
hsa-miR-151a-5p	95	-1.38188	-0.466637	0.776527	0.883262	1	634.523	628.557	869.774
hsa-miR-20a-5p	249	1.274	0.349362	0.777901	0.883262	1	1544.93	2620.97	1684.62
hsa-miR-144-5p	30.5	1.29636	0.374464	0.780029	0.883262	1	331.056	290.56	228.888
hsa-miR-1246	942	1.36301	0.446801	0.782035	0.883262	1	15366.5	7868.83	8487.17
hsa-miR-106a-5p	1.5	1.43889	0.524953	0.782206	0.883262	1	27.588	11.8596	9.15552
hsa-miR-27a-3p	426	1.25512	0.327823	0.782473	0.883262	1	2151.86	4589.66	2719.19
hsa-miR-425-5p	264	-1.3379	-0.419967	0.782771	0.883262	1	1710.45	1832.3	2417.06
hsa-miR-215-5p	5	-1.35117	-0.434212	0.789344	0.889477	1	55.1759	29.6489	45.7776
hsa-miR-493-3p	22	-1.45848	-0.544468	0.794478	0.893333	1	275.88	29.6489	201.421
hsa-miR-204-3p	1.5	1.44263	0.528702	0.795455	0.893333	1	55.1759	5.92979	9.15552
hsa-miR-23b-5p	1.5	1.44263	0.528702	0.795975	0.893333	1	55.1759	5.92979	9.15552
hsa-miR-370-3p	7	-1.39535	-0.480626	0.798795	0.895293	1	110.352	5.92979	64.0886
hsa-miR-99a-5p	59	-1.32267	-0.403454	0.801769	0.897423	1	275.88	438.804	540.176
hsa-miR-125b-2-3p	6	1.2531	0.325504	0.806979	0.902045	1	27.588	65.2277	45.7776
hsa-miR-181c-3p	6	1.2531	0.325504	0.811706	0.903621	1	27.588	65.2277	45.7776
hsa-miR-874-3p	6	1.25391	0.326433	0.812483	0.903621	1	55.1759	59.2979	45.7776
hsa-miR-18a-5p	25	1.35164	0.43471	0.813907	0.903621	1	82.7639	278.7	164.799
hsa-miR-193b-3p	6	-1.26063	-0.334147	0.814433	0.903621	1	82.7639	35.5787	54.9331
hsa-miR-10a-3p	57	1.31716	0.397432	0.814713	0.903621	1	275.88	616.698	375.376
hsa-miR-342-5p	6	1.2531	0.325504	0.814882	0.903621	1	27.588	65.2277	45.7776
hsa-miR-3200-3p	6	1.2531	0.325504	0.816707	0.904443	1	27.588	65.2277	45.7776
hsa-miR-130a-3p	73	-1.30554	-0.384641	0.821894	0.908652	1	248.292	705.645	668.353
hsa-miR-30b-5p	173	1.29429	0.372164	0.82279	0.908652	1	193.116	2010.2	860.619
hsa-miR-7704	13	1.37242	0.456726	0.823772	0.908652	1	165.528	118.596	91.5552
hsa-miR-4791	2	-1.2833	-0.359855	0.826708	0.910687	1	0	17.7894	18.311
hsa-miR-450a-1-3p	2	-1.2833	-0.359855	0.828027	0.910939	1	0	17.7894	18.311
hsa-miR-1275	8	1.20184	0.265249	0.830825	0.912814	1	82.7639	77.0872	64.0886
hsa-miR-411-5p	33	-1.29028	-0.367682	0.833634	0.914548	1	441.407	59.2979	302.132
hsa-miR-136-5p	2	-1.28247	-0.358924	0.834593	0.914548	1	27.588	11.8596	18.311
hsa-miR-4508	5	1.29743	0.375658	0.838281	0.917385	1	0	59.2979	36.6221
hsa-miR-505-3p	17	1.28352	0.360102	0.842418	0.919861	1	110.352	177.894	128.177
hsa-miR-1226-3p	2.5	1.2672	0.341641	0.842747	0.919861	1	0	29.6489	18.311
hsa-miR-99b-3p	47	-1.22442	-0.292099	0.847583	0.923932	1	165.528	444.734	430.309
hsa-miR-342-3p	176	-1.26014	-0.333579	0.850712	0.926133	1	1462.16	1233.4	1611.37
hsa-miR-664a-5p	13	-1.28964	-0.366969	0.852851	0.926616	1	55.1759	100.806	119.022
hsa-miR-200b-3p	7	-1.14796	-0.199071	0.853374	0.926616	1	137.94	35.5787	64.0886
hsa-miR-93-5p	1373	-1.21624	-0.282428	0.860504	0.933144	1	13352.6	7430.02	12570.5
hsa-miR-4448	238	-1.26766	-0.342169	0.862981	0.934616	1	3393.32	59.2979	2179.01
hsa-miR-382-5p	28	-1.2283	-0.296661	0.864168	0.934689	1	358.644	130.455	256.355
hsa-miR-320c	239	-1.21232	-0.277766	0.870023	0.93961	1	1793.22	1808.59	2188.17
hsa-miR-455-5p	34.5	1.185	0.244893	0.870967	0.93961	1	82.7639	391.366	219.732
hsa-miR-126-5p	121	1.17385	0.231251	0.882493	0.949389	1	1903.57	770.872	1107.82
hsa-miR-651-5p	7.5	1.12557	0.170661	0.882771	0.949389	1	0	88.9468	64.0886
hsa-miR-3913-5p	3.5	1.20358	0.267333	0.883924	0.949389	1	0	41.5085	27.4666
hsa-miR-140-3p	183	-1.19862	-0.26138	0.884581	0.949389	1	1848.39	1073.29	1675.46
hsa-miR-197-3p	42.5	1.16191	0.216499	0.886482	0.949522	1	110.352	480.313	274.666
hsa-miR-423-5p	756	-1.14303	-0.192859	0.889183	0.949522	1	5158.95	6676.94	6921.57
hsa-miR-148b-5p	3	-1.1499	-0.201509	0.889228	0.949522	1	27.588	23.7191	27.4666
hsa-miR-548k	3	-1.1499	-0.201509	0.889253	0.949522	1	27.588	23.7191	27.4666
hsa-miR-331-3p	3	-1.1499	-0.201509	0.892028	0.951269	1	27.588	23.7191	27.4666
hsa-miR-320d	208	-1.16778	-0.223772	0.896725	0.954585	1	1931.16	1553.6	1904.35
hsa-miR-23a-5p	3	-1.14916	-0.200577	0.899089	0.954585	1	55.1759	17.7894	27.4666
hsa-miR-34c-3p	3	-1.15064	-0.202439	0.899268	0.954585	1	0	29.6489	27.4666
hsa-miR-330-3p	5.5	1.14971	0.201273	0.899711	0.954585	1	0	65.2277	45.7776
hsa-miR-30e-5p	370	-1.0983	-0.135277	0.905503	0.959018	1	2289.8	3741.7	3387.54
hsa-miR-134-5p	14	-1.17158	-0.228453	0.906186	0.959018	1	220.704	35.5787	128.177
hsa-miR-190b-5p	7	-1.10667	-0.146225	0.911347	0.962939	1	0	71.1574	64.0886
hsa-miR-139-5p	4	-1.09048	-0.12496	0.912197	0.962939	1	55.1759	29.6489	36.6221
hsa-miR-576-3p	8	-1.08192	-0.113598	0.91498	0.964657	1	55.1759	71.1574	73.2442
hsa-miR-31-5p	744	-1.10517	-0.144274	0.916609	0.964734	1	4827.89	7341.08	6811.71
hsa-miR-92b-5p	8.5	1.12216	0.166283	0.917364	0.964734	1	165.528	65.2277	73.2442
hsa-miR-95-3p	46	1.12428	0.169007	0.923996	0.970486	1	0	545.54	247.199
hsa-miR-17-5p	90	1.10024	0.137815	0.933291	0.979018	1	496.583	960.626	714.131
hsa-miR-320b	15.5	1.09485	0.130737	0.937911	0.982629	1	137.94	154.174	137.333
hsa-miR-455-3p	13	-1.10899	-0.14924	0.940941	0.984569	1	0	154.174	100.711
hsa-miR-589-5p	26	-1.08956	-0.12374	0.94361	0.985184	1	110.352	243.121	238.044
hsa-miR-574-5p	126	-1.07101	-0.0989718	0.9449	0.985184	1	441.407	1399.43	1016.26
hsa-miR-184	40	-1.07181	-0.100052	0.945755	0.985184	1	82.7639	456.594	311.288
hsa-miR-486-5p	451	1.06134	0.085889	0.947567	0.985184	1	7062.52	1749.29	4129.14
hsa-miR-224-5p	254	1.05496	0.0771827	0.948912	0.985184	1	3034.68	2045.78	2325.5
hsa-miR-27b-3p	650.5	1.06771	0.094516	0.949314	0.985184	1	2979.5	7074.24	4742.56
hsa-miR-450b-5p	13	1.09291	0.128179	0.949964	0.985184	1	0	154.174	82.3997
hsa-miR-374a-5p	56	1.07389	0.102844	0.950968	0.985184	1	165.528	628.557	393.687
hsa-miR-194-5p	21	-1.06741	-0.0941085	0.952485	0.985533	1	220.704	171.964	192.266
hsa-miR-28-5p	5	-1.05743	-0.0805564	0.959416	0.991476	1	55.1759	41.5085	45.7776
hsa-miR-21-5p	4558	1.05523	0.0775531	0.964608	0.995609	1	45823.6	42789.3	41730.9
hsa-miR-324-5p	43	-1.04422	-0.0624299	0.96811	0.996634	1	82.7639	492.172	320.443
hsa-miR-501-3p	10.5	1.05783	0.0811101	0.969007	0.996634	1	0	124.526	91.5552
hsa-miR-27a-5p	34	1.03898	0.0551731	0.973257	0.996634	1	579.347	106.736	311.288
hsa-miR-103a-3p	1193	1.03524	0.049964	0.976433	0.996634	1	12111.1	10952.3	10922.5
hsa-miR-329-3p	2	-1.03138	-0.0445769	0.982385	0.996634	1	55.1759	0	18.311
hsa-miR-29b-1-5p	2	-1.03138	-0.0445769	0.982434	0.996634	1	55.1759	0	18.311
hsa-miR-450a-2-3p	2	1.02325	0.0331557	0.983954	0.996634	1	0	23.7191	18.311
hsa-miR-7706	2	1.02391	0.0340868	0.986542	0.996634	1	27.588	17.7894	18.311
hsa-miR-151a-3p	1233.5	1.0146	0.0209167	0.989843	0.996634	1	8028.1	12903.2	10382.4
hsa-miR-4444	1	-1.01257	-0.0180211	0.991282	0.996634	1	0	11.8596	9.15552
hsa-miR-1908-5p	1	-1.01257	-0.0180211	0.991282	0.996634	1	0	11.8596	9.15552
hsa-miR-2682-3p	1	-1.01257	-0.0180211	0.991282	0.996634	1	0	11.8596	9.15552
hsa-miR-4677-5p	1	-1.01257	-0.0180211	0.991282	0.996634	1	0	11.8596	9.15552
hsa-miR-6728-5p	1	-1.01257	-0.0180211	0.991282	0.996634	1	0	11.8596	9.15552
hsa-miR-5100	1	-1.01257	-0.0180211	0.991282	0.996634	1	0	11.8596	9.15552
hsa-miR-664b-5p	1	-1.01257	-0.0180211	0.991282	0.996634	1	0	11.8596	9.15552
hsa-miR-489-3p	1	-1.01257	-0.0180211	0.991282	0.996634	1	0	11.8596	9.15552
hsa-miR-590-5p	1	-1.01257	-0.0180211	0.991282	0.996634	1	0	11.8596	9.15552
hsa-miR-497-5p	1	-1.01257	-0.0180211	0.991965	0.996634	1	0	11.8596	9.15552
hsa-miR-122b-5p	1	-1.01192	-0.0170892	0.993015	0.996634	1	27.588	5.92979	9.15552
hsa-miR-299-5p	1	-1.01192	-0.0170892	0.993027	0.996634	1	27.588	5.92979	9.15552
hsa-miR-139-3p	1	-1.01192	-0.0170892	0.99304	0.996634	1	27.588	5.92979	9.15552
hsa-miR-1277-3p	1	-1.01192	-0.0170892	0.993054	0.996634	1	27.588	5.92979	9.15552
hsa-miR-32-5p	10	1.00385	0.00554788	0.997295	0.999507	1	55.1759	100.806	91.5552
hsa-miR-374b-5p	26	-1.00204	-0.00294471	0.998728	0.999507	1	82.7639	272.77	238.044
hsa-miR-421	33	-1.00074	-0.00106408	0.999507	0.999507	1	27.588	385.436	219.732

## Sheet: Suppl Table 2 exo-proteins
Exosome Protein expression of SNU-182 and SNU-423 versus THLE2 and THLE-3
Protein ID	Name	Symbol	Majority_protein_IDs	Fasta_headers	Protein_names	Gene_names	Score	SNU182	SNU423	THLE2	THLE3	logFC	CI.L	CI.R	AveExpr	t	P.Value	adj.P.Val	B
P02790	Hemopexin	HPX	P02790;Q9BS19	sp|P02790|HEMO_HUMAN Hemopexin OS=Homo sapiens OX=9606 GN=HPX PE=1 SV=2;tr|Q9BS19|Q9BS19_HUMAN Epididymis secretory sperm binding protein OS=Homo sapiens OX=9606 GN=HPX PE=1 SV=1	Hemopexin	HPX	130.34	0	0	24.7891	24.3845	-24.5868	-29.8607	-19.3129	8.19561	-12.7188	0.00016725	0.00016725	-3.00387
P06703	Protein S100-A6	S100A6	P06703;R4GN98;B2R577	sp|P06703|S10A6_HUMAN Protein S100-A6 OS=Homo sapiens OX=9606 GN=S100A6 PE=1 SV=1;tr|R4GN98|R4GN98_HUMAN Protein S100 (Fragment) OS=Homo sapiens OX=9606 GN=S100A6 PE=1 SV=1;tr|B2R577|B2R577_HUMAN Protein S100 OS=Homo sapiens OX=9606 PE=2 SV=1	Protein S100-A6;Protein S100	S100A6	4.5584	0	0	21.488	20.8732	-21.1806	-26.4725	-15.8887	7.06021	-10.9195	0.00031182	0.00031182	-3.03043
P01861	Ig gamma-4 chain C region	IGHG4	P01861;A0A286YFJ8;Q6MZX7;S6BGF5	sp|P01861|IGHG4_HUMAN Immunoglobulin heavy constant gamma 4 OS=Homo sapiens OX=9606 GN=IGHG4 PE=1 SV=1;tr|A0A286YFJ8|A0A286YFJ8_HUMAN Immunoglobulin heavy constant gamma 4 (Fragment) OS=Homo sapiens OX=9606 GN=IGHG4 PE=1 SV=1;tr|Q6MZX7|Q6MZX7_HUMAN Unchara	Ig gamma-4 chain C region	IGHG4;DKFZp686M24218	20.325	0	0	20.1726	21.1625	-20.6676	-26.0098	-15.3253	6.88919	-10.5546	0.000358001	0.000358001	-3.03741
A0A096LPE2	Serum amyloid A-4 protein	SAA2-SAA4	A0A096LPE2;P35542;P0DJI9;Q15423;A0A3B3ISW8;A0A0D6A0A8;E9PR14;G3V1D9;B2R5G8;A0A0D5ZZZ2	tr|A0A096LPE2|A0A096LPE2_HUMAN SAA2-SAA4 readthrough OS=Homo sapiens OX=9606 GN=SAA2-SAA4 PE=4 SV=1;sp|P35542|SAA4_HUMAN Serum amyloid A-4 protein OS=Homo sapiens OX=9606 GN=SAA4 PE=1 SV=2;sp|P0DJI9|SAA2_HUMAN Serum amyloid A-2 proteincur OS=Homo sapiens O	Serum amyloid A-4 protein;Serum amyloid A-2 protein;Serum amyloid A protein	SAA2-SAA4;SAA4;SAA2;SAA2-SAA3	13.713	0	0	19.8662	20.1952	-20.0307	-25.2999	-14.7615	6.67689	-10.3711	0.000384407	0.000384407	-3.04118
Q6GMX3	Beta-2-microglobulin	IGL@	Q6GMX3;Q6PIQ7;Q567P1;Q6PJG0;S6BGD6;Q6GMV8;Q8N355;Q7Z2U7;A2NUT2;Q6GMW3;Q5FWF9;Q6GMX4;Q6IPQ0;A0A5E4;P0DOY3;Q8NEJ1;Q8TCJ5;P0DOY2;Q6PJR7;Q6IN99;Q8N5F4;Q6NS95;A0M8Q9;Q6GMV7;Q6GMW6;Q6P2J1;A0A5H1ZRQ4;Q6PIK1;Q6GMW4;Q6DHW4;Q96E61;Q5CZ94;P0DOX8;A0A0B4J231;B9A064;P0CG04;Q6P5S3	tr|Q6GMX3|Q6GMX3_HUMAN IGL@ protein OS=Homo sapiens OX=9606 GN=IGL@ PE=2 SV=1;tr|Q6PIQ7|Q6PIQ7_HUMAN IGL@ protein OS=Homo sapiens OX=9606 GN=IGL@ PE=1 SV=1;tr|Q567P1|Q567P1_HUMAN IGL@ protein OS=Homo sapiens OX=9606 GN=IGL@ PE=2 SV=1;tr|Q6PJG0|Q6PJG0_HUMAN	Beta-2-microglobulin;Immunoglobulin lambda-like polypeptide 5;Ig lambda-1 chain C regions	IGL@;DKFZp667J0810;C1 segment;DKFZp781M0386;IGLL5;IGLC1	50.999	0	0	19.7977	20.5462	-20.1719	-25.4791	-14.8648	6.72398	-10.3695	0.000384649	0.000384649	-3.04121
Q03135	Caveolin-1	CAV1	Q03135;Q2TNI1;A9XTE5;Q59E85;E9PCT5	sp|Q03135|CAV1_HUMAN Caveolin-1 OS=Homo sapiens OX=9606 GN=CAV1 PE=1 SV=4;tr|Q2TNI1|Q2TNI1_HUMAN Caveolin OS=Homo sapiens OX=9606 GN=CAV1 PE=2 SV=1;tr|A9XTE5|A9XTE5_HUMAN Caveolin (Fragment) OS=Homo sapiens OX=9606 PE=2 SV=1;tr|Q59E85|Q59E85_HUMAN Caveolin	Caveolin-1;Caveolin	CAV1	17.045	0	0	19.7718	19.722	-19.7469	-25.0072	-14.4866	6.58231	-10.2416	0.000404505	0.000404505	-3.04395
Q8TCD0	Ig kappa chain C region	IGK@	Q8TCD0;Q0KKI6;Q6P5S8;V9HW34;A0A5H1ZRQ3;P0DOX7;Q5EFE6;P01834;Q6PJF2;Q6GMX0;Q7Z3Y4;Q6PIL8	tr|Q8TCD0|Q8TCD0_HUMAN Uncharacterized protein OS=Homo sapiens OX=9606 PE=1 SV=1;tr|Q0KKI6|Q0KKI6_HUMAN Immunoblobulin light chain (Fragment) OS=Homo sapiens OX=9606 PE=1 SV=1;tr|Q6P5S8|Q6P5S8_HUMAN IGK@ protein OS=Homo sapiens OX=9606 GN=IGK@ PE=1 SV=1;tr	Ig kappa chain C region	IGK@;HEL-213;IGKC	106.91	0	0	19.5165	20.7191	-20.1178	-25.4987	-14.737	6.70594	-10.2001	0.000411207	0.000411207	-3.04486
P01876	Ig alpha-1 chain C region	IGHA1	P01876;Q6N090;Q9UP60;A0A286YEY1;Q8NCL6;Q96K68;Q6MZW0;Q6ZW64;Q96DK0;Q8WY24;Q6N092	sp|P01876|IGHA1_HUMAN Immunoglobulin heavy constant alpha 1 OS=Homo sapiens OX=9606 GN=IGHA1 PE=1 SV=2;tr|Q6N090|Q6N090_HUMAN Uncharacterized protein DKFZp686G21220 (Fragment) OS=Homo sapiens OX=9606 GN=DKFZp686G21220 PE=2 SV=1;tr|Q9UP60|Q9UP60_HUMAN SNC73	Ig alpha-1 chain C region	IGHA1;DKFZp686G21220;SNC73;DKFZp686J11235;DKFZp686K18196	20.106	0	0	19.5082	19.8493	-19.6788	-24.9486	-14.4089	6.55958	-10.1876	0.000413258	0.000413258	-3.04514
P05156	Complement factor I	CFI	P05156;G3XAM2;E7ETH0;B4DRF2;A0A2R8Y3M9;A0A0U4BCF5;A8K3L0;Q8WW88;A0A087X0I2;D6R9Z8	sp|P05156|CFAI_HUMAN Complement factor I OS=Homo sapiens OX=9606 GN=CFI PE=1 SV=2;tr|G3XAM2|G3XAM2_HUMAN Complement factor I OS=Homo sapiens OX=9606 GN=CFI PE=1 SV=1;tr|E7ETH0|E7ETH0_HUMAN Complement factor I OS=Homo sapiens OX=9606 GN=CFI PE=1 SV=1;tr|B4D	Complement factor I;Complement factor I heavy chain;Complement factor I light chain	CFI	100.43	0	0	19.4566	20.0398	-19.7482	-25.0369	-14.4595	6.58274	-10.1871	0.000413333	0.000413333	-3.04515
H0Y4K8	NA	FN1	H0Y4K8	tr|H0Y4K8|H0Y4K8_HUMAN Fibronectin (Fragment) OS=Homo sapiens OX=9606 GN=FN1 PE=1 SV=1	NA	FN1	3.6134	0	0	19.4533	19.903	-19.6782	-24.9553	-14.401	6.55939	-10.1733	0.000415612	0.000415612	-3.04545
P31949	Protein S100-A11	S100A11	P31949;V9HWH9;B2R5H0	sp|P31949|S10AB_HUMAN Protein S100-A11 OS=Homo sapiens OX=9606 GN=S100A11 PE=1 SV=2;tr|V9HWH9|V9HWH9_HUMAN Protein S100 OS=Homo sapiens OX=9606 GN=HEL-S-43 PE=2 SV=1;tr|B2R5H0|B2R5H0_HUMAN Protein S100 OS=Homo sapiens OX=9606 PE=2 SV=1	Protein S100-A11;Protein S100-A11, N-terminally processed;Protein S100	S100A11;HEL-S-43	4.689	0	0	19.2007	19.7979	-19.4993	-24.7894	-14.2092	6.49976	-10.0561	0.000435578	0.000435578	-3.0481
P01857	Ig gamma-1 chain C region	IGHG1	P01857;Q6N089;Q7Z351;Q6PYX1;A0A0A0MS08;P0DOX5;Q6GMX6;Q6N096;V9HW68;S6B291;A8K008;Q6MZV7;Q6N095;Q6MZQ6;Q5EFE5;Q6N094;Q6N097;A0A0A0MS07;S6AWD9;S6BGE5	sp|P01857|IGHG1_HUMAN Immunoglobulin heavy constant gamma 1 OS=Homo sapiens OX=9606 GN=IGHG1 PE=1 SV=1;tr|Q6N089|Q6N089_HUMAN Uncharacterized protein OS=Homo sapiens OX=9606 GN=DKFZp686P15220 PE=1 SV=1;tr|Q7Z351|Q7Z351_HUMAN Uncharacterized protein DKFZp68	Ig gamma-1 chain C region	IGHG1;DKFZp686P15220;DKFZp686N02209;IGH@;DKFZp686I15196;HEL-214;DKFZp686C11235;DKFZp686K03196;DKFZp686G11190;DKFZp686O01196;DKFZp686H20196	11.307	0	0	19.3012	19.4801	-19.3907	-24.6534	-14.1279	6.46356	-10.052	0.00043629	0.00043629	-3.04819
P04899	Guanine nucleotide-binding protein G(i) subunit alpha-2	GNAI2	P04899;B3KX51;Q96C71;B3KP24;Q6LCB5;Q93020	sp|P04899|GNAI2_HUMAN Guanine nucleotide-binding protein G(i) subunit alpha-2 OS=Homo sapiens OX=9606 GN=GNAI2 PE=1 SV=3;tr|B3KX51|B3KX51_HUMAN cDNA FLJ44754 fis, clone BRACE3030748, highly similar to Guanine nucleotide-binding protein G(i), alpha-2 subuni	Guanine nucleotide-binding protein G(i) subunit alpha-2	GNAI2;WUGSC:H_LUCA15.1;WUGSC:H_LUCA16.1	30.629	0	0	19.2317	20.4664	-19.849	-25.2364	-14.4617	6.61634	-10.0517	0.000436343	0.000436343	-3.0482
P27635	60S ribosomal protein L10	RPL10	P27635;F8W7C6;A0A087WV22;X1WI28;X5D2T3;H7C123;H7C2C5;Q96L21;X5D7P1	sp|P27635|RL10_HUMAN 60S ribosomal protein L10 OS=Homo sapiens OX=9606 GN=RPL10 PE=1 SV=4;tr|F8W7C6|F8W7C6_HUMAN 60S ribosomal protein L10 OS=Homo sapiens OX=9606 GN=RPL10 PE=1 SV=2;tr|A0A087WV22|A0A087WV22_HUMAN 60S ribosomal protein L10 OS=Homo sapiens O	60S ribosomal protein L10;60S ribosomal protein L10-like	RPL10;RPL10L	7.5679	0	0	20.6921	20.5219	-20.607	-26.427	-14.7869	13.6301	-9.65969	0.000512458	0.000512458	-3.0577
Q15758	Neutral amino acid transporter B(0)	SLC1A5	Q15758;Q71UA6;M0QXM4;Q59ES3;B4DE27	sp|Q15758|AAAT_HUMAN Neutral amino acid transporter B(0) OS=Homo sapiens OX=9606 GN=SLC1A5 PE=1 SV=2;tr|Q71UA6|Q71UA6_HUMAN Amino acid transporter OS=Homo sapiens OX=9606 GN=SLC1A5 PE=2 SV=1;tr|M0QXM4|M0QXM4_HUMAN Amino acid transporter OS=Homo sapiens OX=	Neutral amino acid transporter B(0);Amino acid transporter	SLC1A5	44.572	0	0	18.801	20.7054	-19.7532	-25.3388	-14.1675	12.4443	-9.64797	0.000514977	0.000514977	-3.058
P09382	Galectin-1	LGALS1	P09382;A0A384MR27	sp|P09382|LEG1_HUMAN Galectin-1 OS=Homo sapiens OX=9606 GN=LGALS1 PE=1 SV=2;tr|A0A384MR27|A0A384MR27_HUMAN Galectin OS=Homo sapiens OX=9606 PE=2 SV=1	Galectin-1	LGALS1	14.285	0	0	18.5603	20.2228	-19.3915	-24.8802	-13.9029	6.46385	-9.63883	0.000516951	0.000516951	-3.05823
P27701	CD82 antigen	CD82	P27701;Q6LET0	sp|P27701|CD82_HUMAN CD82 antigen OS=Homo sapiens OX=9606 GN=CD82 PE=1 SV=1;tr|Q6LET0|Q6LET0_HUMAN Tetraspanin (Fragment) OS=Homo sapiens OX=9606 GN=KAI1 PE=2 SV=1	CD82 antigen;Tetraspanin	CD82;KAI1	4.1087	0	0	18.1147	18.7919	-18.4533	-23.752	-13.1546	6.1511	-9.50129	0.000547801	0.000547801	-3.06184
P08648	Integrin alpha-5	ITGA5	P08648;A8K6A5;A0A024RB01;B2R627	sp|P08648|ITA5_HUMAN Integrin alpha-5 OS=Homo sapiens OX=9606 GN=ITGA5 PE=1 SV=2;tr|A8K6A5|A8K6A5_HUMAN cDNA FLJ77742, highly similar to Homo sapiens integrin, alpha 5 (fibronectin receptor, alpha polypeptide), mRNA OS=Homo sapiens OX=9606 PE=2 SV=1;tr|A0A	Integrin alpha-5;Integrin alpha-5 heavy chain;Integrin alpha-5 light chain	ITGA5	47.186	0	0	18.4559	20.4509	-19.4534	-25.0396	-13.8672	6.48447	-9.5007	0.00054794	0.00054794	-3.06186
P04216	Thy-1 membrane glycoprotein	THY1	P04216;Q59GA0;E9PIM6;B0YJA4;E9PNQ8;J3QRJ3	sp|P04216|THY1_HUMAN Thy-1 membrane glycoprotein OS=Homo sapiens OX=9606 GN=THY1 PE=1 SV=2;tr|Q59GA0|Q59GA0_HUMAN Thy-1 cell surface antigen variant (Fragment) OS=Homo sapiens OX=9606 PE=2 SV=1;tr|E9PIM6|E9PIM6_HUMAN Thy-1 membrane glycoprotein (Fragment)	Thy-1 membrane glycoprotein	THY1	17.78	0	0	18.5329	20.7285	-19.6307	-25.2834	-13.978	6.54357	-9.47452	0.000554068	0.000554068	-3.06256
P54709	Sodium/potassium-transporting ATPase subunit beta-3	ATP1B3	P54709;D3DNF9;C9JA36;Q58I18	sp|P54709|AT1B3_HUMAN Sodium/potassium-transporting ATPase subunit beta-3 OS=Homo sapiens OX=9606 GN=ATP1B3 PE=1 SV=1;tr|D3DNF9|D3DNF9_HUMAN Sodium/potassium-transporting ATPase subunit beta OS=Homo sapiens OX=9606 GN=ATP1B3 PE=3 SV=1;tr|C9JA36|C9JA36_HUMA	Sodium/potassium-transporting ATPase subunit beta-3	ATP1B3	9.6333	0	0	18.2793	20.1314	-19.2053	-24.7476	-13.663	6.40177	-9.45378	0.000558983	0.000558983	-3.06313
Q9BV40	Vesicle-associated membrane protein 8	VAMP8	Q9BV40;B8ZZT4	sp|Q9BV40|VAMP8_HUMAN Vesicle-associated membrane protein 8 OS=Homo sapiens OX=9606 GN=VAMP8 PE=1 SV=1;tr|B8ZZT4|B8ZZT4_HUMAN Vesicle-associated membrane protein 8 OS=Homo sapiens OX=9606 GN=VAMP8 PE=1 SV=1	Vesicle-associated membrane protein 8	VAMP8	9.2728	0	0	18.581	18.031	-18.306	-23.5915	-13.0204	6.10199	-9.44881	0.000560168	0.000560168	-3.06326
Q13451	Peptidyl-prolyl cis-trans isomerase FKBP5	FKBP5	Q13451;B7Z8G2;Q53GX4;Q2TA84;B7Z7Z8	sp|Q13451|FKBP5_HUMAN Peptidyl-prolyl cis-trans isomerase FKBP5 OS=Homo sapiens OX=9606 GN=FKBP5 PE=1 SV=2;tr|B7Z8G2|B7Z8G2_HUMAN Peptidylprolyl isomerase OS=Homo sapiens OX=9606 PE=2 SV=1;tr|Q53GX4|Q53GX4_HUMAN Peptidylprolyl isomerase (Fragment) OS=Homo	Peptidyl-prolyl cis-trans isomerase FKBP5;Peptidyl-prolyl cis-trans isomerase FKBP5, N-terminally processed	FKBP5	43.498	0	0	18.4126	18.0656	-18.2391	-23.5093	-12.9689	6.0797	-9.44167	0.000561878	0.000561878	-3.06345
Q8NBI5	Solute carrier family 43 member 3	SLC43A3	Q8NBI5;E9PS74;B0AZP8;A8K2X6;A0A024R4Y2;H0YD64	sp|Q8NBI5|S43A3_HUMAN Solute carrier family 43 member 3 OS=Homo sapiens OX=9606 GN=SLC43A3 PE=1 SV=2;tr|E9PS74|E9PS74_HUMAN Solute carrier family 43 member 3 (Fragment) OS=Homo sapiens OX=9606 GN=SLC43A3 PE=1 SV=1;tr|B0AZP8|B0AZP8_HUMAN cDNA, FLJ79488, hig	Solute carrier family 43 member 3	SLC43A3;hCG_39762	15.764	0	0	18.2585	18.1461	-18.2023	-23.4634	-12.9412	6.06743	-9.43892	0.000562538	0.000562538	-3.06353
P08582	Melanotransferrin	MFI2	P08582;Q53XS6	sp|P08582|TRFM_HUMAN Melanotransferrin OS=Homo sapiens OX=9606 GN=MELTF PE=1 SV=2;tr|Q53XS6|Q53XS6_HUMAN Antigen p97 (Melanoma associated) identified by monoclonal antibodies 133.2 and 96.5 OS=Homo sapiens OX=9606 GN=MFI2 PE=2 SV=1	Melanotransferrin	MFI2	41.483	0	0	18.6194	17.994	-18.3067	-23.5997	-13.0137	6.10224	-9.4359	0.000563262	0.000563262	-3.06361
Q92783	Signal transducing adapter molecule 1	STAM	Q92783;B4DZT2;B2RAY1;O75886;A6NMU3	sp|Q92783|STAM1_HUMAN Signal transducing adapter molecule 1 OS=Homo sapiens OX=9606 GN=STAM PE=1 SV=3;tr|B4DZT2|B4DZT2_HUMAN cDNA FLJ57683, highly similar to Signal transducing adapter molecule 1 OS=Homo sapiens OX=9606 PE=2 SV=1;tr|B2RAY1|B2RAY1_HUMAN cDN	Signal transducing adapter molecule 1;Signal transducing adapter molecule 2	STAM;STAM2	2.7517	19.5845	23.0148	0	0	21.2996	15.125	27.4743	7.09988	9.41096	0.000569302	0.000569302	-3.0643
A0A0Y0BS51	NA	NA	A0A0Y0BS51	tr|A0A0Y0BS51|A0A0Y0BS51_HUMAN CUB domain containing protein 1 (Fragment) OS=Homo sapiens OX=9606 PE=2 SV=1	NA	NA	21.768	0	0	17.9247	17.9594	-17.9421	-23.2022	-12.6819	5.98069	-9.30567	0.000595684	0.000595684	-3.06723
P19256	Lymphocyte function-associated antigen 3	CD58	P19256;Q9BRW0;B1AMW1;Q16393;H0YDI1;Q14748	sp|P19256|LFA3_HUMAN Lymphocyte function-associated antigen 3 OS=Homo sapiens OX=9606 GN=CD58 PE=1 SV=1;tr|Q9BRW0|Q9BRW0_HUMAN CD58 protein OS=Homo sapiens OX=9606 GN=CD58 PE=2 SV=1;tr|B1AMW1|B1AMW1_HUMAN CD58 antigen, (Lymphocyte function-associated antig	Lymphocyte function-associated antigen 3	CD58	4.021	0	0	17.6888	18.7266	-18.2077	-23.558	-12.8574	6.06924	-9.28439	0.000601199	0.000601199	-3.06784
P14384	Carboxypeptidase M	CPM	P14384;F8W111;F8VVI6	sp|P14384|CBPM_HUMAN Carboxypeptidase M OS=Homo sapiens OX=9606 GN=CPM PE=1 SV=2;tr|F8W111|F8W111_HUMAN Carboxypeptidase M (Fragment) OS=Homo sapiens OX=9606 GN=CPM PE=1 SV=1;tr|F8VVI6|F8VVI6_HUMAN Carboxypeptidase M (Fragment) OS=Homo sapiens OX=9606 GN=C	Carboxypeptidase M	CPM	9.3755	0	0	18.8859	17.7057	-18.2958	-23.6722	-12.9193	6.0986	-9.28389	0.00060133	0.00060133	-3.06785
P61956	Small ubiquitin-related modifier 2	SUMO2	P61956;P55854;Q6EEV6;A0A024R8S3;A8MUA9;A8MU27	sp|P61956|SUMO2_HUMAN Small ubiquitin-related modifier 2 OS=Homo sapiens OX=9606 GN=SUMO2 PE=1 SV=3;sp|P55854|SUMO3_HUMAN Small ubiquitin-related modifier 3 OS=Homo sapiens OX=9606 GN=SUMO3 PE=1 SV=2;sp|Q6EEV6|SUMO4_HUMAN Small ubiquitin-related modifier 4	Small ubiquitin-related modifier 2;Small ubiquitin-related modifier 3;Small ubiquitin-related modifier 4;Small ubiquitin-related modifier	SUMO2;SUMO3;SUMO4	3.6018	0	0	17.8431	17.8139	-17.8285	-23.0886	-12.5684	5.94283	-9.24682	0.000611087	0.000611087	-3.06891
O95183	Vesicle-associated membrane protein 5	VAMP5	O95183;Q6FG93	sp|O95183|VAMP5_HUMAN Vesicle-associated membrane protein 5 OS=Homo sapiens OX=9606 GN=VAMP5 PE=1 SV=1;tr|Q6FG93|Q6FG93_HUMAN HCG34604, isoform CRA_c OS=Homo sapiens OX=9606 GN=VAMP5 PE=2 SV=1	Vesicle-associated membrane protein 5	VAMP5	15.341	0	0	17.5672	18.4172	-17.9922	-23.313	-12.6715	5.99741	-9.22544	0.000616806	0.000616806	-3.06953
Q969P0	Immunoglobulin superfamily member 8	IGSF8	Q969P0;C9J8Z4	sp|Q969P0|IGSF8_HUMAN Immunoglobulin superfamily member 8 OS=Homo sapiens OX=9606 GN=IGSF8 PE=1 SV=1;tr|C9J8Z4|C9J8Z4_HUMAN Immunoglobulin superfamily member 8 (Fragment) OS=Homo sapiens OX=9606 GN=IGSF8 PE=1 SV=1	Immunoglobulin superfamily member 8	IGSF8	31.926	0	0	19.078	18.4013	-18.7396	-24.288	-13.1913	12.2821	-9.21449	0.00061976	0.00061976	-3.06985
Q15113	Procollagen C-endopeptidase enhancer 1	PCOLCE	Q15113;A4D2D2;B4DPJ4	sp|Q15113|PCOC1_HUMAN Procollagen C-endopeptidase enhancer 1 OS=Homo sapiens OX=9606 GN=PCOLCE PE=1 SV=2;tr|A4D2D2|A4D2D2_HUMAN Procollagen C-endopeptidase enhancer OS=Homo sapiens OX=9606 GN=PCOLCE PE=4 SV=1;tr|B4DPJ4|B4DPJ4_HUMAN cDNA FLJ55126, highly si	Procollagen C-endopeptidase enhancer 1	PCOLCE	32.988	18.2942	17.4798	0	0	17.887	12.5712	23.2028	5.96234	9.18003	0.000629166	0.000629166	-3.07086
Q9NRY6	Phospholipid scramblase 3	PLSCR3	Q9NRY6;I3NI29;B3KP67;B2RBF8;D3DTP7;I3L4F5;I3L161;I3L3X5	sp|Q9NRY6|PLS3_HUMAN Phospholipid scramblase 3 OS=Homo sapiens OX=9606 GN=PLSCR3 PE=1 SV=2;tr|I3NI29|I3NI29_HUMAN Phospholipid scramblase (Fragment) OS=Homo sapiens OX=9606 GN=PLSCR3 PE=1 SV=1;tr|B3KP67|B3KP67_HUMAN Phospholipid scramblase OS=Homo sapiens	Phospholipid scramblase 3	PLSCR3;TMEM256-PLSCR3;hCG_1987383	5.7191	0	0	17.4677	18.3352	-17.9015	-23.2247	-12.5782	5.96716	-9.17458	0.00063067	0.00063067	-3.07102
P21589	5-nucleotidase	NT5E	P21589;Q6NZX3;Q53Z63;B2RBH2	sp|P21589|5NTD_HUMAN 5-nucleotidase OS=Homo sapiens OX=9606 GN=NT5E PE=1 SV=1;tr|Q6NZX3|Q6NZX3_HUMAN 5-nucleotidase, ecto (CD73) OS=Homo sapiens OX=9606 GN=NT5E PE=2 SV=1;tr|Q53Z63|Q53Z63_HUMAN 5-nucleotidase OS=Homo sapiens OX=9606 GN=NT5E PE=1 SV=1;tr	5-nucleotidase	NT5E	25.347	0	0	17.6467	17.7019	-17.6743	-22.9346	-12.414	5.89144	-9.16654	0.000632897	0.000632897	-3.07126
O75367	Core histone macro-H2A.1	H2AFY	O75367;B4DJC3	sp|O75367|H2AY_HUMAN Core histone macro-H2A.1 OS=Homo sapiens OX=9606 GN=MACROH2A1 PE=1 SV=4;tr|B4DJC3|B4DJC3_HUMAN Histone H2A OS=Homo sapiens OX=9606 GN=MACROH2A1 PE=1 SV=1	Core histone macro-H2A.1;Histone H2A	H2AFY	35.058	0	0	17.402	18.2169	-17.8094	-23.1254	-12.4935	12.1839	-9.13999	0.00064032	0.00064032	-3.07204
Q9Y3L5	Ras-related protein Rap-2c	RAP2C	Q9Y3L5;P61225;P10114;F6U784;A0A087X2C3;Q5JQ44	sp|Q9Y3L5|RAP2C_HUMAN Ras-related protein Rap-2c OS=Homo sapiens OX=9606 GN=RAP2C PE=1 SV=1;sp|P61225|RAP2B_HUMAN Ras-related protein Rap-2b OS=Homo sapiens OX=9606 GN=RAP2B PE=1 SV=1;sp|P10114|RAP2A_HUMAN Ras-related protein Rap-2a OS=Homo sapiens OX=9606	Ras-related protein Rap-2c;Ras-related protein Rap-2b;Ras-related protein Rap-2a	RAP2C;RAP2B;RAP2A;DKFZp547A0616	4.154	0	0	17.4392	18.1912	-17.8152	-23.144	-12.4865	11.7583	-9.12098	0.000645701	0.000645701	-3.07261
P14209	CD99 antigen	CD99	P14209;B2R932;A0A096LP69	sp|P14209|CD99_HUMAN CD99 antigen OS=Homo sapiens OX=9606 GN=CD99 PE=1 SV=1;tr|B2R932|B2R932_HUMAN cDNA, FLJ94187, highly similar to Homo sapiens CD99 antigen (CD99), mRNA OS=Homo sapiens OX=9606 PE=2 SV=1;tr|A0A096LP69|A0A096LP69_HUMAN CD99 antigen OS=Hom	CD99 antigen	CD99	21.739	0	0	17.5784	19.4174	-18.4979	-24.0363	-12.9595	6.16596	-9.11193	0.000648283	0.000648283	-3.07288
Q8WWI5	Choline transporter-like protein 1	SLC44A1	Q8WWI5;A0A024R151	sp|Q8WWI5|CTL1_HUMAN Choline transporter-like protein 1 OS=Homo sapiens OX=9606 GN=SLC44A1 PE=1 SV=1;tr|A0A024R151|A0A024R151_HUMAN Solute carrier family 44, member 1, isoform CRA_a OS=Homo sapiens OX=9606 GN=SLC44A1 PE=3 SV=1	Choline transporter-like protein 1	SLC44A1	14.949	0	0	17.2841	18.0506	-17.6673	-22.9768	-12.3579	5.88911	-9.0781	0.000658041	0.000658041	-3.0739
P40925	Malate dehydrogenase, cytoplasmic	MDH1	P40925;B9A041;V9HWF2;A0A5K1VW95;B8ZZ51;C9JF79	sp|P40925|MDHC_HUMAN Malate dehydrogenase, cytoplasmic OS=Homo sapiens OX=9606 GN=MDH1 PE=1 SV=4;tr|B9A041|B9A041_HUMAN Malate dehydrogenase, cytoplasmic OS=Homo sapiens OX=9606 GN=MDH1 PE=1 SV=1;tr|V9HWF2|V9HWF2_HUMAN Malate dehydrogenase OS=Homo sapiens	Malate dehydrogenase, cytoplasmic;Malate dehydrogenase	MDH1;HEL-S-32	14.665	0	0	16.9643	17.9666	-17.4655	-22.8097	-12.1212	5.82182	-8.91592	0.000707422	0.000707422	-3.07893
Q15063	Periostin	POSTN	Q15063;A0A024RDS2;A0A024RDT5;B1ALD9;B7Z4V4	sp|Q15063|POSTN_HUMAN Periostin OS=Homo sapiens OX=9606 GN=POSTN PE=1 SV=2;tr|A0A024RDS2|A0A024RDS2_HUMAN Periostin, osteoblast specific factor, isoform CRA_c OS=Homo sapiens OX=9606 GN=POSTN PE=4 SV=1;tr|A0A024RDT5|A0A024RDT5_HUMAN Periostin, osteoblast s	Periostin	POSTN	32.484	18.707	17.0861	0	0	17.8965	12.419	23.374	5.9655	8.9137	0.000708129	0.000708129	-3.07901
P67936	Tropomyosin alpha-4 chain	TPM4	P67936;B4DVY2;V9HW56;A0A2R8YGX3;A0A2R8Y5V9;B4DTB1;A0A2R8YH90;A0A2R8YE05;K7ENT6	sp|P67936|TPM4_HUMAN Tropomyosin alpha-4 chain OS=Homo sapiens OX=9606 GN=TPM4 PE=1 SV=3;tr|B4DVY2|B4DVY2_HUMAN cDNA FLJ54184, highly similar to Tropomyosin alpha-4 chain OS=Homo sapiens OX=9606 PE=2 SV=1;tr|V9HW56|V9HW56_HUMAN Epididymis secretory protein	Tropomyosin alpha-4 chain	TPM4;HEL-S-108	24.84	0	0	17.6291	16.6836	-17.1564	-22.4914	-11.8213	5.71878	-8.77325	0.000754677	0.000754677	-3.08357
Q9Y6M5	Zinc transporter 1	SLC30A1	Q9Y6M5	sp|Q9Y6M5|ZNT1_HUMAN Zinc transporter 1 OS=Homo sapiens OX=9606 GN=SLC30A1 PE=1 SV=3	Zinc transporter 1	SLC30A1	4.793	0	0	16.6796	17.3769	-17.0282	-22.3292	-11.7273	5.67608	-8.76371	0.000757973	0.000757973	-3.08389
Q92504	Zinc transporter SLC39A7	SLC39A7	Q92504;B4DZZ8;B4DVK8;A0A1U9X8L9;A0A1U9X8K3;A0A1U9X8J5;A0A024RCX7	sp|Q92504|S39A7_HUMAN Zinc transporter SLC39A7 OS=Homo sapiens OX=9606 GN=SLC39A7 PE=1 SV=2;tr|B4DZZ8|B4DZZ8_HUMAN cDNA FLJ52943, highly similar to Zinc transporter SLC39A7 OS=Homo sapiens OX=9606 PE=2 SV=1;tr|B4DVK8|B4DVK8_HUMAN cDNA FLJ54178, highly simi	Zinc transporter SLC39A7	SLC39A7	4.1825	0	0	17.9965	16.6863	-17.3414	-22.7445	-11.9382	5.78045	-8.75611	0.000760609	0.000760609	-3.08414
P25445	Tumor necrosis factor receptor superfamily member 6	FAS	P25445;Q8IUB7;Q8IUB6;S5PZ57;S5PSV7;Q6ICT6;Q59FU8;A0A1B0QZF0	sp|P25445|TNR6_HUMAN Tumor necrosis factor receptor superfamily member 6 OS=Homo sapiens OX=9606 GN=FAS PE=1 SV=1;tr|Q8IUB7|Q8IUB7_HUMAN CD95 antigen (Fragment) OS=Homo sapiens OX=9606 GN=CD95 PE=4 SV=1;tr|Q8IUB6|Q8IUB6_HUMAN CD95 antigen (Fragment) OS=Hom	Tumor necrosis factor receptor superfamily member 6	FAS;CD95;TNFRSF6	7.173	0	0	16.9719	16.7569	-16.8644	-22.1284	-11.6004	5.62146	-8.74043	0.000766091	0.000766091	-3.08467
Q13740	CD166 antigen	ALCAM	Q13740;F5GXJ9;B3KNN9;B4DX43	sp|Q13740|CD166_HUMAN CD166 antigen OS=Homo sapiens OX=9606 GN=ALCAM PE=1 SV=2;tr|F5GXJ9|F5GXJ9_HUMAN CD166 antigen OS=Homo sapiens OX=9606 GN=ALCAM PE=1 SV=1;tr|B3KNN9|B3KNN9_HUMAN cDNA FLJ30070 fis, clone ASTRO2000046, highly similar to CD166 ANTIGEN OS=	CD166 antigen	ALCAM	17.869	0	0	16.5345	17.8022	-17.1683	-22.5625	-11.7742	5.72278	-8.68322	0.000786495	0.000786495	-3.0866
O00469	Procollagen-lysine,2-oxoglutarate 5-dioxygenase 2	PLOD2	O00469;E7ETU9;B4DHG3	sp|O00469|PLOD2_HUMAN Procollagen-lysine,2-oxoglutarate 5-dioxygenase 2 OS=Homo sapiens OX=9606 GN=PLOD2 PE=1 SV=2;tr|E7ETU9|E7ETU9_HUMAN Procollagen-lysine,2-oxoglutarate 5-dioxygenase 2 OS=Homo sapiens OX=9606 GN=PLOD2 PE=1 SV=1;tr|B4DHG3|B4DHG3_HUMAN cD	Procollagen-lysine,2-oxoglutarate 5-dioxygenase 2	PLOD2	34.376	0	0	17.7473	16.517	-17.1321	-22.5185	-11.7457	5.71071	-8.67732	0.000788638	0.000788638	-3.0868
Q15043	Zinc transporter ZIP14	SLC39A14	Q15043;A0A0S2Z5C8;A0A0S2Z5B1;A0A0S2Z5Z7;A0A0S2Z534;E5RFZ8;E5RGA7;E5RJ40;E5RJG5;E5RIP4	sp|Q15043|S39AE_HUMAN Metal cation symporter ZIP14 OS=Homo sapiens OX=9606 GN=SLC39A14 PE=1 SV=3;tr|A0A0S2Z5C8|A0A0S2Z5C8_HUMAN Solute carrier family 39 member 14 isoform 4 OS=Homo sapiens OX=9606 GN=SLC39A14 PE=2 SV=1;tr|A0A0S2Z5B1|A0A0S2Z5B1_HUMAN Solute	Zinc transporter ZIP14	SLC39A14	23.768	0	0	16.5885	17.6502	-17.1194	-22.5028	-11.7359	11.5705	-8.6756	0.000789263	0.000789263	-3.08686
Q14112	Nidogen-2	NID2	Q14112;Q8IV28;A0A087WZP6;H0YJV3;B4DPX8;Q5CZI2	sp|Q14112|NID2_HUMAN Nidogen-2 OS=Homo sapiens OX=9606 GN=NID2 PE=1 SV=3;tr|Q8IV28|Q8IV28_HUMAN NID2 protein OS=Homo sapiens OX=9606 GN=NID2 PE=1 SV=1;tr|A0A087WZP6|A0A087WZP6_HUMAN Nidogen-2 OS=Homo sapiens OX=9606 GN=NID2 PE=1 SV=1;tr|H0YJV3|H0YJV3_HUMAN	Nidogen-2	NID2;DKFZp686D12108	46.153	0	0	16.4955	17.9893	-17.2424	-22.6877	-11.797	5.74746	-8.63868	0.000802846	0.000802846	-3.08813
P02545	Prelamin-A/C	LMNA	P02545;A0A384MQX1;W8QEH3;Q5I6Y5;Q8N519;Q3BDU5;Q5TCI8	sp|P02545|LMNA_HUMAN Prelamin-A/C OS=Homo sapiens OX=9606 GN=LMNA PE=1 SV=1;tr|A0A384MQX1|A0A384MQX1_HUMAN Epididymis secretory sperm binding protein OS=Homo sapiens OX=9606 PE=2 SV=1;tr|W8QEH3|W8QEH3_HUMAN Lamin A/C OS=Homo sapiens OX=9606 GN=LMNA PE=3 SV	Prelamin-A/C;Lamin-A/C	LMNA	44.977	0	0	16.4287	16.9291	-16.6789	-21.9601	-11.3977	5.55963	-8.6161	0.000811293	0.000811293	-3.08892
D3DQX7	Serum amyloid A protein	SAA1	D3DQX7;P0DJI8;E9PQD6	tr|D3DQX7|D3DQX7_HUMAN Serum amyloid A protein OS=Homo sapiens OX=9606 GN=SAA1 PE=3 SV=1;sp|P0DJI8|SAA1_HUMAN Serum amyloid A-1 protein OS=Homo sapiens OX=9606 GN=SAA1 PE=1 SV=1;tr|E9PQD6|E9PQD6_HUMAN Serum amyloid A protein OS=Homo sapiens OX=9606 GN=SAA1	Serum amyloid A protein;Serum amyloid A-1 protein;Amyloid protein A;Serum amyloid protein A(2-104);Serum amyloid protein A(3-104);Serum amyloid protein A(2-103);Serum amyloid protein A(2-102);Serum amyloid protein A(4-101)	SAA1	5.0322	0	0	19.6389	17.0238	-18.3314	-24.1405	-12.5222	6.11045	-8.60907	0.000813946	0.000813946	-3.08916
Q92930	Ras-related protein Rab-8B	RAB8B	Q92930;H0YNE9;B4DMS1	sp|Q92930|RAB8B_HUMAN Ras-related protein Rab-8B OS=Homo sapiens OX=9606 GN=RAB8B PE=1 SV=2;tr|H0YNE9|H0YNE9_HUMAN Ras-related protein Rab-8B (Fragment) OS=Homo sapiens OX=9606 GN=RAB8B PE=1 SV=1;tr|B4DMS1|B4DMS1_HUMAN cDNA FLJ52970, highly similar to Ras-	Ras-related protein Rab-8B	RAB8B	4.6615	0	0	17.6352	16.3051	-16.9702	-22.3776	-11.5627	5.65672	-8.56182	0.000832055	0.000832055	-3.09083
Q02750	Dual specificity mitogen-activated protein kinase kinase 1	MAP2K1	Q02750;B4DFY5;A4QPA9	sp|Q02750|MP2K1_HUMAN Dual specificity mitogen-activated protein kinase kinase 1 OS=Homo sapiens OX=9606 GN=MAP2K1 PE=1 SV=2;tr|B4DFY5|B4DFY5_HUMAN Mitogen-activated protein kinase kinase 1, isoform CRA_d OS=Homo sapiens OX=9606 GN=MAP2K1 PE=2 SV=1;tr|A4QP	Dual specificity mitogen-activated protein kinase kinase 1	MAP2K1	4.0917	0	0	16.1404	16.8004	-16.4704	-21.7672	-11.1737	5.49014	-8.48343	0.0008632	0.0008632	-3.09364
O14908	PDZ domain-containing protein GIPC1	GIPC1	O14908;A8K2I7;A0A024R7I0;K7EM11;A0A024R7I1	sp|O14908|GIPC1_HUMAN PDZ domain-containing protein GIPC1 OS=Homo sapiens OX=9606 GN=GIPC1 PE=1 SV=2;tr|A8K2I7|A8K2I7_HUMAN cDNA FLJ76072, highly similar to Homo sapiens GIPC PDZ domain containing family, member 1 (GIPC1), transcript variant 1, mRNA OS=Hom	PDZ domain-containing protein GIPC1	GIPC1	9.6302	0	0	16.1622	16.6086	-16.3854	-21.6623	-11.1085	5.46179	-8.47139	0.000868111	0.000868111	-3.09408
Q9UN86	Ras GTPase-activating protein-binding protein 2	G3BP2	Q9UN86;A8K6V7;A0A024RDB2;A0A024RDE5	sp|Q9UN86|G3BP2_HUMAN Ras GTPase-activating protein-binding protein 2 OS=Homo sapiens OX=9606 GN=G3BP2 PE=1 SV=2;tr|A8K6V7|A8K6V7_HUMAN cDNA FLJ76053, highly similar to Homo sapiens Ras-GTPase activating protein SH3 domain-binding protein 2 (G3BP2), transc	Ras GTPase-activating protein-binding protein 2	G3BP2	2.9008	0	0	16.2824	16.8648	-16.5736	-21.933	-11.2142	10.6707	-8.43676	0.000882423	0.000882423	-3.09535
Q14624	Inter-alpha-trypsin inhibitor heavy chain H4	ITIH4	Q14624;B7Z544;B2RMS9;B7ZKJ8;H7C0L5	sp|Q14624|ITIH4_HUMAN Inter-alpha-trypsin inhibitor heavy chain H4 OS=Homo sapiens OX=9606 GN=ITIH4 PE=1 SV=4;tr|B7Z544|B7Z544_HUMAN cDNA FLJ51742, highly similar to Inter-alpha-trypsin inhibitor heavy chain H4 OS=Homo sapiens OX=9606 PE=2 SV=1;tr|B2RMS9|B	Inter-alpha-trypsin inhibitor heavy chain H4;70 kDa inter-alpha-trypsin inhibitor heavy chain H4;35 kDa inter-alpha-trypsin inhibitor heavy chain H4	ITIH4	57.776	0	0	16.0922	17.7769	-16.9345	-22.4292	-11.4399	5.64484	-8.40834	0.000894389	0.000894389	-3.0964
Q6YHK3	CD109 antigen	CD109	Q6YHK3	sp|Q6YHK3|CD109_HUMAN CD109 antigen OS=Homo sapiens OX=9606 GN=CD109 PE=1 SV=2	CD109 antigen	CD109	24.678	0	0	15.9554	17.0811	-16.5183	-21.8843	-11.1522	5.50609	-8.39817	0.000898719	0.000898719	-3.09678
P55010	Eukaryotic translation initiation factor 5	EIF5	P55010;Q6IBU0;A0A024R6Q1	sp|P55010|IF5_HUMAN Eukaryotic translation initiation factor 5 OS=Homo sapiens OX=9606 GN=EIF5 PE=1 SV=2;tr|Q6IBU0|Q6IBU0_HUMAN eIF5 protein OS=Homo sapiens OX=9606 GN=EIF5 PE=2 SV=1;tr|A0A024R6Q1|A0A024R6Q1_HUMAN Eukaryotic translation initiation factor 5	Eukaryotic translation initiation factor 5	EIF5	6.0917	16.6129	15.9384	0	0	16.2756	10.9773	21.574	5.42521	8.38052	0.000906295	0.000906295	-3.09744
Q9UGV2	Protein NDRG3	NDRG3	Q9UGV2;B7Z341;F8WBF9;B7ZLZ9;B7Z323;Q5TH30	sp|Q9UGV2|NDRG3_HUMAN Protein NDRG3 OS=Homo sapiens OX=9606 GN=NDRG3 PE=1 SV=2;tr|B7Z341|B7Z341_HUMAN cDNA FLJ54521, highly similar to Protein NDRG3 OS=Homo sapiens OX=9606 PE=2 SV=1;tr|F8WBF9|F8WBF9_HUMAN Protein NDRG3 OS=Homo sapiens OX=9606 GN=NDRG3 PE=	Protein NDRG3	NDRG3	7.1014	0	0	16.369	15.9669	-16.168	-21.4417	-10.8943	5.38933	-8.36402	0.000913444	0.000913444	-3.09806
P52823	Stanniocalcin-1	STC1	P52823;B2R6I6	sp|P52823|STC1_HUMAN Stanniocalcin-1 OS=Homo sapiens OX=9606 GN=STC1 PE=1 SV=1;tr|B2R6I6|B2R6I6_HUMAN cDNA, FLJ92965, highly similar to Homo sapiens stanniocalcin 1 (STC1), mRNA OS=Homo sapiens OX=9606 PE=2 SV=1	Stanniocalcin-1	STC1	3.3082	0	0	16.8939	15.8302	-16.362	-21.7168	-11.0073	5.45402	-8.33623	0.000925649	0.000925649	-3.09911
O75695	Protein XRP2	RP2	O75695;A0A1B2JLU2;B2R6F5	sp|O75695|XRP2_HUMAN Protein XRP2 OS=Homo sapiens OX=9606 GN=RP2 PE=1 SV=4;tr|A0A1B2JLU2|A0A1B2JLU2_HUMAN Protein XRP2 OS=Homo sapiens OX=9606 GN=RP2 PE=3 SV=1;tr|B2R6F5|B2R6F5_HUMAN Protein XRP2 OS=Homo sapiens OX=9606 PE=2 SV=1	Protein XRP2	RP2	4.7946	0	0	16.0189	17.9899	-17.0044	-22.5831	-11.4258	5.66814	-8.31589	0.000934711	0.000934711	-3.09989
O43795	Unconventional myosin-Ib	MYO1B	O43795;E9PDF6;B0I1S9;B3KQI2	sp|O43795|MYO1B_HUMAN Unconventional myosin-Ib OS=Homo sapiens OX=9606 GN=MYO1B PE=1 SV=3;tr|E9PDF6|E9PDF6_HUMAN Unconventional myosin-Ib OS=Homo sapiens OX=9606 GN=MYO1B PE=1 SV=1;tr|B0I1S9|B0I1S9_HUMAN MYO1B variant protein OS=Homo sapiens OX=9606 GN=MYO	Unconventional myosin-Ib	MYO1B	9.7969	0	0	15.796	16.9834	-16.3897	-21.7676	-11.0119	5.46324	-8.31452	0.000935321	0.000935321	-3.09994
P07203	Glutathione peroxidase 1	GPX1	P07203;A0A087WUQ6;Q7L4Q3;Q6NSD4;A0A2R8Y6B6	sp|P07203|GPX1_HUMAN Glutathione peroxidase 1 OS=Homo sapiens OX=9606 GN=GPX1 PE=1 SV=4;tr|A0A087WUQ6|A0A087WUQ6_HUMAN Glutathione peroxidase OS=Homo sapiens OX=9606 GN=GPX1 PE=1 SV=1;tr|Q7L4Q3|Q7L4Q3_HUMAN Glutathione peroxidase OS=Homo sapiens OX=9606 GN	Glutathione peroxidase 1;Glutathione peroxidase	GPX1	7.6982	0	0	15.8948	17.6484	-16.7716	-22.2853	-11.2579	5.59053	-8.29858	0.000942503	0.000942503	-3.10056
Q96IJ6	Mannose-1-phosphate guanyltransferase alpha	GMPPA	Q96IJ6;F8WD54;A0A087WUI8;A0A384MDS7;B4DJR0;C9J255;C9JAH0	sp|Q96IJ6|GMPPA_HUMAN Mannose-1-phosphate guanyltransferase alpha OS=Homo sapiens OX=9606 GN=GMPPA PE=1 SV=1;tr|F8WD54|F8WD54_HUMAN Mannose-1-phosphate guanyltransferase alpha OS=Homo sapiens OX=9606 GN=GMPPA PE=1 SV=1;tr|A0A087WUI8|A0A087WUI8_HUMAN Mannos	Mannose-1-phosphate guanyltransferase alpha	GMPPA	2.8156	0	0	16.2034	15.7931	-15.9982	-21.2725	-10.724	5.33275	-8.27532	0.000953104	0.000953104	-3.10145
A8K6Q8	NA	NA	A8K6Q8	tr|A8K6Q8|A8K6Q8_HUMAN cDNA FLJ75881, highly similar to Homo sapiens transferrin receptor (p90, CD71) (TFRC), mRNA OS=Homo sapiens OX=9606 PE=2 SV=1	NA	NA	2.8662	0	0	15.6826	16.9112	-16.2969	-21.683	-10.9109	5.43231	-8.25483	0.000962567	0.000962567	-3.10225
Q13308	Inactive tyrosine-protein kinase 7	PTK7	Q13308;Q9NSQ6;H0Y8F1;B3KP36;C9JQR6	sp|Q13308|PTK7_HUMAN Inactive tyrosine-protein kinase 7 OS=Homo sapiens OX=9606 GN=PTK7 PE=1 SV=2;tr|Q9NSQ6|Q9NSQ6_HUMAN Uncharacterized protein DKFZp434L0319 (Fragment) OS=Homo sapiens OX=9606 GN=DKFZp434L0319 PE=2 SV=1;tr|H0Y8F1|H0Y8F1_HUMAN Inactive tyr	Inactive tyrosine-protein kinase 7	PTK7;DKFZp434L0319	7.1884	0	0	15.569	16.2042	-15.8866	-21.1807	-10.5926	5.29555	-8.1869	0.000994761	0.000994761	-3.10493
B3KVV1	Thrombomodulin	THBD	B3KVV1;P07204	tr|B3KVV1|B3KVV1_HUMAN cDNA FLJ41563 fis, clone CTONG1000341, highly similar to THROMBOMODULIN OS=Homo sapiens OX=9606 PE=2 SV=1;sp|P07204|TRBM_HUMAN Thrombomodulin OS=Homo sapiens OX=9606 GN=THBD PE=1 SV=2	Thrombomodulin	THBD	5.9032	0	0	15.5524	16.8146	-16.1835	-21.5765	-10.7905	5.39449	-8.18686	0.00099478	0.00099478	-3.10494
P09417	Dihydropteridine reductase	QDPR	P09417;A0A140VKA9;B7Z415;D6RGG7	sp|P09417|DHPR_HUMAN Dihydropteridine reductase OS=Homo sapiens OX=9606 GN=QDPR PE=1 SV=2;tr|A0A140VKA9|A0A140VKA9_HUMAN Testis secretory sperm-binding protein Li 236P OS=Homo sapiens OX=9606 PE=2 SV=1;tr|B7Z415|B7Z415_HUMAN Dihydropteridine reductase OS=H	Dihydropteridine reductase	QDPR	6.8106	17.181	15.6043	0	0	16.3926	10.9266	21.8587	5.4642	8.1818	0.000997233	0.000997233	-3.10514
Q92820	Gamma-glutamyl hydrolase	GGH	Q92820;A8K335	sp|Q92820|GGH_HUMAN Gamma-glutamyl hydrolase OS=Homo sapiens OX=9606 GN=GGH PE=1 SV=2;tr|A8K335|A8K335_HUMAN Folate gamma-glutamyl hydrolase OS=Homo sapiens OX=9606 PE=2 SV=1	Gamma-glutamyl hydrolase	GGH	9.2602	0	0	15.6042	17.2261	-16.4152	-21.893	-10.9373	5.47172	-8.17547	0.00100031	0.00100031	-3.10539
Q7Z2W4	Zinc finger CCCH-type antiviral protein 1	ZC3HAV1	Q7Z2W4;A0A514C937;A8K9U6;C9J6P4;Q05DV5	sp|Q7Z2W4|ZCCHV_HUMAN Zinc finger CCCH-type antiviral protein 1 OS=Homo sapiens OX=9606 GN=ZC3HAV1 PE=1 SV=3;tr|A0A514C937|A0A514C937_HUMAN Zinc finger CCCH-type antiviral protein 1 isoform 4 OS=Homo sapiens OX=9606 GN=ZC3HAV1 PE=2 SV=1;tr|A8K9U6|A8K9U6_HU	Zinc finger CCCH-type antiviral protein 1	ZC3HAV1	67.171	0	0	15.8671	15.6382	-15.7526	-21.0171	-10.4881	5.25087	-8.16341	0.00100621	0.00100621	-3.10588
O14964	Hepatocyte growth factor-regulated tyrosine kinase substrate	HGS	O14964;B4E1E2;A0A0S2Z4Q4;A0A0S2Z4R4;B4DFP5;I3L1P5;I3L165	sp|O14964|HGS_HUMAN Hepatocyte growth factor-regulated tyrosine kinase substrate OS=Homo sapiens OX=9606 GN=HGS PE=1 SV=1;tr|B4E1E2|B4E1E2_HUMAN Hepatocyte growth factor-regulated tyrosine kinase substrate OS=Homo sapiens OX=9606 PE=2 SV=1;tr|A0A0S2Z4Q4|A0	Hepatocyte growth factor-regulated tyrosine kinase substrate	HGS	7.8558	0	0	15.4722	16.8033	-16.1378	-21.5454	-10.7301	5.37925	-8.14154	0.001017	0.001017	-3.10676
P50281	Matrix metalloproteinase-14	MMP14	P50281;K4RH61;B2R6P3;F8W1B7	sp|P50281|MMP14_HUMAN Matrix metalloproteinase-14 OS=Homo sapiens OX=9606 GN=MMP14 PE=1 SV=3;tr|K4RH61|K4RH61_HUMAN Matrix metalloproteinase 14 (Membrane-inserted) OS=Homo sapiens OX=9606 GN=MMP14 PE=2 SV=1;tr|B2R6P3|B2R6P3_HUMAN cDNA, FLJ93047, highly sim	Matrix metalloproteinase-14	MMP14	7.0083	0	0	15.8434	18.2771	-17.0603	-22.7989	-11.3216	5.68675	-8.11052	0.00103256	0.00103256	-3.10802
P43490	Nicotinamide phosphoribosyltransferase	NAMPT	P43490;A0A024R718;A0A0C4DFS8;B7Z8W6	sp|P43490|NAMPT_HUMAN Nicotinamide phosphoribosyltransferase OS=Homo sapiens OX=9606 GN=NAMPT PE=1 SV=1;tr|A0A024R718|A0A024R718_HUMAN Nicotinamide phosphoribosyltransferase OS=Homo sapiens OX=9606 GN=PBEF1 PE=3 SV=1;tr|A0A0C4DFS8|A0A0C4DFS8_HUMAN Nicotina	Nicotinamide phosphoribosyltransferase	NAMPT;PBEF1	7.8451	0	0	16.2759	19.3344	-17.8052	-23.8037	-11.8066	5.93505	-8.09793	0.00103896	0.00103896	-3.10854
O00629	Importin subunit alpha-3	KPNA4	O00629;H7C4F6	sp|O00629|IMA3_HUMAN Importin subunit alpha-3 OS=Homo sapiens OX=9606 GN=KPNA4 PE=1 SV=1;tr|H7C4F6|H7C4F6_HUMAN Importin subunit alpha-3 (Fragment) OS=Homo sapiens OX=9606 GN=KPNA4 PE=1 SV=1	Importin subunit alpha-3	KPNA4	3.9909	0	0	15.3759	15.965	-15.6705	-20.9597	-10.3812	5.22348	-8.08274	0.00104674	0.00104674	-3.10916
Q15417	Calponin-3	CNN3	Q15417;E9PDU6	sp|Q15417|CNN3_HUMAN Calponin-3 OS=Homo sapiens OX=9606 GN=CNN3 PE=1 SV=1;tr|E9PDU6|E9PDU6_HUMAN Calponin (Fragment) OS=Homo sapiens OX=9606 GN=CNN3 PE=1 SV=1	Calponin-3;Calponin	CNN3	8.94	0	0	15.7963	15.4322	-15.6143	-20.8855	-10.343	5.20476	-8.08133	0.00104746	0.00104746	-3.10922
Q9UNH7	Sorting nexin-6	SNX6	Q9UNH7;Q5QTQ6;B4DJS7;A8K885;A0A0A0MRI2;G3V5X9	sp|Q9UNH7|SNX6_HUMAN Sorting nexin-6 OS=Homo sapiens OX=9606 GN=SNX6 PE=1 SV=1;tr|Q5QTQ6|Q5QTQ6_HUMAN MSTP010 OS=Homo sapiens OX=9606 PE=2 SV=1;tr|B4DJS7|B4DJS7_HUMAN Sorting nexin 6, isoform CRA_e OS=Homo sapiens OX=9606 GN=SNX6 PE=2 SV=1;tr|A8K885|A8K885	Sorting nexin-6;Sorting nexin-6, N-terminally processed	SNX6	2.9598	0	0	15.7089	15.4564	-15.5827	-20.8481	-10.3172	5.19422	-8.07387	0.00105132	0.00105132	-3.10953
P03952	Plasma kallikrein	KLKB1	P03952;E9PBC5;B4DMX2;A8K9A9;H0YAC1	sp|P03952|KLKB1_HUMAN Plasma kallikrein OS=Homo sapiens OX=9606 GN=KLKB1 PE=1 SV=1;tr|E9PBC5|E9PBC5_HUMAN Plasma kallikrein OS=Homo sapiens OX=9606 GN=KLKB1 PE=1 SV=2;tr|B4DMX2|B4DMX2_HUMAN cDNA FLJ51250, highly similar to Plasma kallikrein OS=Homo sapiens	Plasma kallikrein;Plasma kallikrein heavy chain;Plasma kallikrein light chain	KLKB1	17.056	0	0	15.7484	15.3249	-15.5367	-20.8118	-10.2615	5.17889	-8.03516	0.00107159	0.00107159	-3.11114
P40121	Macrophage-capping protein	CAPG	P40121;B4DU58;V9HW69;B2R9S4	sp|P40121|CAPG_HUMAN Macrophage-capping protein OS=Homo sapiens OX=9606 GN=CAPG PE=1 SV=2;tr|B4DU58|B4DU58_HUMAN cDNA FLJ51488, highly similar to Macrophage capping protein OS=Homo sapiens OX=9606 PE=2 SV=1;tr|V9HW69|V9HW69_HUMAN Epididymis secretory prote	Macrophage-capping protein	CAPG;HEL-S-66	3.4747	0	0	15.276	16.7024	-15.9892	-21.4184	-10.5599	5.32972	-8.03456	0.00107191	0.00107191	-3.11117
P00390	Glutathione reductase, mitochondrial	GSR	P00390;A0A2R8YF59;V9HW90;H0YC68	sp|P00390|GSHR_HUMAN Glutathione reductase, mitochondrial OS=Homo sapiens OX=9606 GN=GSR PE=1 SV=2;tr|A0A2R8YF59|A0A2R8YF59_HUMAN Glutathione reductase, mitochondrial (Fragment) OS=Homo sapiens OX=9606 GN=GSR PE=1 SV=1;tr|V9HW90|V9HW90_HUMAN Glutathione re	Glutathione reductase, mitochondrial	GSR;HEL-75	5.8173	0	0	16.1395	15.1864	-15.6629	-21.0025	-10.3234	10.4586	-8.00281	0.0010889	0.0010889	-3.11251
Q14699	Raftlin	RFTN1	Q14699;B4E2S3;Q8N5I0;G3XAJ6;B4DVC8;C9JHG2	sp|Q14699|RFTN1_HUMAN Raftlin OS=Homo sapiens OX=9606 GN=RFTN1 PE=1 SV=4;tr|B4E2S3|B4E2S3_HUMAN cDNA FLJ56561 OS=Homo sapiens OX=9606 PE=2 SV=1;tr|Q8N5I0|Q8N5I0_HUMAN RFTN1 protein (Fragment) OS=Homo sapiens OX=9606 GN=RFTN1 PE=2 SV=1;tr|G3XAJ6|G3XAJ6_HUMA	Raftlin	RFTN1	23.17	0	0	18.0798	15.62	-16.8499	-22.5985	-11.1014	5.61663	-7.99676	0.00109217	0.00109217	-3.11276
Q9BY76	Angiopoietin-related protein 4	ANGPTL4	Q9BY76	sp|Q9BY76|ANGL4_HUMAN Angiopoietin-related protein 4 OS=Homo sapiens OX=9606 GN=ANGPTL4 PE=1 SV=2	Angiopoietin-related protein 4	ANGPTL4	2.9946	0	0	15.462	15.3186	-15.3903	-20.6521	-10.1285	5.1301	-7.97973	0.00110146	0.00110146	-3.11349
Q7Z7G0	Target of Nesh-SH3	ABI3BP	Q7Z7G0;A0A1S5UZ16;H7C556;D3YTG3;B4DSV9;H0Y897	sp|Q7Z7G0|TARSH_HUMAN Target of Nesh-SH3 OS=Homo sapiens OX=9606 GN=ABI3BP PE=1 SV=1;tr|A0A1S5UZ16|A0A1S5UZ16_HUMAN Target of Nesh-SH3 OS=Homo sapiens OX=9606 GN=ABI3BP PE=2 SV=1;tr|H7C556|H7C556_HUMAN Target of Nesh-SH3 OS=Homo sapiens OX=9606 GN=ABI3BP P	Target of Nesh-SH3	ABI3BP	10.913	0	0	16.6353	15.1435	-15.8894	-21.3342	-10.4446	5.29647	-7.96155	0.00111148	0.00111148	-3.11427
Q13219	Pappalysin-1	PAPPA	Q13219;A0A024R842;B4DTA8	sp|Q13219|PAPP1_HUMAN Pappalysin-1 OS=Homo sapiens OX=9606 GN=PAPPA PE=1 SV=3;tr|A0A024R842|A0A024R842_HUMAN Pregnancy-associated plasma protein A, pappalysin 1, isoform CRA_b OS=Homo sapiens OX=9606 GN=PAPPA PE=4 SV=1;tr|B4DTA8|B4DTA8_HUMAN cDNA FLJ50208,	Pappalysin-1	PAPPA	16.559	0	0	15.9895	15.0885	-15.539	-20.8672	-10.2108	5.17966	-7.9564	0.00111434	0.00111434	-3.11449
A0A1W1B5K0	NA	HLA-A	A0A1W1B5K0;D5H3V7;S0F3H7;R9RVK4;A0A2H4ZAT0;A0A2Z5ZNJ5;A0A583ZB17;A0A223PYC5;A0A583ZB16;D7R0W2;D7NNS4;G4XFZ4;Q8WMB4;A8VYP1	tr|A0A1W1B5K0|A0A1W1B5K0_HUMAN MHC class I antigen OS=Homo sapiens OX=9606 GN=HLA-A PE=3 SV=1;tr|D5H3V7|D5H3V7_HUMAN MHC class I antigen (Fragment) OS=Homo sapiens OX=9606 GN=HLA-A PE=3 SV=1;tr|S0F3H7|S0F3H7_HUMAN MHC class I antigen (Fragment) OS=Homo sap	NA	HLA-A	3.4487	0	0	15.3508	17.5202	-16.4355	-22.0792	-10.7918	5.4785	-7.945	0.00112069	0.00112069	-3.11498
O00151	PDZ and LIM domain protein 1	PDLIM1	O00151;V9HW92	sp|O00151|PDLI1_HUMAN PDZ and LIM domain protein 1 OS=Homo sapiens OX=9606 GN=PDLIM1 PE=1 SV=4;tr|V9HW92|V9HW92_HUMAN Epididymis secretory protein Li 112 OS=Homo sapiens OX=9606 GN=HEL-S-112 PE=2 SV=1	PDZ and LIM domain protein 1	PDLIM1;HEL-S-112	5.7826	0	0	15.1105	15.6768	-15.3937	-20.6808	-10.1066	5.13123	-7.9433	0.00112164	0.00112164	-3.11506
P98172	Ephrin-B1	EFNB1	P98172	sp|P98172|EFNB1_HUMAN Ephrin-B1 OS=Homo sapiens OX=9606 GN=EFNB1 PE=1 SV=1	Ephrin-B1	EFNB1	8.0102	0	0	15.4375	15.143	-15.2903	-20.5576	-10.0229	5.09675	-7.91944	0.00113511	0.00113511	-3.11609
P07948	Tyrosine-protein kinase Lyn	LYN	P07948;P08631;B4DQ79;A8K4G3;A8K379;H0Y3C5;J3KPD6;Q6NUK7	sp|P07948|LYN_HUMAN Tyrosine-protein kinase Lyn OS=Homo sapiens OX=9606 GN=LYN PE=1 SV=3;sp|P08631|HCK_HUMAN Tyrosine-protein kinase HCK OS=Homo sapiens OX=9606 GN=HCK PE=1 SV=5;tr|B4DQ79|B4DQ79_HUMAN Tyrosine-protein kinase OS=Homo sapiens OX=9606 PE=2 SV	Tyrosine-protein kinase Lyn;Tyrosine-protein kinase HCK;Non-specific protein-tyrosine kinase	LYN;HCK	2.5708	0	0	15.2332	15.3025	-15.2679	-20.5283	-10.0074	5.08929	-7.91824	0.00113579	0.00113579	-3.11614
Q96I99	Succinyl-CoA ligase [GDP-forming] subunit beta, mitochondrial	SUCLG2	Q96I99;H0Y852;Q9Y436;Q3ZCW5	sp|Q96I99|SUCB2_HUMAN Succinate--CoA ligase [GDP-forming] subunit beta, mitochondrial OS=Homo sapiens OX=9606 GN=SUCLG2 PE=1 SV=2;tr|H0Y852|H0Y852_HUMAN Succinate--CoA ligase [GDP-forming] subunit beta, mitochondrial (Fragment) OS=Homo sapiens OX=9606 GN=S	Succinyl-CoA ligase [GDP-forming] subunit beta, mitochondrial;Succinyl-CoA ligase subunit beta	SUCLG2;DKFZp586M2023	3.3082	0	0	15.1174	15.4045	-15.2609	-20.528	-9.99392	5.08698	-7.90481	0.00114347	0.00114347	-3.11673
Q14677	Clathrin interactor 1	CLINT1	Q14677;A0A0S2Z4Y4;A0A0S2Z5H3;H0YD52	sp|Q14677|EPN4_HUMAN Clathrin interactor 1 OS=Homo sapiens OX=9606 GN=CLINT1 PE=1 SV=1;tr|A0A0S2Z4Y4|A0A0S2Z4Y4_HUMAN Clathrin interactor 1 isoform 1 (Fragment) OS=Homo sapiens OX=9606 GN=CLINT1 PE=2 SV=1;tr|A0A0S2Z5H3|A0A0S2Z5H3_HUMAN Clathrin interactor	Clathrin interactor 1	CLINT1	4.2177	0	0	14.9903	16.5638	-15.7771	-21.2423	-10.3118	5.25902	-7.87572	0.0011603	0.0011603	-3.11801
Q8IV08	Phospholipase D3	PLD3	Q8IV08;A0A024R0Q4;B4DEL6	sp|Q8IV08|PLD3_HUMAN 5-3 exonuclease PLD3 OS=Homo sapiens OX=9606 GN=PLD3 PE=1 SV=1;tr|A0A024R0Q4|A0A024R0Q4_HUMAN Phospholipase D family, member 3, isoform CRA_b OS=Homo sapiens OX=9606 GN=PLD3 PE=4 SV=1;tr|B4DEL6|B4DEL6_HUMAN cDNA FLJ59669, highly simi	Phospholipase D3	PLD3	2.783	0	0	14.9287	15.385	-15.1569	-20.4345	-9.87924	5.05229	-7.83513	0.00118432	0.00118432	-3.11982
Q5RKV6	Exosome complex component MTR3	EXOSC6	Q5RKV6	sp|Q5RKV6|EXOS6_HUMAN Exosome complex component MTR3 OS=Homo sapiens OX=9606 GN=EXOSC6 PE=1 SV=1	Exosome complex component MTR3	EXOSC6	3.772	0	0	16.8959	15.1191	-16.0075	-21.5966	-10.4184	10.7621	-7.81368	0.00119725	0.00119725	-3.12078
O75874	Isocitrate dehydrogenase [NADP] cytoplasmic	IDH1	O75874;V9HW78;B2R5M8;A0A024R3Y6;Q0QER2;Q6FI37;Q6FIA4;C9J4N6	sp|O75874|IDHC_HUMAN Isocitrate dehydrogenase [NADP] cytoplasmic OS=Homo sapiens OX=9606 GN=IDH1 PE=1 SV=2;tr|V9HW78|V9HW78_HUMAN Isocitrate dehydrogenase [NADP] OS=Homo sapiens OX=9606 GN=HEL-216 PE=2 SV=1;tr|B2R5M8|B2R5M8_HUMAN Isocitrate dehydrogenase [	Isocitrate dehydrogenase [NADP] cytoplasmic;Isocitrate dehydrogenase [NADP]	IDH1;HEL-216	16.876	17.2464	16.0705	0	0	16.6585	10.8349	22.482	11.2901	7.80406	0.0012031	0.0012031	-3.12121
O15484	Calpain-5	CAPN5	O15484;A0A3B3IRX8;A0A140VKH4;Q59GM2;Q6ZRM8;E7EV01	sp|O15484|CAN5_HUMAN Calpain-5 OS=Homo sapiens OX=9606 GN=CAPN5 PE=1 SV=2;tr|A0A3B3IRX8|A0A3B3IRX8_HUMAN Calpain-5 (Fragment) OS=Homo sapiens OX=9606 GN=CAPN5 PE=1 SV=1;tr|A0A140VKH4|A0A140VKH4_HUMAN Calpain 5, isoform CRA_c OS=Homo sapiens OX=9606 GN=CAPN	Calpain-5	CAPN5	3.8492	0	0	14.78	15.9766	-15.3783	-20.7579	-9.99862	5.12609	-7.7988	0.00120632	0.00120632	-3.12145
Q9BQE5	Apolipoprotein L2	APOL2	Q9BQE5;A0A024R1M8;J3KQL8;B4E1T5	sp|Q9BQE5|APOL2_HUMAN Apolipoprotein L2 OS=Homo sapiens OX=9606 GN=APOL2 PE=1 SV=1;tr|A0A024R1M8|A0A024R1M8_HUMAN Apolipoprotein L, 2, isoform CRA_a OS=Homo sapiens OX=9606 GN=APOL2 PE=4 SV=1;tr|J3KQL8|J3KQL8_HUMAN Apolipoprotein L2 OS=Homo sapiens OX=9606	Apolipoprotein L2	APOL2	6.7081	0	0	17.0428	14.942	-15.9924	-21.6129	-10.3718	5.33079	-7.7626	0.00122875	0.00122875	-3.1231
Q14232	Translation initiation factor eIF-2B subunit alpha	EIF2B1	Q14232;H0YGG4;F5H0D0	sp|Q14232|EI2BA_HUMAN Translation initiation factor eIF-2B subunit alpha OS=Homo sapiens OX=9606 GN=EIF2B1 PE=1 SV=1;tr|H0YGG4|H0YGG4_HUMAN Translation initiation factor eIF-2B subunit alpha (Fragment) OS=Homo sapiens OX=9606 GN=EIF2B1 PE=1 SV=1;tr|F5H0D0|	Translation initiation factor eIF-2B subunit alpha	EIF2B1	4.3271	0	0	15.7888	14.779	-15.2839	-20.6605	-9.90735	10.627	-7.75542	0.00123326	0.00123326	-3.12343
Q9BZG1	Ras-related protein Rab-34	RAB34	Q9BZG1;C9JY26;A0A024QZ68;B4DNC0;J3QLC6;C9JBG0;Q96PJ7;Q6NXT3;E7ES60	sp|Q9BZG1|RAB34_HUMAN Ras-related protein Rab-34 OS=Homo sapiens OX=9606 GN=RAB34 PE=1 SV=1;tr|C9JY26|C9JY26_HUMAN Ras-related protein Rab-34, isoform NARR (Fragment) OS=Homo sapiens OX=9606 GN=RAB34 PE=1 SV=9;tr|A0A024QZ68|A0A024QZ68_HUMAN RAB34, member R	Ras-related protein Rab-34	RAB34	7.3046	0	0	14.7636	16.5317	-15.6477	-21.1655	-10.1298	5.21589	-7.73668	0.00124512	0.00124512	-3.1243
P05091	Aldehyde dehydrogenase, mitochondrial	ALDH2	P05091;Q53FB6;A0A384NPN7;B4YAH7	sp|P05091|ALDH2_HUMAN Aldehyde dehydrogenase, mitochondrial OS=Homo sapiens OX=9606 GN=ALDH2 PE=1 SV=2;tr|Q53FB6|Q53FB6_HUMAN Mitochondrial aldehyde dehydrogenase 2 variant (Fragment) OS=Homo sapiens OX=9606 PE=2 SV=1;tr|A0A384NPN7|A0A384NPN7_HUMAN Aldehyd	Aldehyde dehydrogenase, mitochondrial	ALDH2	6.7297	0	0	15.6343	14.6358	-15.135	-20.4786	-9.79138	5.04501	-7.72719	0.00125119	0.00125119	-3.12474
O14745	Na(+)/H(+) exchange regulatory cofactor NHE-RF1	SLC9A3R1	O14745;B3KSV9;B2R6A3;J3QRP6	sp|O14745|NHRF1_HUMAN Na(+)/H(+) exchange regulatory cofactor NHE-RF1 OS=Homo sapiens OX=9606 GN=SLC9A3R1 PE=1 SV=4;tr|B3KSV9|B3KSV9_HUMAN cDNA FLJ37148 fis, clone BRACE2025333, highly similar to Homo sapiens Na+/H+ exchange regulatory co-factor (NHERF) mR	Na(+)/H(+) exchange regulatory cofactor NHE-RF1;Na(+)/H(+) exchange regulatory cofactor NHE-RF	SLC9A3R1	15.7	0	0	15.0959	14.7261	-14.911	-20.1826	-9.63941	4.97034	-7.71683	0.00125784	0.00125784	-3.12522
P18084	Integrin beta-5	ITGB5	P18084;D3DNA1;L7RT22;V9GZ57;H7C5U2	sp|P18084|ITB5_HUMAN Integrin beta-5 OS=Homo sapiens OX=9606 GN=ITGB5 PE=1 SV=1;tr|D3DNA1|D3DNA1_HUMAN Integrin beta OS=Homo sapiens OX=9606 GN=ITGB5 PE=3 SV=1;tr|L7RT22|L7RT22_HUMAN Integrin beta OS=Homo sapiens OX=9606 GN=ITGB5 PE=1 SV=1;tr|V9GZ57|V9GZ57	Integrin beta-5;Integrin beta	ITGB5	18.124	0	0	14.586	15.6268	-15.1064	-20.4572	-9.7556	5.03546	-7.70226	0.00126728	0.00126728	-3.1259
P61020	Ras-related protein Rab-5B	RAB5B	P61020;A0A024RB09;Q6FI54	sp|P61020|RAB5B_HUMAN Ras-related protein Rab-5B OS=Homo sapiens OX=9606 GN=RAB5B PE=1 SV=1;tr|A0A024RB09|A0A024RB09_HUMAN RAB5B, member RAS oncogene family, isoform CRA_a OS=Homo sapiens OX=9606 GN=RAB5B PE=4 SV=1;tr|Q6FI54|Q6FI54_HUMAN RAB5B protein OS=H	Ras-related protein Rab-5B	RAB5B	3.6479	0	0	16.0362	14.5466	-15.2914	-20.7357	-9.84707	5.09713	-7.66265	0.00129338	0.00129338	-3.12777
P08962	CD63 antigen	CD63	P08962;F8VNT9;F8VV56;F8W022;F8VWK8;W6A4U0;A0A024RB05	sp|P08962|CD63_HUMAN CD63 antigen OS=Homo sapiens OX=9606 GN=CD63 PE=1 SV=2;tr|F8VNT9|F8VNT9_HUMAN CD63 antigen (Fragment) OS=Homo sapiens OX=9606 GN=CD63 PE=1 SV=1;tr|F8VV56|F8VV56_HUMAN CD63 antigen OS=Homo sapiens OX=9606 GN=CD63 PE=1 SV=1;tr|F8W022|F8W	CD63 antigen;Tetraspanin	CD63	2.5895	0	0	15.7733	19.382	-17.5777	-23.8421	-11.3133	5.85922	-7.65518	0.00129838	0.00129838	-3.12812
P29323	Ephrin type-B receptor 2	EPHB2	P29323;B4DSE0;B1AKC9;Q4LE53;B4DQP7	sp|P29323|EPHB2_HUMAN Ephrin type-B receptor 2 OS=Homo sapiens OX=9606 GN=EPHB2 PE=1 SV=5;tr|B4DSE0|B4DSE0_HUMAN cDNA FLJ60851, highly similar to Ephrin type-B receptor 2 OS=Homo sapiens OX=9606 PE=2 SV=1;tr|B1AKC9|B1AKC9_HUMAN Ephrin type-B receptor 2 OS=	Ephrin type-B receptor 2;Receptor protein-tyrosine kinase	EPHB2;EPHB2 variant protein	7.1054	0	0	14.4699	15.7889	-15.1294	-20.5344	-9.72434	5.04313	-7.63655	0.00131094	0.00131094	-3.12901
O75663	TIP41-like protein	TIPRL	O75663	sp|O75663|TIPRL_HUMAN TIP41-like protein OS=Homo sapiens OX=9606 GN=TIPRL PE=1 SV=2	TIP41-like protein	TIPRL	3.0049	0	0	14.7909	14.4873	-14.6391	-19.9069	-9.37122	4.87969	-7.5815	0.00134894	0.00134894	-3.13168
P31948	Stress-induced-phosphoprotein 1	STIP1	P31948;V9HW72;A8K690	sp|P31948|STIP1_HUMAN Stress-induced-phosphoprotein 1 OS=Homo sapiens OX=9606 GN=STIP1 PE=1 SV=1;tr|V9HW72|V9HW72_HUMAN Epididymis secretory sperm binding protein OS=Homo sapiens OX=9606 GN=HEL-S-94n PE=2 SV=1;tr|A8K690|A8K690_HUMAN cDNA FLJ76863, highly s	Stress-induced-phosphoprotein 1	STIP1;HEL-S-94n	9.4942	0	0	14.7956	17.3723	-16.084	-21.8778	-10.2901	5.36132	-7.57352	0.00135456	0.00135456	-3.13207
P19320	Vascular cell adhesion protein 1	VCAM1	P19320;E9PDD2;Q53FL7;F8UV74	sp|P19320|VCAM1_HUMAN Vascular cell adhesion protein 1 OS=Homo sapiens OX=9606 GN=VCAM1 PE=1 SV=1;tr|E9PDD2|E9PDD2_HUMAN Vascular cell adhesion protein 1 OS=Homo sapiens OX=9606 GN=VCAM1 PE=1 SV=1;tr|Q53FL7|Q53FL7_HUMAN Vascular cell adhesion molecule 1 is	Vascular cell adhesion protein 1	VCAM1	3.2841	0	0	15.124	14.3123	-14.7181	-20.0336	-9.40269	4.90604	-7.5542	0.00136829	0.00136829	-3.13301
O14936	Peripheral plasma membrane protein CASK	CASK	O14936;A0A2U3TZN6;A0A2U3TZM4;B7ZKY2;A0A2R8Y6F8;A0A2R8YFN5;A0A2U3TZM1;A0A2R8YE77;A0A2R8YEK3;A0A2R8Y3B3	sp|O14936|CSKP_HUMAN Peripheral plasma membrane protein CASK OS=Homo sapiens OX=9606 GN=CASK PE=1 SV=3;tr|A0A2U3TZN6|A0A2U3TZN6_HUMAN Peripheral plasma membrane protein CASK OS=Homo sapiens OX=9606 GN=CASK PE=1 SV=1;tr|A0A2U3TZM4|A0A2U3TZM4_HUMAN Periphera	Peripheral plasma membrane protein CASK	CASK	3.5435	0	0	14.2658	15.0601	-14.6629	-19.976	-9.34983	4.88764	-7.52918	0.00138631	0.00138631	-3.13425
O75051	Plexin-A2	PLXNA2	O75051	sp|O75051|PLXA2_HUMAN Plexin-A2 OS=Homo sapiens OX=9606 GN=PLXNA2 PE=1 SV=4	Plexin-A2	PLXNA2	4.6009	0	0	14.4821	14.5196	-14.5008	-19.761	-9.24067	4.83362	-7.52086	0.00139237	0.00139237	-3.13467
Q96BJ3	Axin interactor, dorsalization-associated protein	AIDA	Q96BJ3;B7ZW30;B7Z7D5	sp|Q96BJ3|AIDA_HUMAN Axin interactor, dorsalization-associated protein OS=Homo sapiens OX=9606 GN=AIDA PE=1 SV=1;tr|B7ZW30|B7ZW30_HUMAN AIDA protein (Fragment) OS=Homo sapiens OX=9606 GN=AIDA PE=2 SV=1;tr|B7Z7D5|B7Z7D5_HUMAN cDNA FLJ53110 OS=Homo sapiens O	Axin interactor, dorsalization-associated protein	AIDA	20.013	0	0	14.3316	16.202	-15.2668	-20.8146	-9.71906	5.08894	-7.50767	0.00140205	0.00140205	-3.13532
O00214	Galectin-8	LGALS8	O00214;H7BXD8;E9PN19;Q96QS7;F6V2D4;A0A024R3S4;Q59E97;A0A024R3X1;E9PJ77;E9PRN3;B4DJG2;B1ANM0;Q5T3P9	sp|O00214|LEG8_HUMAN Galectin-8 OS=Homo sapiens OX=9606 GN=LGALS8 PE=1 SV=4;tr|H7BXD8|H7BXD8_HUMAN Galectin (Fragment) OS=Homo sapiens OX=9606 GN=LGALS8 PE=1 SV=1;tr|E9PN19|E9PN19_HUMAN Galectin OS=Homo sapiens OX=9606 GN=LGALS8 PE=1 SV=1;tr|Q96QS7|Q96QS7_	Galectin-8;Galectin	LGALS8	3.9127	0	0	15.3217	14.1773	-14.7495	-20.119	-9.37989	4.91649	-7.49396	0.00141219	0.00141219	-3.13601
Q15555	Microtubule-associated protein RP/EB family member 2	MAPRE2	Q15555;K7EL66;K7ERD8;A0A024RC33	sp|Q15555|MARE2_HUMAN Microtubule-associated protein RP/EB family member 2 OS=Homo sapiens OX=9606 GN=MAPRE2 PE=1 SV=1;tr|K7EL66|K7EL66_HUMAN Microtubule-associated protein RP/EB family member 2 (Fragment) OS=Homo sapiens OX=9606 GN=MAPRE2 PE=1 SV=1;tr|K7E	Microtubule-associated protein RP/EB family member 2	MAPRE2	4.0682	0	0	14.488	14.4107	-14.4494	-19.7099	-9.18879	4.81645	-7.49361	0.00141245	0.00141245	-3.13603
Q9P265	Disco-interacting protein 2 homolog B	DIP2B	Q9P265	sp|Q9P265|DIP2B_HUMAN Disco-interacting protein 2 homolog B OS=Homo sapiens OX=9606 GN=DIP2B PE=1 SV=3	Disco-interacting protein 2 homolog B	DIP2B	25.752	0	0	14.7056	14.6928	-14.6992	-20.0713	-9.3272	9.82748	-7.46502	0.0014339	0.0014339	-3.13747
P08123	Collagen alpha-2(I) chain	COL1A2	P08123;A0A087WTA8;A0A384MDU2;A0A0S2Z3H5	sp|P08123|CO1A2_HUMAN Collagen alpha-2(I) chain OS=Homo sapiens OX=9606 GN=COL1A2 PE=1 SV=7;tr|A0A087WTA8|A0A087WTA8_HUMAN Collagen alpha-2(I) chain OS=Homo sapiens OX=9606 GN=COL1A2 PE=1 SV=1;tr|A0A384MDU2|A0A384MDU2_HUMAN Collagen, type I, alpha 2, isofo	Collagen alpha-2(I) chain	COL1A2	319.5	19.0336	15.3646	0	0	17.1991	10.9036	23.4946	5.73304	7.45337	0.00144275	0.00144275	-3.13807
Q6LAM1	NA	NA	Q6LAM1	tr|Q6LAM1|Q6LAM1_HUMAN Heavy chain of factor I (Fragment) OS=Homo sapiens OX=9606 PE=2 SV=1	NA	NA	23.784	0	0	17.6859	14.7506	-16.2182	-22.1618	-10.2746	5.40608	-7.44437	0.00144963	0.00144963	-3.13853
O95747	Serine/threonine-protein kinase OSR1	OXSR1	O95747;C9JIG9	sp|O95747|OXSR1_HUMAN Serine/threonine-protein kinase OSR1 OS=Homo sapiens OX=9606 GN=OXSR1 PE=1 SV=1;tr|C9JIG9|C9JIG9_HUMAN Serine/threonine-protein kinase OSR1 OS=Homo sapiens OX=9606 GN=OXSR1 PE=1 SV=1	Serine/threonine-protein kinase OSR1	OXSR1	28.1	0	0	14.0989	14.6589	-14.3789	-19.6654	-9.09239	4.79296	-7.42049	0.00146809	0.00146809	-3.13975
P52597	Heterogeneous nuclear ribonucleoprotein F	HNRNPF	P52597;A0A024R7T3;B4DKS8	sp|P52597|HNRPF_HUMAN Heterogeneous nuclear ribonucleoprotein F OS=Homo sapiens OX=9606 GN=HNRNPF PE=1 SV=3;tr|A0A024R7T3|A0A024R7T3_HUMAN Heterogeneous nuclear ribonucleoprotein F, isoform CRA_a OS=Homo sapiens OX=9606 GN=HNRPF PE=4 SV=1;tr|B4DKS8|B4DKS8_	Heterogeneous nuclear ribonucleoprotein F;Heterogeneous nuclear ribonucleoprotein F, N-terminally processed	HNRNPF;HNRPF	2.8231	0	0	15.9266	14.1236	-15.0251	-20.553	-9.4972	5.00836	-7.41538	0.00147209	0.00147209	-3.14002
B4E1Z4	Complement factor B	CFB	B4E1Z4;E7ETN3;P00751;A0A1U9X7I0;A0A1U9X7H8;A0A1U9X7H7;A0A1U9X7H6;A0A1U9X7H5;A0A1U9X7H4;A0A1U9X7H2;A0A0G2JH38	tr|B4E1Z4|B4E1Z4_HUMAN cDNA FLJ55673, highly similar to Complement factor B OS=Homo sapiens OX=9606 PE=1 SV=1;tr|E7ETN3|E7ETN3_HUMAN Uncharacterized protein OS=Homo sapiens OX=9606 PE=1 SV=1;sp|P00751|CFAB_HUMAN Complement factor B OS=Homo sapiens OX=9606	Complement factor B;Complement factor B Ba fragment;Complement factor B Bb fragment	CFB	30.022	0	0	16.4084	14.2014	-15.3049	-20.9615	-9.64828	5.10163	-7.38157	0.0014988	0.0014988	-3.14177
Q9BWS2	Lipolysis-stimulated lipoprotein receptor	LSR	Q9BWS2;Q86X29;S4R3V8	tr|Q9BWS2|Q9BWS2_HUMAN LSR protein (Fragment) OS=Homo sapiens OX=9606 GN=LSR PE=2 SV=2;sp|Q86X29|LSR_HUMAN Lipolysis-stimulated lipoprotein receptor OS=Homo sapiens OX=9606 GN=LSR PE=1 SV=4;tr|S4R3V8|S4R3V8_HUMAN Lipolysis-stimulated lipoprotein receptor O	Lipolysis-stimulated lipoprotein receptor	LSR	17.784	0	0	16.8242	15.8671	-16.3457	-22.3898	-10.3015	11.0187	-7.37805	0.00150162	0.00150162	-3.14196
P61764	Syntaxin-binding protein 1	STXBP1	P61764;Q59GC9;B7Z2V7;B7Z1V5;A0A1B0GWF2;A0A1B0GVQ5;A0A2R8Y5D4;A0A0D9SG72;A0A1B0GTP9;A0A1B0GW76;B7Z3F4	sp|P61764|STXB1_HUMAN Syntaxin-binding protein 1 OS=Homo sapiens OX=9606 GN=STXBP1 PE=1 SV=1;tr|Q59GC9|Q59GC9_HUMAN Syntaxin binding protein 1 variant (Fragment) OS=Homo sapiens OX=9606 PE=2 SV=1;tr|B7Z2V7|B7Z2V7_HUMAN cDNA FLJ54602, highly similar to Synt	Syntaxin-binding protein 1	STXBP1	3.992	0	0	13.9275	14.7574	-14.3424	-19.6604	-9.02449	4.78081	-7.35791	0.00151786	0.00151786	-3.14302
P43121	Cell surface glycoprotein MUC18	MCAM	P43121;A0A024R3I5;B2R642;A8K6A6;B3KXZ9	sp|P43121|MUC18_HUMAN Cell surface glycoprotein MUC18 OS=Homo sapiens OX=9606 GN=MCAM PE=1 SV=2;tr|A0A024R3I5|A0A024R3I5_HUMAN Melanoma cell adhesion molecule, isoform CRA_a OS=Homo sapiens OX=9606 GN=MCAM PE=4 SV=1;tr|B2R642|B2R642_HUMAN cDNA, FLJ92775, h	Cell surface glycoprotein MUC18	MCAM	162.79	0	0	20.1774	15.7838	-17.9806	-24.6758	-11.2854	5.99352	-7.3268	0.00154337	0.00154337	-3.14466
Q6PJF5	Inactive rhomboid protein 2	RHBDF2	Q6PJF5;Q6ZWP8	sp|Q6PJF5|RHDF2_HUMAN Inactive rhomboid protein 2 OS=Homo sapiens OX=9606 GN=RHBDF2 PE=1 SV=2;tr|Q6ZWP8|Q6ZWP8_HUMAN FLJ00080 protein (Fragment) OS=Homo sapiens OX=9606 GN=FLJ00080 PE=2 SV=1	Inactive rhomboid protein 2	RHBDF2;FLJ00080	10.683	0	0	14.1507	14.0361	-14.0934	-19.3545	-8.8322	4.69779	-7.30815	0.00155891	0.00155891	-3.14566
P00568	Adenylate kinase isoenzyme 1	AK1	P00568;Q6FGX9;Q53EY8;Q5T9B7;H0YID2	sp|P00568|KAD1_HUMAN Adenylate kinase isoenzyme 1 OS=Homo sapiens OX=9606 GN=AK1 PE=1 SV=3;tr|Q6FGX9|Q6FGX9_HUMAN Adenylate kinase isoenzyme 1 OS=Homo sapiens OX=9606 GN=AK1 PE=2 SV=1;tr|Q53EY8|Q53EY8_HUMAN Adenylate kinase 1 variant (Fragment) OS=Homo sap	Adenylate kinase isoenzyme 1	AK1	3.8929	0	0	14.406	17.3214	-15.8637	-21.7986	-9.92878	5.28789	-7.29232	0.00157225	0.00157225	-3.14651
P07384	Calpain-1 catalytic subunit	CAPN1	P07384;A0A024R5A3;A0A024R580;B2RDI5;E9PIA9;E9PLX0;E9PJJ3;E9PLC9;E9PMC6;E9PJA6;E9PSA6;E9PQB3;E9PRM1;B4DWH5	sp|P07384|CAN1_HUMAN Calpain-1 catalytic subunit OS=Homo sapiens OX=9606 GN=CAPN1 PE=1 SV=1;tr|A0A024R5A3|A0A024R5A3_HUMAN Calpain 1, (Mu/I) large subunit, isoform CRA_b OS=Homo sapiens OX=9606 GN=CAPN1 PE=3 SV=1;tr|A0A024R580|A0A024R580_HUMAN Calpain 1, (	Calpain-1 catalytic subunit	CAPN1	3.1956	0	0	13.7592	14.4308	-14.095	-19.393	-8.79693	4.69832	-7.25812	0.00160156	0.00160156	-3.14837
P31146	Coronin-1A	CORO1A	P31146;A0A024R611;Q59G88;H3BRY3	sp|P31146|COR1A_HUMAN Coronin-1A OS=Homo sapiens OX=9606 GN=CORO1A PE=1 SV=4;tr|A0A024R611|A0A024R611_HUMAN Coronin OS=Homo sapiens OX=9606 GN=CORO1A PE=3 SV=1;tr|Q59G88|Q59G88_HUMAN Coronin (Fragment) OS=Homo sapiens OX=9606 PE=3 SV=1;tr|H3BRY3|H3BRY3_HUM	Coronin-1A;Coronin	CORO1A	15.488	15.2577	19.3247	0	0	17.2912	10.782	23.8004	5.76373	7.24727	0.001611	0.001611	-3.14896
O43776	Asparagine--tRNA ligase, cytoplasmic	NARS	O43776;K7EMQ6;K7EIU7;K7EPK2;K7EQ35;B4DF91;B4DGT6;B4DN60	sp|O43776|SYNC_HUMAN Asparagine--tRNA ligase, cytoplasmic OS=Homo sapiens OX=9606 GN=NARS1 PE=1 SV=1;tr|K7EMQ6|K7EMQ6_HUMAN Asparagine--tRNA ligase, cytoplasmic (Fragment) OS=Homo sapiens OX=9606 GN=NARS1 PE=1 SV=1;tr|K7EIU7|K7EIU7_HUMAN Asparagine--tRNA l	Asparagine--tRNA ligase, cytoplasmic	NARS	10.239	16.4741	14.0175	0	0	15.2458	9.49847	20.9931	5.08193	7.23702	0.00161999	0.00161999	-3.14952
P00533	Epidermal growth factor receptor	EGFR	P00533;Q2TTR7;A8K2T7;A9CB80;F2YGG7;E9PFD7;B7Z2I3;E7BSV0;Q504U8;Q59FL8;P04626;A0A0A0MSE1;X5DNK3;Q4ZG14;E2I6F8;A0A0P0IT07;H3BLT0;Q68GS6;A0A2D3C335;A0A2D3C337;A0A1W2PRR9;J3KTI5;I3WA68;I3WA72;I3WA73;J3QLU9;Q15303;B4DTR1	sp|P00533|EGFR_HUMAN Epidermal growth factor receptor OS=Homo sapiens OX=9606 GN=EGFR PE=1 SV=2;tr|Q2TTR7|Q2TTR7_HUMAN Receptor protein-tyrosine kinase OS=Homo sapiens OX=9606 PE=2 SV=1;tr|A8K2T7|A8K2T7_HUMAN Receptor protein-tyrosine kinase OS=Homo sapien	Epidermal growth factor receptor;Receptor protein-tyrosine kinase;Receptor tyrosine-protein kinase erbB-2;Receptor tyrosine-protein kinase erbB-4;ERBB4 intracellular domain	EGFR;ERBB2;ERBB4	3.7037	0	0	14.3461	13.6891	-14.0176	-19.314	-8.72117	4.67252	-7.22049	0.00163459	0.00163459	-3.15044
P42892	Endothelin-converting enzyme 1	ECE1	P42892;B4DKB2;A0A024RAB0;A0A024RAB2;A1PUP8;A0A3B3ISF9	sp|P42892|ECE1_HUMAN Endothelin-converting enzyme 1 OS=Homo sapiens OX=9606 GN=ECE1 PE=1 SV=2;tr|B4DKB2|B4DKB2_HUMAN Endothelin-converting enzyme 1 OS=Homo sapiens OX=9606 GN=ECE1 PE=1 SV=1;tr|A0A024RAB0|A0A024RAB0_HUMAN Endothelin converting enzyme 1, iso	Endothelin-converting enzyme 1	ECE1	3.4911	0	0	14.8152	13.5528	-14.184	-19.577	-8.79098	4.728	-7.17532	0.00167534	0.00167534	-3.15295
P00505	Aspartate aminotransferase, mitochondrial	GOT2	P00505;B3KUZ8;A0A024R6W0;A8K482	sp|P00505|AATM_HUMAN Aspartate aminotransferase, mitochondrial OS=Homo sapiens OX=9606 GN=GOT2 PE=1 SV=3;tr|B3KUZ8|B3KUZ8_HUMAN Aspartate aminotransferase OS=Homo sapiens OX=9606 PE=2 SV=1;tr|A0A024R6W0|A0A024R6W0_HUMAN Aspartate aminotransferase OS=Homo s	Aspartate aminotransferase, mitochondrial;Aspartate aminotransferase	GOT2	8.4602	0	0	13.7571	13.9173	-13.8372	-19.0994	-8.57497	4.6124	-7.17387	0.00167667	0.00167667	-3.15304
Q14157	Ubiquitin-associated protein 2-like	UBAP2L	Q14157;H0Y5H6;H7C2T8;B4DZJ6;B4DYY5;F8W726	sp|Q14157|UBP2L_HUMAN Ubiquitin-associated protein 2-like OS=Homo sapiens OX=9606 GN=UBAP2L PE=1 SV=2;tr|H0Y5H6|H0Y5H6_HUMAN Ubiquitin-associated protein 2-like (Fragment) OS=Homo sapiens OX=9606 GN=UBAP2L PE=1 SV=1;tr|H7C2T8|H7C2T8_HUMAN Ubiquitin-associa	Ubiquitin-associated protein 2-like	UBAP2L	3.833	0	0	13.4942	14.0875	-13.7908	-19.0806	-8.50112	4.59695	-7.11268	0.00173393	0.00173393	-3.15651
Q12931	Heat shock protein 75 kDa, mitochondrial	TRAP1	Q12931;Q9BV61;Q59EK6;Q53G55;Q53FS6;A0A140VJY2;Q5CAQ4;I3L0K7;K0A7K7;Q8N9Z3	sp|Q12931|TRAP1_HUMAN Heat shock protein 75 kDa, mitochondrial OS=Homo sapiens OX=9606 GN=TRAP1 PE=1 SV=3;tr|Q9BV61|Q9BV61_HUMAN TRAP1 protein (Fragment) OS=Homo sapiens OX=9606 GN=TRAP1 PE=2 SV=2;tr|Q59EK6|Q59EK6_HUMAN TNF receptor-associated protein 1 va	Heat shock protein 75 kDa, mitochondrial	TRAP1	6.0084	0	0	13.9242	13.5297	-13.727	-19.0002	-8.45376	4.57565	-7.10191	0.00174425	0.00174425	-3.15713
P35241	Radixin	RDX	P35241;A0A2R8Y7M3;B0YJ88;A0A2R8Y5S7;B7Z2S7;Q6PKD3;Q05CU6	sp|P35241|RADI_HUMAN Radixin OS=Homo sapiens OX=9606 GN=RDX PE=1 SV=1;tr|A0A2R8Y7M3|A0A2R8Y7M3_HUMAN Radixin OS=Homo sapiens OX=9606 GN=RDX PE=1 SV=1;tr|B0YJ88|B0YJ88_HUMAN Radixin OS=Homo sapiens OX=9606 GN=RDX PE=2 SV=1;tr|A0A2R8Y5S7|A0A2R8Y5S7_HUMAN Rad	Radixin	RDX	5.6232	0	0	13.6374	16.0084	-14.8229	-20.5382	-9.10759	4.94096	-7.07569	0.0017697	0.0017697	-3.15865
P13674	Prolyl 4-hydroxylase subunit alpha-1	P4HA1	P13674;Q5VSQ6	sp|P13674|P4HA1_HUMAN Prolyl 4-hydroxylase subunit alpha-1 OS=Homo sapiens OX=9606 GN=P4HA1 PE=1 SV=2;tr|Q5VSQ6|Q5VSQ6_HUMAN Procollagen-proline, 2-oxoglutarate 4-dioxygenase (Proline 4-hydroxylase), alpha polypeptide I variant (Fragment) OS=Homo sapiens O	Prolyl 4-hydroxylase subunit alpha-1	P4HA1	8.8972	0	0	13.5048	15.6126	-14.5587	-20.1816	-8.93579	4.8529	-7.06376	0.00178144	0.00178144	-3.15935
P23368	NAD-dependent malic enzyme, mitochondrial	ME2	P23368;A0A1W2PR68;A0A1W2PQT3;A0A1W2PPH1;A0A1W2PQH3;A0A1W2PQY8;A0A1W2PQ37;A0A1W2PQF8	sp|P23368|MAOM_HUMAN NAD-dependent malic enzyme, mitochondrial OS=Homo sapiens OX=9606 GN=ME2 PE=1 SV=1;tr|A0A1W2PR68|A0A1W2PR68_HUMAN Malic enzyme OS=Homo sapiens OX=9606 GN=ME2 PE=1 SV=1;tr|A0A1W2PQT3|A0A1W2PQT3_HUMAN Malic enzyme OS=Homo sapiens OX=9606	NAD-dependent malic enzyme, mitochondrial	ME2	18.442	0	0	13.7864	13.4477	-13.617	-18.8868	-8.34729	4.53901	-7.04965	0.00179543	0.00179543	-3.16018
Q9Y5X1	Sorting nexin-9	SNX9	Q9Y5X1;Q59ES5;B3KXH8;B2RAU5;O95061	sp|Q9Y5X1|SNX9_HUMAN Sorting nexin-9 OS=Homo sapiens OX=9606 GN=SNX9 PE=1 SV=1;tr|Q59ES5|Q59ES5_HUMAN Sorting nexin 9 variant (Fragment) OS=Homo sapiens OX=9606 PE=2 SV=1;tr|B3KXH8|B3KXH8_HUMAN cDNA FLJ45417 fis, clone BRHIP3033811, highly similar to Sorti	Sorting nexin-9;Sorting nexin	SNX9;WISP	3.2879	13.4312	15.7316	0	0	14.5814	8.89181	20.271	4.86047	6.99186	0.00185417	0.00185417	-3.16361
P14923	Junction plakoglobin	JUP	P14923;A0A0S2Z487;A0A024R1X8;A0A0S2Z495	sp|P14923|PLAK_HUMAN Junction plakoglobin OS=Homo sapiens OX=9606 GN=JUP PE=1 SV=3;tr|A0A0S2Z487|A0A0S2Z487_HUMAN Junction plakoglobin isoform 1 (Fragment) OS=Homo sapiens OX=9606 GN=JUP PE=2 SV=1;tr|A0A024R1X8|A0A024R1X8_HUMAN Junction plakoglobin, isofor	Junction plakoglobin	JUP	7.1679	0	0	16.5743	13.6693	-15.1218	-21.0522	-9.19149	5.04061	-6.95665	0.00189112	0.00189112	-3.16574
O15438	Canalicular multispecific organic anion transporter 2	ABCC3	O15438;D3DTY0;Q96QA9;Q59H05;H0Y8Q6	sp|O15438|MRP3_HUMAN Canalicular multispecific organic anion transporter 2 OS=Homo sapiens OX=9606 GN=ABCC3 PE=1 SV=3;tr|D3DTY0|D3DTY0_HUMAN ATP-binding cassette, sub-family C (CFTR/MRP), member 3, isoform CRA_b OS=Homo sapiens OX=9606 GN=ABCC3 PE=4 SV=1;t	Canalicular multispecific organic anion transporter 2	ABCC3;MRP3	3.1015	0	0	13.8264	13.1679	-13.4972	-18.7937	-8.20061	4.49906	-6.95221	0.00189584	0.00189584	-3.16601
Q9Y4F1	FERM, RhoGEF and pleckstrin domain-containing protein 1	FARP1	Q9Y4F1;A0A1B0GV68;A0A2X0TVY0;C9JME2;M0QYB0	sp|Q9Y4F1|FARP1_HUMAN FERM, ARHGEF and pleckstrin domain-containing protein 1 OS=Homo sapiens OX=9606 GN=FARP1 PE=1 SV=1;tr|A0A1B0GV68|A0A1B0GV68_HUMAN FERM, ARHGEF and pleckstrin domain-containing protein 1 OS=Homo sapiens OX=9606 GN=FARP1 PE=1 SV=1;tr|A0	FERM, RhoGEF and pleckstrin domain-containing protein 1	FARP1	18.386	0	0	16.339	13.7609	-15.0499	-20.9756	-9.12425	9.79229	-6.929	0.00192076	0.00192076	-3.16742
P02656	Apolipoprotein C-III	APOC3	P02656;B0YIW2;A3KPE2	sp|P02656|APOC3_HUMAN Apolipoprotein C-III OS=Homo sapiens OX=9606 GN=APOC3 PE=1 SV=1;tr|B0YIW2|B0YIW2_HUMAN Apolipoprotein C-III OS=Homo sapiens OX=9606 GN=APOC3 PE=1 SV=1;tr|A3KPE2|A3KPE2_HUMAN Apolipoprotein C-III OS=Homo sapiens OX=9606 GN=APOC3 PE=2 S	Apolipoprotein C-III	APOC3	29.604	15.553	20.6708	0	0	18.1119	10.9741	25.2496	6.03729	6.92272	0.00192758	0.00192758	-3.16781
A0A0A0MST8	Anion exchange protein	SLC4A7	A0A0A0MST8;E9PFN4;B5M450;Q9Y6M7;C9JRP1	tr|A0A0A0MST8|A0A0A0MST8_HUMAN Anion exchange protein OS=Homo sapiens OX=9606 GN=SLC4A7 PE=1 SV=1;tr|E9PFN4|E9PFN4_HUMAN Anion exchange protein OS=Homo sapiens OX=9606 GN=SLC4A7 PE=1 SV=1;tr|B5M450|B5M450_HUMAN Anion exchange protein OS=Homo sapiens OX=960	Anion exchange protein;Sodium bicarbonate cotransporter 3	SLC4A7	4.8851	0	0	13.1586	15.305	-14.2318	-19.8676	-8.59593	4.74393	-6.88929	0.00196433	0.00196433	-3.16988
Q5T447	E3 ubiquitin-protein ligase HECTD3	HECTD3	Q5T447;B4DVK6	sp|Q5T447|HECD3_HUMAN E3 ubiquitin-protein ligase HECTD3 OS=Homo sapiens OX=9606 GN=HECTD3 PE=1 SV=1;tr|B4DVK6|B4DVK6_HUMAN cDNA FLJ55564, highly similar to Probable E3 ubiquitin-protein ligase HECTD3 OS=Homo sapiens OX=9606 PE=2 SV=1	E3 ubiquitin-protein ligase HECTD3	HECTD3	2.723	0	0	14.26	12.9831	-13.6216	-19.0329	-8.21029	8.97008	-6.86754	0.00198872	0.00198872	-3.17124
P00742	Coagulation factor X	F10	P00742;Q5JVE7	sp|P00742|FA10_HUMAN Coagulation factor X OS=Homo sapiens OX=9606 GN=F10 PE=1 SV=2;tr|Q5JVE7|Q5JVE7_HUMAN Coagulation factor X OS=Homo sapiens OX=9606 GN=F10 PE=2 SV=1	Coagulation factor X;Factor X light chain;Factor X heavy chain;Activated factor Xa heavy chain	F10	4.7007	14.2739	18.3273	0	0	16.3006	9.79894	22.8023	5.43354	6.83997	0.00202016	0.00202016	-3.17298
O14617	AP-3 complex subunit delta-1	AP3D1	O14617;Q6PK82;A0A2R8Y611;A0A2R8Y4J3	sp|O14617|AP3D1_HUMAN AP-3 complex subunit delta-1 OS=Homo sapiens OX=9606 GN=AP3D1 PE=1 SV=1;tr|Q6PK82|Q6PK82_HUMAN AP3D1 protein (Fragment) OS=Homo sapiens OX=9606 GN=AP3D1 PE=2 SV=1;tr|A0A2R8Y611|A0A2R8Y611_HUMAN AP-3 complex subunit delta-1 (Fragment)	AP-3 complex subunit delta-1	AP3D1	3.2979	0	0	13.8188	12.8565	-13.3377	-18.6754	-7.99992	4.44588	-6.81707	0.00204673	0.00204673	-3.17444
Q59E90	Alpha-mannosidase	MAN2B1	Q59E90;O00754;B4E0K9;A8K6A7	tr|Q59E90|Q59E90_HUMAN Alpha-mannosidase (Fragment) OS=Homo sapiens OX=9606 PE=2 SV=1;sp|O00754|MA2B1_HUMAN Lysosomal alpha-mannosidase OS=Homo sapiens OX=9606 GN=MAN2B1 PE=1 SV=3;tr|B4E0K9|B4E0K9_HUMAN Alpha-mannosidase OS=Homo sapiens OX=9606 PE=2 SV=1;t	Alpha-mannosidase;Lysosomal alpha-mannosidase;Lysosomal alpha-mannosidase A peptide;Lysosomal alpha-mannosidase B peptide;Lysosomal alpha-mannosidase C peptide;Lysosomal alpha-mannosidase D peptide;Lysosomal alpha-mannosidase E peptide	MAN2B1	6.4936	0	0	12.8178	13.7758	-13.2968	-18.6338	-7.95971	4.43225	-6.79705	0.00207031	0.00207031	-3.17572
O43847	Nardilysin	NRD1	O43847;Q96L67;F5H7V1;B4DYV0;B4DRI0;Q6UUU9;G3V1R5	sp|O43847|NRDC_HUMAN Nardilysin OS=Homo sapiens OX=9606 GN=NRDC PE=1 SV=3;tr|Q96L67|Q96L67_HUMAN Nardilysin OS=Homo sapiens OX=9606 GN=NRD1 PE=2 SV=1;tr|F5H7V1|F5H7V1_HUMAN Nardilysin OS=Homo sapiens OX=9606 GN=NRDC PE=1 SV=2;tr|B4DYV0|B4DYV0_HUMAN cDNA FL	Nardilysin	NRD1	4.7072	0	0	12.7907	13.526	-13.1583	-18.4639	-7.85281	4.38612	-6.76623	0.00210726	0.00210726	-3.17772
Q9NZI8	Insulin-like growth factor 2 mRNA-binding protein 1	IGF2BP1	Q9NZI8;D3DTW3	sp|Q9NZI8|IF2B1_HUMAN Insulin-like growth factor 2 mRNA-binding protein 1 OS=Homo sapiens OX=9606 GN=IGF2BP1 PE=1 SV=2;tr|D3DTW3|D3DTW3_HUMAN Insulin-like growth factor 2 mRNA binding protein 1 deltaN CRDBP OS=Homo sapiens OX=9606 GN=IGF2BP1 PE=2 SV=1	Insulin-like growth factor 2 mRNA-binding protein 1	IGF2BP1	40.997	18.9033	14.5664	0	0	16.7349	9.93638	23.5334	11.6275	6.7156	0.00216974	0.00216974	-3.18105
O95490	Latrophilin-2	LPHN2	O95490;H0Y5C0;B1ALU1;B1ALU3	sp|O95490|AGRL2_HUMAN Adhesion G protein-coupled receptor L2 OS=Homo sapiens OX=9606 GN=ADGRL2 PE=1 SV=2;tr|H0Y5C0|H0Y5C0_HUMAN Adhesion G protein-coupled receptor L2 (Fragment) OS=Homo sapiens OX=9606 GN=ADGRL2 PE=1 SV=1;tr|B1ALU1|B1ALU1_HUMAN Adhesion G	Latrophilin-2	LPHN2;ADGRL2	7.2754	0	0	13.0318	12.8541	-12.943	-18.2057	-7.68026	4.31433	-6.70963	0.00217726	0.00217726	-3.18145
P48960	CD97 antigen	CD97	P48960;B4E336;B4DTS6;B3KUI0	sp|P48960|AGRE5_HUMAN Adhesion G protein-coupled receptor E5 OS=Homo sapiens OX=9606 GN=ADGRE5 PE=1 SV=4;tr|B4E336|B4E336_HUMAN cDNA FLJ53287, highly similar to CD97 antigen OS=Homo sapiens OX=9606 PE=2 SV=1;tr|B4DTS6|B4DTS6_HUMAN cDNA FLJ54117, highly sim	CD97 antigen;CD97 antigen subunit alpha;CD97 antigen subunit beta	CD97	17.942	0	0	13.329	16.5928	-14.9609	-21.0548	-8.86694	4.98696	-6.69782	0.00219221	0.00219221	-3.18223
Q59HB8	Nuclear mitotic apparatus protein 1	NUMA1	Q59HB8;A0A024R5M9;Q14980;A0A087WY61;Q4LE64;A0A024R5G4;Q7Z757	tr|Q59HB8|Q59HB8_HUMAN Nuclear mitotic apparatus protein 1 variant (Fragment) OS=Homo sapiens OX=9606 PE=2 SV=1;tr|A0A024R5M9|A0A024R5M9_HUMAN Nuclear mitotic apparatus protein 1, isoform CRA_a OS=Homo sapiens OX=9606 GN=NUMA1 PE=4 SV=1;sp|Q14980|NUMA1_HUM	Nuclear mitotic apparatus protein 1	NUMA1;NUMA1 variant protein	19.033	0	0	14.8101	14.5281	-14.6691	-20.6899	-8.64831	10.3358	-6.64699	0.00225805	0.00225805	-3.18566
A0A024R233	Tight junction protein ZO-2	TJP2	A0A024R233;Q9UDY2;A0A3B3IS03;A0A3B3ISZ5;B7Z954;A0A3B3IRI3;A0A3B3ITE1;A0A1B0GTW1;A0A2R8YDH4;B7Z2R3;A0A024R225	tr|A0A024R233|A0A024R233_HUMAN Tight junction protein 2 (Zona occludens 2), isoform CRA_a OS=Homo sapiens OX=9606 GN=TJP2 PE=3 SV=1;sp|Q9UDY2|ZO2_HUMAN Tight junction protein ZO-2 OS=Homo sapiens OX=9606 GN=TJP2 PE=1 SV=2;tr|A0A3B3IS03|A0A3B3IS03_HUMAN Tig	Tight junction protein ZO-2	TJP2	6.1555	0	0	12.8188	15.3763	-14.0975	-19.8839	-8.31117	4.69917	-6.64681	0.0022583	0.0022583	-3.18568
Q9Y639	Neuroplastin	NPTN	Q9Y639;Q9Y499;Q9UFM8;H3BU51;B7Z960	sp|Q9Y639|NPTN_HUMAN Neuroplastin OS=Homo sapiens OX=9606 GN=NPTN PE=1 SV=2;tr|Q9Y499|Q9Y499_HUMAN Homo sapiens clone 23742 (Fragment) OS=Homo sapiens OX=9606 PE=2 SV=1;tr|Q9UFM8|Q9UFM8_HUMAN Neuroplastin (Fragment) OS=Homo sapiens OX=9606 GN=NPTN PE=1 SV=	Neuroplastin	NPTN;DKFZp566H1924	10.802	0	0	13.7985	17.9407	-15.8696	-22.4208	-9.31844	5.28988	-6.60878	0.00230914	0.00230914	-3.18828
P00736	Complement C1r subcomponent	C1R	P00736;Q53HU9;Q53HT9;A8K5J8;A0A3B3ISR2;B4DPQ0;B4E1B0;F5H2D0;A0A3B3ITU4	sp|P00736|C1R_HUMAN Complement C1r subcomponent OS=Homo sapiens OX=9606 GN=C1R PE=1 SV=2;tr|Q53HU9|Q53HU9_HUMAN Complement component 1, r subcomponent variant (Fragment) OS=Homo sapiens OX=9606 PE=2 SV=1;tr|Q53HT9|Q53HT9_HUMAN Complement component 1, r sub	Complement C1r subcomponent;Complement C1r subcomponent heavy chain;Complement C1r subcomponent light chain	C1R	59.809	0	0	17.4851	13.5897	-15.5374	-21.9526	-9.12213	5.17912	-6.60754	0.00231082	0.00231082	-3.18837
P11388	DNA topoisomerase 2-alpha	TOP2A	P11388;A0A4D6UXC9	sp|P11388|TOP2A_HUMAN DNA topoisomerase 2-alpha OS=Homo sapiens OX=9606 GN=TOP2A PE=1 SV=3;tr|A0A4D6UXC9|A0A4D6UXC9_HUMAN DNA topoisomerase 2 OS=Homo sapiens OX=9606 GN=TOP2A PE=2 SV=1	DNA topoisomerase 2-alpha	TOP2A	3.9627	0	0	12.2292	13.4611	-12.8451	-18.2319	-7.45841	4.28172	-6.50561	0.00245428	0.00245428	-3.19555
Q04721	Neurogenic locus notch homolog protein 2	NOTCH2	Q04721	sp|Q04721|NOTC2_HUMAN Neurogenic locus notch homolog protein 2 OS=Homo sapiens OX=9606 GN=NOTCH2 PE=1 SV=3	Neurogenic locus notch homolog protein 2;Notch 2 extracellular truncation;Notch 2 intracellular domain	NOTCH2	8.83	0	0	12.5916	15.3796	-13.9856	-19.8658	-8.10538	4.66187	-6.48877	0.00247903	0.00247903	-3.19676
Q9H3S7	Tyrosine-protein phosphatase non-receptor type 23	PTPN23	Q9H3S7;B4DJ21;B4DST5;B4DJ12	sp|Q9H3S7|PTN23_HUMAN Tyrosine-protein phosphatase non-receptor type 23 OS=Homo sapiens OX=9606 GN=PTPN23 PE=1 SV=1;tr|B4DJ21|B4DJ21_HUMAN cDNA FLJ53444, highly similar to Tyrosine-protein phosphatase non-receptor type 23 OS=Homo sapiens OX=9606 PE=2 SV=1;	Tyrosine-protein phosphatase non-receptor type 23;Protein-tyrosine-phosphatase	PTPN23	2.6696	0	0	11.9816	15.0257	-13.5037	-19.4957	-7.51167	4.50123	-6.14828	0.0030511	0.0030511	-3.22305
P35637	RNA-binding protein FUS	FUS	P35637;Q59H57;B4DR70;A8K4H1;Q8TBR3;Q6IBQ5;H3BPE7;Q13344;Q92804;Q70T18;B4E312;A0A075B7D9	sp|P35637|FUS_HUMAN RNA-binding protein FUS OS=Homo sapiens OX=9606 GN=FUS PE=1 SV=1;tr|Q59H57|Q59H57_HUMAN Fusion (Involved in t(12;16) in malignant liposarcoma) isoform a variant (Fragment) OS=Homo sapiens OX=9606 PE=2 SV=1;tr|B4DR70|B4DR70_HUMAN cDNA FL	RNA-binding protein FUS;TATA-binding protein-associated factor 2N	FUS;TAF15	13.292	0	0	14.7243	15.5667	-15.1455	-22.1085	-8.18243	10.7667	-5.93416	0.00349403	0.00349403	-3.24146
Q12965	Unconventional myosin-Ie	MYO1E	Q12965;Q4KMR3;O00160;H0YN00;H0YLE5;Q6ZNI9	sp|Q12965|MYO1E_HUMAN Unconventional myosin-Ie OS=Homo sapiens OX=9606 GN=MYO1E PE=1 SV=2;tr|Q4KMR3|Q4KMR3_HUMAN MYO1E variant protein OS=Homo sapiens OX=9606 GN=MYO1E PE=2 SV=1;sp|O00160|MYO1F_HUMAN Unconventional myosin-If OS=Homo sapiens OX=9606 GN=MYO1	Unconventional myosin-Ie;Unconventional myosin-If	MYO1E;MYO1F;FLJ00395	3.3679	0	0	19.0901	12.5171	-15.8036	-23.9539	-7.65326	5.26786	-5.33008	0.00554662	0.00554662	-3.32391
Q8IYI6	Exocyst complex component 8	EXOC8	Q8IYI6	sp|Q8IYI6|EXOC8_HUMAN Exocyst complex component 8 OS=Homo sapiens OX=9606 GN=EXOC8 PE=1 SV=2	Exocyst complex component 8	EXOC8	7.4674	13.7818	22.6677	0	0	18.2248	8.16507	28.2845	6.07492	5.02617	0.0073162	0.0073162	-3.38364
P58107	Epiplakin	EPPK1	P58107;A0A075B730	sp|P58107|EPIPL_HUMAN Epiplakin OS=Homo sapiens OX=9606 GN=EPPK1 PE=1 SV=3;tr|A0A075B730|A0A075B730_HUMAN Epiplakin OS=Homo sapiens OX=9606 GN=EPPK1 PE=1 SV=2	Epiplakin	EPPK1	29.06	10.4643	16.7621	0	0	13.6132	5.66886	21.5576	4.53774	4.70265	0.00863405	0.00863405	-3.40039
P20020	Plasma membrane calcium-transporting ATPase 1	ATP2B1	P20020;A0A024RBC7;Q59H63;E7ERY9	sp|P20020|AT2B1_HUMAN Plasma membrane calcium-transporting ATPase 1 OS=Homo sapiens OX=9606 GN=ATP2B1 PE=1 SV=4;tr|A0A024RBC7|A0A024RBC7_HUMAN Calcium-transporting ATPase OS=Homo sapiens OX=9606 GN=ATP2B1 PE=3 SV=1;tr|Q59H63|Q59H63_HUMAN Plasma membrane ca	Plasma membrane calcium-transporting ATPase 1;Calcium-transporting ATPase	ATP2B1	16.784	0	0	17.8028	17.2986	-17.5507	-31.7782	-3.3232	8.11172	-3.42237	0.0266415	0.0266415	-3.67498
P29992	Guanine nucleotide-binding protein subunit alpha-11	GNA11	P29992;Q59FM5	sp|P29992|GNA11_HUMAN Guanine nucleotide-binding protein subunit alpha-11 OS=Homo sapiens OX=9606 GN=GNA11 PE=1 SV=2;tr|Q59FM5|Q59FM5_HUMAN Guanine nucleotide-binding protein G, alpha subunit variant (Fragment) OS=Homo sapiens OX=9606 PE=2 SV=1	Guanine nucleotide-binding protein subunit alpha-11	GNA11	14.768	0	0	17.8018	19.2063	-18.504	-33.5904	-3.41768	8.57527	-3.40285	0.0271245	0.0271245	-3.68005
P05026	Sodium/potassium-transporting ATPase subunit beta-1	ATP1B1	P05026;B7Z9S8;A6NGH2;Q6LEU2;A3KLL5;Q58I20	sp|P05026|AT1B1_HUMAN Sodium/potassium-transporting ATPase subunit beta-1 OS=Homo sapiens OX=9606 GN=ATP1B1 PE=1 SV=1;tr|B7Z9S8|B7Z9S8_HUMAN Sodium/potassium-transporting ATPase subunit beta OS=Homo sapiens OX=9606 PE=2 SV=1;tr|A6NGH2|A6NGH2_HUMAN Sodium/p	Sodium/potassium-transporting ATPase subunit beta-1	ATP1B1	23.644	0	0	20.5131	19.0753	-19.7942	-36.0362	-3.55218	9.21332	-3.3811	0.027675	0.027675	-3.68576
B4E1B2	NA	NA	B4E1B2	tr|B4E1B2|B4E1B2_HUMAN cDNA FLJ53691, highly similar to Serotransferrin OS=Homo sapiens OX=9606 PE=2 SV=1	NA	NA	323.31	0	0	25.229	25.3621	-25.2955	-46.2432	-4.34779	11.89	-3.35017	0.0284809	0.0284809	-3.69398
P05362	Intercellular adhesion molecule 1	ICAM1	P05362;A0A384MEK5;Q5NKV8;B4DQW5;E7ESS4	sp|P05362|ICAM1_HUMAN Intercellular adhesion molecule 1 OS=Homo sapiens OX=9606 GN=ICAM1 PE=1 SV=2;tr|A0A384MEK5|A0A384MEK5_HUMAN Epididymis secretory sperm binding protein OS=Homo sapiens OX=9606 PE=2 SV=1;tr|Q5NKV8|Q5NKV8_HUMAN Intercellular adhesion mol	Intercellular adhesion molecule 1	ICAM1	63.018	0	0	20.2247	21.1425	-20.6836	-38.1223	-3.24488	9.72993	-3.29058	0.0301134	0.0301134	-3.71016
O15031	Plexin-B2	PLXNB2	O15031;Q3LIB1	sp|O15031|PLXB2_HUMAN Plexin-B2 OS=Homo sapiens OX=9606 GN=PLXNB2 PE=1 SV=3;tr|Q3LIB1|Q3LIB1_HUMAN Uncharacterized protein Nbla00445 (Fragment) OS=Homo sapiens OX=9606 GN=Nbla00445 PE=2 SV=1	Plexin-B2	PLXNB2;Nbla00445	27.203	0	0	16.6712	15.5673	-16.1193	-29.8795	-2.35905	7.54316	-3.24998	0.031289	0.031289	-3.72145
Q53H26	NA	TF	Q53H26;B4DI57;B4DHZ6	tr|Q53H26|Q53H26_HUMAN Transferrin variant (Fragment) OS=Homo sapiens OX=9606 PE=2 SV=1;tr|B4DI57|B4DI57_HUMAN cDNA FLJ54111, highly similar to Serotransferrin OS=Homo sapiens OX=9606 PE=2 SV=1;tr|B4DHZ6|B4DHZ6_HUMAN Transferrin, isoform CRA_c OS=Homo sapi	NA	TF	37.359	0	0	19.8896	20.9162	-20.4029	-38.1152	-2.69056	9.68397	-3.19578	0.032944	0.032944	-3.73686
J7QJV5	NA	HLA-B	J7QJV5;Q9GJF5;A0A4P8DJW0;Q1EPW1;Q2A133;A0A1C3PHM3;A0A0B7MI02;A0A1C3PHF6;A0A0S2IIS6;A0A1C3PHX5;A0A649ZUG0;A0A6B7HHK1;A0A2P0W8E6;Q4A1W0;U4Q5A9;R5A8X2;U6C266;E0WMY5;A0A0H5CW80;Q56H30;A0A6C0TJR3;A0A6B7HGF3;R5AK04;A0A6B7HGD2;A0A0B7MGC9;A0A3Q9X0D3;S6EYQ3;A0A4Y7LIS6;A0A4P2SRC5;A0A0B7M9W0;C5J3Z7;A0A6B9KAJ9;A0A6B9HP03;A0A6B7IIB4;A0A141MJG8;A0A2P1CQC7;A0A2U3RU19;A0A385H958;A0A3S6RFJ3;A0A0S2ILF3;A0A678ZW56;…	tr|J7QJV5|J7QJV5_HUMAN MHC class I antigen (Fragment) OS=Homo sapiens OX=9606 GN=HLA-B PE=3 SV=1;tr|Q9GJF5|Q9GJF5_HUMAN MHC class I antigen (Fragment) OS=Homo sapiens OX=9606 GN=HLA-B PE=3 SV=1;tr|A0A4P8DJW0|A0A4P8DJW0_HUMAN MHC class I antigen OS=Homo sap	NA	HLA-B;HEL-S-83;B-1510;HLA-A;HLA-B*27;B*56;HLA-C;HLA-Cw;HLA-CW;HLAC	3.8546	0	0	17.9247	18.8908	-18.4078	-34.3896	-2.42588	8.71051	-3.19546	0.0329539	0.0329539	-3.73695
Q14108	Lysosome membrane protein 2	SCARB2	Q14108;A0A1W2PPX5;A0A1W2PQR6;A0A1W2PQB7;A0A1W2PS43;A0A024RDG6;A0A1W2PRS1;A0A1W2PPU6;A0A1W2PSE4;A0A1W2PS70;A0A1W2PNX7	sp|Q14108|SCRB2_HUMAN Lysosome membrane protein 2 OS=Homo sapiens OX=9606 GN=SCARB2 PE=1 SV=2;tr|A0A1W2PPX5|A0A1W2PPX5_HUMAN Lysosome membrane protein 2 OS=Homo sapiens OX=9606 GN=SCARB2 PE=1 SV=1;tr|A0A1W2PQR6|A0A1W2PQR6_HUMAN Lysosome membrane protein 2	Lysosome membrane protein 2	SCARB2	11.445	0	0	17.176	19.6417	-18.4088	-34.6285	-2.18917	8.72608	-3.1488	0.0344624	0.0344624	-3.75054
P09543	2,3-cyclic-nucleotide 3-phosphodiesterase	CNP	P09543;A0A024R1T5;K7ERC4	sp|P09543|CN37_HUMAN 2,3-cyclic-nucleotide 3-phosphodiesterase OS=Homo sapiens OX=9606 GN=CNP PE=1 SV=2;tr|A0A024R1T5|A0A024R1T5_HUMAN 2,3-cyclic-nucleotide 3-phosphodiesterase OS=Homo sapiens OX=9606 GN=CNP PE=3 SV=1;tr|K7ERC4|K7ERC4_HUMAN 2,3-cyc	2,3-cyclic-nucleotide 3-phosphodiesterase	CNP	12.913	0	0	15.6506	17.7831	-16.7168	-31.6099	-1.82377	7.92934	-3.11408	0.0356374	0.0356374	-3.76084
P28062	Proteasome subunit beta type-8	PSMB8	P28062;Q6FHU0;X5D2R7;X5CMJ9;Q5JNW7;A0A140T998	sp|P28062|PSB8_HUMAN Proteasome subunit beta type-8 OS=Homo sapiens OX=9606 GN=PSMB8 PE=1 SV=3;tr|Q6FHU0|Q6FHU0_HUMAN Proteasome subunit beta (Fragment) OS=Homo sapiens OX=9606 GN=PSMB8 PE=2 SV=1;tr|X5D2R7|X5D2R7_HUMAN Proteasome subunit beta OS=Homo sapie	Proteasome subunit beta type-8;Proteasome subunit beta type	PSMB8;PSM8	30.209	0	0	19.0011	19.1783	-19.0897	-36.2872	-1.89221	9.15972	-3.0796	0.0368515	0.0368515	-3.77125
O00161	Synaptosomal-associated protein 23	SNAP23	O00161;H3BM38;A8K287;H3BNE1;H3BR18;H3BPJ0;A0A024R9R8	sp|O00161|SNP23_HUMAN Synaptosomal-associated protein 23 OS=Homo sapiens OX=9606 GN=SNAP23 PE=1 SV=1;tr|H3BM38|H3BM38_HUMAN Synaptosomal-associated protein (Fragment) OS=Homo sapiens OX=9606 GN=SNAP23 PE=1 SV=1;tr|A8K287|A8K287_HUMAN Synaptosomal-associate	Synaptosomal-associated protein 23;Synaptosomal-associated protein	SNAP23	27.388	0	0	17.2568	17.0954	-17.1761	-32.6958	-1.65639	8.22189	-3.07045	0.037182	0.037182	-3.77404
P15144	Aminopeptidase N	ANPEP	P15144;A0A024RC61;Q59E93;B4DV63;B4DP01;B4DPH5	sp|P15144|AMPN_HUMAN Aminopeptidase N OS=Homo sapiens OX=9606 GN=ANPEP PE=1 SV=4;tr|A0A024RC61|A0A024RC61_HUMAN Aminopeptidase OS=Homo sapiens OX=9606 GN=ANPEP PE=3 SV=1;tr|Q59E93|Q59E93_HUMAN Aminopeptidase (Fragment) OS=Homo sapiens OX=9606 PE=2 SV=1;tr|	Aminopeptidase N	ANPEP	194.19	0	0	21.3862	17.8702	-19.6282	-37.4364	-1.81997	9.38812	-3.05788	0.0376412	0.0376412	-3.77789
P10301	Ras-related protein R-Ras	RRAS	P10301;A0A024QZF2	sp|P10301|RRAS_HUMAN Ras-related protein R-Ras OS=Homo sapiens OX=9606 GN=RRAS PE=1 SV=1;tr|A0A024QZF2|A0A024QZF2_HUMAN Related RAS viral (R-ras) oncogene homolog, isoform CRA_a OS=Homo sapiens OX=9606 GN=RRAS PE=4 SV=1	Ras-related protein R-Ras	RRAS	15.544	0	0	16.8935	18.1994	-17.5465	-33.6411	-1.45186	8.43953	-3.02461	0.0388894	0.0388894	-3.78818
B4E106	NA	NA	B4E106	tr|B4E106|B4E106_HUMAN cDNA FLJ53399, highly similar to Monocarboxylate transporter 1 OS=Homo sapiens OX=9606 PE=2 SV=1	NA	NA	31.155	0	0	19.0332	22.1162	-20.5747	-39.5024	-1.64697	9.9185	-3.01575	0.03923	0.03923	-3.79095
P78417	Glutathione S-transferase omega-1	GSTO1	P78417;Q5TA02;V9HWG9;B2R983;Q5TA01	sp|P78417|GSTO1_HUMAN Glutathione S-transferase omega-1 OS=Homo sapiens OX=9606 GN=GSTO1 PE=1 SV=2;tr|Q5TA02|Q5TA02_HUMAN Glutathione S-transferase omega-1 (Fragment) OS=Homo sapiens OX=9606 GN=GSTO1 PE=1 SV=1;tr|V9HWG9|V9HWG9_HUMAN Epididymis secretory pr	Glutathione S-transferase omega-1	GSTO1;HEL-S-21	10.466	0	0	17.7373	18.4655	-18.1014	-34.7713	-1.43152	8.73371	-3.01259	0.0393523	0.0393523	-3.79195
O00159	Unconventional myosin-Ic	MYO1C	O00159;F5H6E2;B7Z3E5;D3DTH7;B7Z9C0	sp|O00159|MYO1C_HUMAN Unconventional myosin-Ic OS=Homo sapiens OX=9606 GN=MYO1C PE=1 SV=4;tr|F5H6E2|F5H6E2_HUMAN Unconventional myosin-Ic OS=Homo sapiens OX=9606 GN=MYO1C PE=1 SV=1;tr|B7Z3E5|B7Z3E5_HUMAN cDNA FLJ53573, highly similar to Myosin Ic OS=Homo s	Unconventional myosin-Ic	MYO1C	17.501	0	0	16.9222	18.5054	-17.7138	-34.1063	-1.32138	8.54456	-2.99798	0.0399237	0.0399237	-3.79654
Q9Y624	Junctional adhesion molecule A	F11R	Q9Y624;D3DVF0;Q6FIB4;B7Z5W1;Q9Y5B2;A0A087WY82	sp|Q9Y624|JAM1_HUMAN Junctional adhesion molecule A OS=Homo sapiens OX=9606 GN=F11R PE=1 SV=1;tr|D3DVF0|D3DVF0_HUMAN F11 receptor, isoform CRA_a OS=Homo sapiens OX=9606 GN=F11R PE=4 SV=1;tr|Q6FIB4|Q6FIB4_HUMAN F11 receptor OS=Homo sapiens OX=9606 GN=F11R P	Junctional adhesion molecule A	F11R	6.7185	0	0	17.3679	18.0946	-17.7312	-34.1452	-1.31731	8.56459	-2.997	0.0399623	0.0399623	-3.79685
P00492	Hypoxanthine-guanine phosphoribosyltransferase	HPRT1	P00492;Q6LET3;A0A140VJL3	sp|P00492|HPRT_HUMAN Hypoxanthine-guanine phosphoribosyltransferase OS=Homo sapiens OX=9606 GN=HPRT1 PE=1 SV=2;tr|Q6LET3|Q6LET3_HUMAN Hypoxanthine phosphoribosyltransferase (Fragment) OS=Homo sapiens OX=9606 GN=HPRT1 PE=2 SV=1;tr|A0A140VJL3|A0A140VJL3_HUMA	Hypoxanthine-guanine phosphoribosyltransferase	HPRT1	4.2962	0	0	15.7488	17.5991	-16.674	-32.1339	-1.21405	8.0247	-2.99221	0.040152	0.040152	-3.79837
P18669	Phosphoglycerate mutase 1	PGAM1	P18669;Q6P6D7;Q6FHU2;Q6FHK8;Q53G35;Q0D2Q6;P15259;B7Z9E5;B4DMJ7;B4DJA4;B4DKL5;A4D2J6	sp|P18669|PGAM1_HUMAN Phosphoglycerate mutase 1 OS=Homo sapiens OX=9606 GN=PGAM1 PE=1 SV=2;tr|Q6P6D7|Q6P6D7_HUMAN Phosphoglycerate mutase OS=Homo sapiens OX=9606 GN=PGAM1 PE=2 SV=1;tr|Q6FHU2|Q6FHU2_HUMAN Phosphoglycerate mutase (Fragment) OS=Homo sapiens O	Phosphoglycerate mutase 1;Phosphoglycerate mutase;Phosphoglycerate mutase 2	PGAM1;PGAM2;hCG_2015269	6.1566	0	0	17.689	18.5908	-18.1399	-35.0065	-1.27335	8.78024	-2.9838	0.0404877	0.0404877	-3.80104
Q15836	Vesicle-associated membrane protein 3	VAMP3	Q15836;Q6FGG2;P63027;K7ENK9;K7EKX0;J3QRU4;F8WCA0;L7N2F9	sp|Q15836|VAMP3_HUMAN Vesicle-associated membrane protein 3 OS=Homo sapiens OX=9606 GN=VAMP3 PE=1 SV=3;tr|Q6FGG2|Q6FGG2_HUMAN VAMP3 protein OS=Homo sapiens OX=9606 GN=VAMP3 PE=2 SV=1;sp|P63027|VAMP2_HUMAN Vesicle-associated membrane protein 2 OS=Homo sapie	Vesicle-associated membrane protein 3;Vesicle-associated membrane protein 2	VAMP3;VAMP2	8.5892	0	0	18.6216	20.6311	-19.6264	-37.9058	-1.34694	9.51187	-2.97878	0.0406896	0.0406896	-3.80264
P31947	14-3-3 protein sigma	SFN	P31947	sp|P31947|1433S_HUMAN 14-3-3 protein sigma OS=Homo sapiens OX=9606 GN=SFN PE=1 SV=1	14-3-3 protein sigma	SFN	10.629	0	0	18.3215	19.1985	-18.76	-36.2659	-1.25406	9.10104	-2.97309	0.0409196	0.0409196	-3.80445
P11169	Solute carrier family 2, facilitated glucose transporter member 3	SLC2A3	P11169;B7Z966;Q59F54;B7Z5A7	sp|P11169|GTR3_HUMAN Solute carrier family 2, facilitated glucose transporter member 3 OS=Homo sapiens OX=9606 GN=SLC2A3 PE=1 SV=1;tr|B7Z966|B7Z966_HUMAN cDNA FLJ58410, highly similar to Solute carrier family 2, facilitated glucosetransporter member 3 OS=H	Solute carrier family 2, facilitated glucose transporter member 3	SLC2A3	4.7276	17.1683	17.7918	0	0	17.4801	1.0851	33.875	8.47821	2.95797	0.0415389	0.0415389	-3.8093
Q10589	Bone marrow stromal antigen 2	BST2	Q10589;B4E0Z6;A0A024R7H5	sp|Q10589|BST2_HUMAN Bone marrow stromal antigen 2 OS=Homo sapiens OX=9606 GN=BST2 PE=1 SV=1;tr|B4E0Z6|B4E0Z6_HUMAN cDNA FLJ59809, highly similar to Bone marrow stromal antigen 2 OS=Homo sapiens OX=9606 PE=2 SV=1;tr|A0A024R7H5|A0A024R7H5_HUMAN Bone marrow	Bone marrow stromal antigen 2	BST2	2.394	0	0	15.833	19.4546	-17.6438	-34.2766	-1.01102	8.50886	-2.94298	0.0421632	0.0421632	-3.81414
P30101	Protein disulfide-isomerase A3	PDIA3	P30101;B3KQT9;B3KQT2;V9HVY3	sp|P30101|PDIA3_HUMAN Protein disulfide-isomerase A3 OS=Homo sapiens OX=9606 GN=PDIA3 PE=1 SV=4;tr|B3KQT9|B3KQT9_HUMAN Protein disulfide-isomerase OS=Homo sapiens OX=9606 PE=2 SV=1;tr|B3KQT2|B3KQT2_HUMAN Protein disulfide-isomerase OS=Homo sapiens OX=9606	Protein disulfide-isomerase A3;Protein disulfide-isomerase	PDIA3;HEL-S-269	19.39	0	0	17.2244	16.9769	-17.1007	-33.2509	-0.950367	8.30968	-2.9376	0.04239	0.04239	-3.81588
P08473	Neprilysin	MME	P08473;B7ZKY6	sp|P08473|NEP_HUMAN Neprilysin OS=Homo sapiens OX=9606 GN=MME PE=1 SV=2;tr|B7ZKY6|B7ZKY6_HUMAN Membrane metallo-endopeptidase OS=Homo sapiens OX=9606 GN=MME PE=2 SV=1	Neprilysin	MME	25.753	0	0	15.085	19.1573	-17.1211	-33.3366	-0.905669	8.23912	-2.9293	0.042743	0.042743	-3.81859
P40926	Malate dehydrogenase, mitochondrial	MDH2	P40926;Q0QF37;Q75MT9;Q6FHZ0;A0A024R4K3;G3XAL0	sp|P40926|MDHM_HUMAN Malate dehydrogenase, mitochondrial OS=Homo sapiens OX=9606 GN=MDH2 PE=1 SV=3;tr|Q0QF37|Q0QF37_HUMAN Malate dehydrogenase (Fragment) OS=Homo sapiens OX=9606 GN=MDH2 PE=2 SV=1;tr|Q75MT9|Q75MT9_HUMAN Malate dehydrogenase (Fragment) OS=Ho	Malate dehydrogenase, mitochondrial;Malate dehydrogenase	MDH2	16.727	0	0	16.9989	17.1352	-17.0671	-33.2531	-0.881057	8.30512	-2.92536	0.0429115	0.0429115	-3.81987
O15162	Phospholipid scramblase 1	PLSCR1	O15162;C9J7K9;C9J0H3;H7C5I5;C9J9P4;C9JE06	sp|O15162|PLS1_HUMAN Phospholipid scramblase 1 OS=Homo sapiens OX=9606 GN=PLSCR1 PE=1 SV=1;tr|C9J7K9|C9J7K9_HUMAN Phospholipid scramblase OS=Homo sapiens OX=9606 GN=PLSCR1 PE=1 SV=1;tr|C9J0H3|C9J0H3_HUMAN Phospholipid scramblase (Fragment) OS=Homo sapiens	Phospholipid scramblase 1	PLSCR1	6.1718	0	0	17.7129	17.6514	-17.6821	-34.5471	-0.81713	8.63146	-2.90877	0.0436304	0.0436304	-3.82531
P11117	Lysosomal acid phosphatase	ACP2	P11117;B7Z7D2;E9PQY3;B7Z552;B7Z6L8;A0A5F9ZHR7;B7Z8T9;E9PHY0;B7Z4Z2	sp|P11117|PPAL_HUMAN Lysosomal acid phosphatase OS=Homo sapiens OX=9606 GN=ACP2 PE=1 SV=3;tr|B7Z7D2|B7Z7D2_HUMAN Lysosomal acid phosphatase OS=Homo sapiens OX=9606 GN=ACP2 PE=1 SV=1;tr|E9PQY3|E9PQY3_HUMAN Lysosomal acid phosphatase OS=Homo sapiens OX=9606	Lysosomal acid phosphatase	ACP2	4.9162	0	0	14.7541	16.2552	-15.5047	-30.3994	-0.609944	7.53908	-2.88796	0.0445519	0.0445519	-3.8322
Q4KMQ2	Anoctamin-6	ANO6	Q4KMQ2;B3KX12;B4E1V1;B4DZA5	sp|Q4KMQ2|ANO6_HUMAN Anoctamin-6 OS=Homo sapiens OX=9606 GN=ANO6 PE=1 SV=2;tr|B3KX12|B3KX12_HUMAN Anoctamin OS=Homo sapiens OX=9606 PE=2 SV=1;tr|B4E1V1|B4E1V1_HUMAN Anoctamin (Fragment) OS=Homo sapiens OX=9606 PE=2 SV=1;tr|B4DZA5|B4DZA5_HUMAN Anoctamin OS=	Anoctamin-6;Anoctamin	ANO6	6.4718	0	0	13.302	15.2076	-14.2548	-28.0246	-0.48505	6.90794	-2.87207	0.0452704	0.0452704	-3.83749
Q13443	Disintegrin and metalloproteinase domain-containing protein 9	ADAM9	Q13443;F8WC54;A0AVL1	sp|Q13443|ADAM9_HUMAN Disintegrin and metalloproteinase domain-containing protein 9 OS=Homo sapiens OX=9606 GN=ADAM9 PE=1 SV=1;tr|F8WC54|F8WC54_HUMAN Disintegrin and metalloproteinase domain-containing protein 9 OS=Homo sapiens OX=9606 GN=ADAM9 PE=1 SV=1;t	Disintegrin and metalloproteinase domain-containing protein 9	ADAM9	22.277	0	0	16.1876	17.7132	-16.9504	-33.4303	-0.470568	8.30674	-2.85356	0.0461248	0.0461248	-3.84371
Q9HAV0	Guanine nucleotide-binding protein subunit beta-4	GNB4	Q9HAV0;A8K3F6	sp|Q9HAV0|GBB4_HUMAN Guanine nucleotide-binding protein subunit beta-4 OS=Homo sapiens OX=9606 GN=GNB4 PE=1 SV=3;tr|A8K3F6|A8K3F6_HUMAN cDNA FLJ77654, highly similar to Homo sapiens guanine nucleotide binding protein (G protein), beta polypeptide 4 (GNB4),	Guanine nucleotide-binding protein subunit beta-4	GNB4	3.0561	0	0	17.2619	18.3668	-17.8143	-35.1828	-0.445858	8.75914	-2.84556	0.0464999	0.0464999	-3.84642
Q13641	Trophoblast glycoprotein	TPBG	Q13641	sp|Q13641|TPBG_HUMAN Trophoblast glycoprotein OS=Homo sapiens OX=9606 GN=TPBG PE=1 SV=1	Trophoblast glycoprotein	TPBG	5.1184	0	0	14.9501	16.7266	-15.8384	-31.3075	-0.369177	7.74935	-2.84056	0.0467366	0.0467366	-3.84812
P01111	GTPase NRas	NRAS	P01111;Q5U091;P01116;A0A3G1LBH1;A0A024RAV5;L7RSL8;I1SRC5	sp|P01111|RASN_HUMAN GTPase NRas OS=Homo sapiens OX=9606 GN=NRAS PE=1 SV=1;tr|Q5U091|Q5U091_HUMAN Neuroblastoma RAS viral (V-ras) oncogene homolog OS=Homo sapiens OX=9606 GN=NRAS PE=2 SV=1;sp|P01116|RASK_HUMAN GTPase KRas OS=Homo sapiens OX=9606 GN=KRAS PE	GTPase NRas;GTPase KRas;GTPase KRas, N-terminally processed	NRAS;KRAS	5.6004	0	0	18.3853	18.7613	-18.5733	-36.7262	-0.420398	9.15662	-2.8386	0.0468296	0.0468296	-3.84878
P11279	Lysosome-associated membrane glycoprotein 1	LAMP1	P11279;B3KRY3;A0A024RDY3;Q59FZ0	sp|P11279|LAMP1_HUMAN Lysosome-associated membrane glycoprotein 1 OS=Homo sapiens OX=9606 GN=LAMP1 PE=1 SV=3;tr|B3KRY3|B3KRY3_HUMAN cDNA FLJ35079 fis, clone PLACE6005283, highly similar to Lysosome-associated membrane glycoprotein 1 OS=Homo sapiens OX=9606	Lysosome-associated membrane glycoprotein 1	LAMP1	4.4603	0	0	18.2744	20.7485	-19.5115	-38.5825	-0.440406	9.60491	-2.83841	0.0468382	0.0468382	-3.84884
P40306	Proteasome subunit beta type-10	PSMB10	P40306;Q6IB22	sp|P40306|PSB10_HUMAN Proteasome subunit beta type-10 OS=Homo sapiens OX=9606 GN=PSMB10 PE=1 SV=1;tr|Q6IB22|Q6IB22_HUMAN Proteasome subunit beta OS=Homo sapiens OX=9606 GN=PSMB10 PE=2 SV=1	Proteasome subunit beta type-10;Proteasome subunit beta type	PSMB10	10.383	0	0	18.6605	18.6374	-18.6489	-37.0485	-0.249388	9.22612	-2.81195	0.0481153	0.0481153	-3.85789
P00387	NADH-cytochrome b5 reductase 3	CYB5R3	P00387;B1AHF3;Q6ZVI6;A0A024R4X0	sp|P00387|NB5R3_HUMAN NADH-cytochrome b5 reductase 3 OS=Homo sapiens OX=9606 GN=CYB5R3 PE=1 SV=3;tr|B1AHF3|B1AHF3_HUMAN NADH-cytochrome b5 reductase 3 (Fragment) OS=Homo sapiens OX=9606 GN=CYB5R3 PE=1 SV=1;tr|Q6ZVI6|Q6ZVI6_HUMAN NADH-cytochrome b5 reductas	NADH-cytochrome b5 reductase 3;NADH-cytochrome b5 reductase 3 membrane-bound form;NADH-cytochrome b5 reductase 3 soluble form;NADH-cytochrome b5 reductase	CYB5R3	3.1074	0	0	17.2056	16.4308	-16.8182	-33.4465	-0.189927	8.29821	-2.80603	0.0484062	0.0484062	-3.85993
Q92925	SWI/SNF-related matrix-associated actin-dependent regulator of chromatin subfamily D member 2	SMARCD2	Q92925;J3KMX2;B9EGA3;J3QWB6	sp|Q92925|SMRD2_HUMAN SWI/SNF-related matrix-associated actin-dependent regulator of chromatin subfamily D member 2 OS=Homo sapiens OX=9606 GN=SMARCD2 PE=1 SV=3;tr|J3KMX2|J3KMX2_HUMAN SWI/SNF-related matrix-associated actin-dependent regulator of chromatin	SWI/SNF-related matrix-associated actin-dependent regulator of chromatin subfamily D member 2	SMARCD2	23.351	0	0	14.6669	13.9428	-14.3049	-28.4582	-0.151509	7.01461	-2.80404	0.0485045	0.0485045	-3.86061
P21281	V-type proton ATPase subunit B, brain isoform	ATP6V1B2	P21281;A0A140VK65;H0YC04;Q59HF3	sp|P21281|VATB2_HUMAN V-type proton ATPase subunit B, brain isoform OS=Homo sapiens OX=9606 GN=ATP6V1B2 PE=1 SV=3;tr|A0A140VK65|A0A140VK65_HUMAN Vacuolar proton pump subunit B OS=Homo sapiens OX=9606 PE=2 SV=1;tr|H0YC04|H0YC04_HUMAN V-type proton ATPase su	V-type proton ATPase subunit B, brain isoform	ATP6V1B2	7.535	0	0	14.9775	16.3457	-15.6616	-31.1739	-0.149228	7.70542	-2.80103	0.0486537	0.0486537	-3.86165
Q8N357	Solute carrier family 35 member F6	SLC35F6	Q8N357;B4DS67;B4DLH2	sp|Q8N357|S35F6_HUMAN Solute carrier family 35 member F6 OS=Homo sapiens OX=9606 GN=SLC35F6 PE=1 SV=1;tr|B4DS67|B4DS67_HUMAN cDNA FLJ59967 OS=Homo sapiens OX=9606 PE=2 SV=1;tr|B4DLH2|B4DLH2_HUMAN Chromosome 2 open reading frame 18, isoform CRA_c OS=Homo sa	Solute carrier family 35 member F6	SLC35F6;C2orf18	11.973	0	0	17.1826	19.9357	-18.5592	-37.0374	-0.0809517	9.17509	-2.7865	0.0493816	0.0493816	-3.86669
O43752	Syntaxin-6	STX6	O43752	sp|O43752|STX6_HUMAN Syntaxin-6 OS=Homo sapiens OX=9606 GN=STX6 PE=1 SV=1	Syntaxin-6	STX6	2.481	0	0	15.5535	15.2401	-15.3968	-30.7547	-0.0390056	7.59926	-2.78139	0.0496404	0.0496404	-3.86847
Q9HB71	Calcyclin-binding protein	CACYBP	Q9HB71;A0A024R904;Q6NVY0	sp|Q9HB71|CYBP_HUMAN Calcyclin-binding protein OS=Homo sapiens OX=9606 GN=CACYBP PE=1 SV=2;tr|A0A024R904|A0A024R904_HUMAN Calcyclin binding protein, isoform CRA_a OS=Homo sapiens OX=9606 GN=CACYBP PE=4 SV=1;tr|Q6NVY0|Q6NVY0_HUMAN Calcyclin binding protein	Calcyclin-binding protein	CACYBP	4.6229	0	0	16.2858	15.6004	-15.9431	-31.8677	-0.0185625	7.88118	-2.77758	0.0498346	0.0498346	-3.8698
P31040	Succinate dehydrogenase [ubiquinone] flavoprotein subunit, mitochondrial	SDHA	P31040;B3KYA5;B3KT34;A0A087X1I3;Q0QF12;A0A024QZ30	sp|P31040|SDHA_HUMAN Succinate dehydrogenase [ubiquinone] flavoprotein subunit, mitochondrial OS=Homo sapiens OX=9606 GN=SDHA PE=1 SV=2;tr|B3KYA5|B3KYA5_HUMAN cDNA FLJ16373 fis, clone THYMU3000269, highly similar to Succinate dehydrogenase (ubiquinone) fla	Succinate dehydrogenase [ubiquinone] flavoprotein subunit, mitochondrial	SDHA	2.8679	0	0	16.3698	16.4072	-16.3885	-32.7746	-0.00241072	8.1148	-2.77475	0.0499791	0.0499791	-3.87079
P98194	Calcium-transporting ATPase type 2C member 1	ATP2C1	P98194;H0Y8X9;H0Y9S7;Q59G44;H0Y9V7;B4E295;B4E2Q0	sp|P98194|AT2C1_HUMAN Calcium-transporting ATPase type 2C member 1 OS=Homo sapiens OX=9606 GN=ATP2C1 PE=1 SV=3;tr|H0Y8X9|H0Y8X9_HUMAN Calcium-transporting ATPase type 2C member 1 (Fragment) OS=Homo sapiens OX=9606 GN=ATP2C1 PE=1 SV=1;tr|H0Y9S7|H0Y9S7_HUMAN	Calcium-transporting ATPase type 2C member 1;Calcium-transporting ATPase	ATP2C1	3.2942	0	0	14.2332	14.1057	-14.1695	-28.3613	0.0223512	6.97961	-2.76998	0.0502245	0.0502245	-3.87246
P12109	Collagen alpha-1(VI) chain	COL6A1	P12109;A0A384P5H7;A0A087X0S5	sp|P12109|CO6A1_HUMAN Collagen alpha-1(VI) chain OS=Homo sapiens OX=9606 GN=COL6A1 PE=1 SV=3;tr|A0A384P5H7|A0A384P5H7_HUMAN Collagen, type VI, alpha 1, isoform CRA_b OS=Homo sapiens OX=9606 GN=COL6A1 PE=2 SV=1;tr|A0A087X0S5|A0A087X0S5_HUMAN Collagen alpha-	Collagen alpha-1(VI) chain	COL6A1	115.23	16.7661	22.5314	0	0	19.6487	-0.0518414	39.3493	9.64304	2.76704	0.0503758	0.0503758	-3.87349
Q9NYU2	UDP-glucose:glycoprotein glucosyltransferase 1	UGGT1	Q9NYU2;A8KAK1	sp|Q9NYU2|UGGG1_HUMAN UDP-glucose:glycoprotein glucosyltransferase 1 OS=Homo sapiens OX=9606 GN=UGGT1 PE=1 SV=3;tr|A8KAK1|A8KAK1_HUMAN cDNA FLJ77398, highly similar to Homo sapiens UDP-glucose ceramide glucosyltransferase-like 1, transcript variant 2, mRNA	UDP-glucose:glycoprotein glucosyltransferase 1	UGGT1	10.06	0	0	15.636	13.2002	-14.4181	-28.8961	0.0597982	7.07861	-2.76289	0.0505912	0.0505912	-3.87495
Q96HE7	ERO1-like protein alpha	ERO1L	Q96HE7;G3V5B3;G3V3E6	sp|Q96HE7|ERO1A_HUMAN ERO1-like protein alpha OS=Homo sapiens OX=9606 GN=ERO1A PE=1 SV=2;tr|G3V5B3|G3V5B3_HUMAN ERO1-like protein alpha (Fragment) OS=Homo sapiens OX=9606 GN=ERO1A PE=1 SV=1;tr|G3V3E6|G3V3E6_HUMAN ERO1-like protein alpha OS=Homo sapiens OX=	ERO1-like protein alpha	ERO1L	9.0456	0	0	14.6212	15.1053	-14.8632	-29.8181	0.0916071	7.34792	-2.75735	0.0508797	0.0508797	-3.8769
Q05086	Ubiquitin-protein ligase E3A	UBE3A	Q05086;A0A0D9SG77;A0A1B0GVL3;Q9H2G0;Q5W7F7;Q9BUI6	sp|Q05086|UBE3A_HUMAN Ubiquitin-protein ligase E3A OS=Homo sapiens OX=9606 GN=UBE3A PE=1 SV=4;tr|A0A0D9SG77|A0A0D9SG77_HUMAN Ubiquitin-protein ligase E3A OS=Homo sapiens OX=9606 GN=UBE3A PE=1 SV=1;tr|A0A1B0GVL3|A0A1B0GVL3_HUMAN Ubiquitin-protein ligase E3A	Ubiquitin-protein ligase E3A	UBE3A	11.977	0	0	14.0221	14.2465	-14.1343	-28.3571	0.0884613	6.97332	-2.75709	0.0508934	0.0508934	-3.87699
O95707	Ribonuclease P protein subunit p29	POP4	O95707;K7ERD7;K7ESH8;A0A0A0MQS4;A8MYC1;K7EQV2	sp|O95707|RPP29_HUMAN Ribonuclease P protein subunit p29 OS=Homo sapiens OX=9606 GN=POP4 PE=1 SV=2;tr|K7ERD7|K7ERD7_HUMAN Ribonuclease P protein subunit p29 (Fragment) OS=Homo sapiens OX=9606 GN=POP4 PE=1 SV=1;tr|K7ESH8|K7ESH8_HUMAN Ribonuclease P protein	Ribonuclease P protein subunit p29	POP4	18.055	0	0	15.9149	15.7136	-15.8143	-31.7621	0.133522	7.84473	-2.75112	0.0512069	0.0512069	-3.8791
O43765	Small glutamine-rich tetratricopeptide repeat-containing protein alpha	SGTA	O43765;K7EMD6;B4DEA6	sp|O43765|SGTA_HUMAN Small glutamine-rich tetratricopeptide repeat-containing protein alpha OS=Homo sapiens OX=9606 GN=SGTA PE=1 SV=1;tr|K7EMD6|K7EMD6_HUMAN Small glutamine-rich tetratricopeptide repeat-containing protein alpha (Fragment) OS=Homo sapiens O	Small glutamine-rich tetratricopeptide repeat-containing protein alpha	SGTA	5.9576	0	0	14.2699	16.2262	-15.2481	-30.6303	0.13409	7.53302	-2.75016	0.0512573	0.0512573	-3.87944
Q14344	Guanine nucleotide-binding protein subunit alpha-13	GNA13	Q14344;A0A024R8M0;B4DWV9	sp|Q14344|GNA13_HUMAN Guanine nucleotide-binding protein subunit alpha-13 OS=Homo sapiens OX=9606 GN=GNA13 PE=1 SV=2;tr|A0A024R8M0|A0A024R8M0_HUMAN Guanine nucleotide binding protein (G protein), alpha 13, isoform CRA_a OS=Homo sapiens OX=9606 GN=GNA13 PE=	Guanine nucleotide-binding protein subunit alpha-13	GNA13	8.6267	0	0	15.9817	16.3165	-16.1491	-32.4713	0.173097	8.023	-2.74492	0.0515344	0.0515344	-3.88129
O95297	Myelin protein zero-like protein 1	MPZL1	O95297;Q9UEL4;Q5U0H8;A8K5D4;Q9UEL6;A0A024R8Y3	sp|O95297|MPZL1_HUMAN Myelin protein zero-like protein 1 OS=Homo sapiens OX=9606 GN=MPZL1 PE=1 SV=1;tr|Q9UEL4|Q9UEL4_HUMAN Ig-like domain-containing protein (Fragment) OS=Homo sapiens OX=9606 PE=2 SV=1;tr|Q5U0H8|Q5U0H8_HUMAN Myelin protein zero-like 1 OS=H	Myelin protein zero-like protein 1	MPZL1	10.398	0	0	16.1519	19.0714	-17.6117	-35.4127	0.189379	8.73333	-2.74483	0.0515394	0.0515394	-3.88133
Q09028	Histone-binding protein RBBP4	RBBP4	Q09028	sp|Q09028|RBBP4_HUMAN Histone-binding protein RBBP4 OS=Homo sapiens OX=9606 GN=RBBP4 PE=1 SV=3	Histone-binding protein RBBP4	RBBP4	3.6767	0	0	16.0293	15.7101	-15.8697	-31.9342	0.19475	7.88378	-2.74071	0.0517585	0.0517585	-3.88279
P49755	Transmembrane emp24 domain-containing protein 10	TMED10	P49755;A0A024R6I3;Q53GF9;G3V2K7;B4DL12	sp|P49755|TMEDA_HUMAN Transmembrane emp24 domain-containing protein 10 OS=Homo sapiens OX=9606 GN=TMED10 PE=1 SV=2;tr|A0A024R6I3|A0A024R6I3_HUMAN Testicular tissue protein Li 206 OS=Homo sapiens OX=9606 GN=TMED10 PE=2 SV=1;tr|Q53GF9|Q53GF9_HUMAN Full-lengt	Transmembrane emp24 domain-containing protein 10	TMED10	5.587	0	0	17.0374	16.81	-16.9237	-34.0641	0.216703	8.42745	-2.73927	0.0518355	0.0518355	-3.8833
E9PN41	Tetraspanin	TSPAN4	E9PN41;A8MVV6;A0A024RCE1;J3KQ42;O14817;E9PSH3;E9PPX8;J3KNL1	tr|E9PN41|E9PN41_HUMAN Tetraspanin-4 (Fragment) OS=Homo sapiens OX=9606 GN=TSPAN4 PE=1 SV=1;tr|A8MVV6|A8MVV6_HUMAN Tetraspanin OS=Homo sapiens OX=9606 GN=TSPAN4 PE=1 SV=1;tr|A0A024RCE1|A0A024RCE1_HUMAN Tetraspanin OS=Homo sapiens OX=9606 GN=TSPAN4 PE=3 SV=	Tetraspanin;Tetraspanin-4	TSPAN4	2.6676	0	0	17.5758	17.3717	-17.4737	-35.3108	0.363319	8.73459	-2.71784	0.0529954	0.0529954	-3.89095
O15400	Syntaxin-7	STX7	O15400;B4DH37	sp|O15400|STX7_HUMAN Syntaxin-7 OS=Homo sapiens OX=9606 GN=STX7 PE=1 SV=4;tr|B4DH37|B4DH37_HUMAN cDNA FLJ53760, highly similar to Syntaxin-7 OS=Homo sapiens OX=9606 PE=2 SV=1	Syntaxin-7	STX7	21.828	0	0	16.7669	17.38	-17.0734	-34.5258	0.378933	8.53125	-2.71411	0.0532002	0.0532002	-3.89229
Q92945	Far upstream element-binding protein 2	KHSRP	Q92945;A0A384P5V3;A0A087WTP3;M0QYH3;M0R0I5;B4DV73;M0QXW7	sp|Q92945|FUBP2_HUMAN Far upstream element-binding protein 2 OS=Homo sapiens OX=9606 GN=KHSRP PE=1 SV=4;tr|A0A384P5V3|A0A384P5V3_HUMAN Epididymis secretory sperm binding protein OS=Homo sapiens OX=9606 PE=2 SV=1;tr|A0A087WTP3|A0A087WTP3_HUMAN Far upstream	Far upstream element-binding protein 2	KHSRP	12.493	0	0	15.1659	16.2109	-15.6884	-31.7254	0.348559	7.81311	-2.71405	0.0532036	0.0532036	-3.89231
O75348	V-type proton ATPase subunit G 1	ATP6V1G1	O75348;A0A024R883	sp|O75348|VATG1_HUMAN V-type proton ATPase subunit G 1 OS=Homo sapiens OX=9606 GN=ATP6V1G1 PE=1 SV=3;tr|A0A024R883|A0A024R883_HUMAN V-type proton ATPase subunit G OS=Homo sapiens OX=9606 GN=ATP6V1G1 PE=3 SV=1	V-type proton ATPase subunit G 1	ATP6V1G1	5.8795	0	0	17.4649	17.7783	-17.6216	-35.6597	0.416575	8.81924	-2.71027	0.0534118	0.0534118	-3.89367
Q00325	Phosphate carrier protein, mitochondrial	SLC25A3	Q00325;F8VVM2;Q8NCF7;Q53HC3;B2RE88;A0A024RBE8;A0A024RBH9	sp|Q00325|MPCP_HUMAN Phosphate carrier protein, mitochondrial OS=Homo sapiens OX=9606 GN=SLC25A3 PE=1 SV=2;tr|F8VVM2|F8VVM2_HUMAN Phosphate carrier protein, mitochondrial OS=Homo sapiens OX=9606 GN=SLC25A3 PE=1 SV=1;tr|Q8NCF7|Q8NCF7_HUMAN cDNA FLJ90278 fis	Phosphate carrier protein, mitochondrial	SLC25A3	2.9844	0	0	15.6968	15.127	-15.4119	-31.1995	0.375691	7.68031	-2.70833	0.0535197	0.0535197	-3.89437
O15126	Secretory carrier-associated membrane protein 1	SCAMP1	O15126;Q96AZ4;A0A087WU14;B4DP10;B4E2V7;A0A087WXB0;A8K2G0	sp|O15126|SCAM1_HUMAN Secretory carrier-associated membrane protein 1 OS=Homo sapiens OX=9606 GN=SCAMP1 PE=1 SV=2;tr|Q96AZ4|Q96AZ4_HUMAN Secretory carrier-associated membrane protein (Fragment) OS=Homo sapiens OX=9606 PE=2 SV=1;tr|A0A087WU14|A0A087WU14_HUM	Secretory carrier-associated membrane protein 1	SCAMP1	5.5172	0	0	16.7419	16.3737	-16.5578	-33.6042	0.488585	8.28835	-2.69483	0.0542741	0.0542741	-3.89925
P06681	Complement C2	C2	P06681;B4DV48;Q53HP3;A0A1U9X8W4;A0A1U9X8X3;A0A1U9X8X9;E9PDZ0;B4DQI1;Q5JP69;Q53GZ8;A0A0G2JL69;Q95IG1;H0Y3H6;A0A0G2JIE7;Q7Z685;A0A0G2JK28;B3KTX9	sp|P06681|CO2_HUMAN Complement C2 OS=Homo sapiens OX=9606 GN=C2 PE=1 SV=2;tr|B4DV48|B4DV48_HUMAN cDNA FLJ55526, highly similar to Complement C2 OS=Homo sapiens OX=9606 PE=2 SV=1;tr|Q53HP3|Q53HP3_HUMAN Complement component 2 variant (Fragment) OS=Homo sapie	Complement C2;Complement C2b fragment;Complement C2a fragment	C2;DKFZp779M0311	2.495	0	0	14.299	14.0128	-14.1559	-28.7343	0.42249	7.0449	-2.69394	0.0543239	0.0543239	-3.89957
Q7Z5G4	Golgin subfamily A member 7	GOLGA7	Q7Z5G4	sp|Q7Z5G4|GOGA7_HUMAN Golgin subfamily A member 7 OS=Homo sapiens OX=9606 GN=GOLGA7 PE=1 SV=2	Golgin subfamily A member 7	GOLGA7	3.1647	0	0	16.0559	17.6438	-16.8498	-34.2467	0.54709	8.43631	-2.6871	0.0547115	0.0547115	-3.90205
L0R6T2	NA	ZDHHC20	L0R6T2	tr|L0R6T2|L0R6T2_HUMAN Alternative protein ZDHHC20 OS=Homo sapiens OX=9606 GN=ZDHHC20 PE=4 SV=1	NA	ZDHHC20	2.3677	0	0	17.0768	19.7622	-18.4195	-37.5514	0.712477	9.24689	-2.67103	0.0556343	0.0556343	-3.90792
P35573	Glycogen debranching enzyme	AGL	P35573;A0A0S2A4E4;A0A0M4G3H8;G1UI17	sp|P35573|GDE_HUMAN Glycogen debranching enzyme OS=Homo sapiens OX=9606 GN=AGL PE=1 SV=3;tr|A0A0S2A4E4|A0A0S2A4E4_HUMAN Amylo-1, 6-glucosidase, 4-alpha-glucanotransferase (Glycogen debranching enzyme, glycogen storage disease type III), isoform CRA_b OS=Ho	Glycogen debranching enzyme;4-alpha-glucanotransferase;Amylo-alpha-1,6-glucosidase	AGL	8.2649	13.7747	13.8599	0	0	13.8173	-0.559493	28.1941	6.8959	2.66638	0.0559046	0.0559046	-3.90962
P78310	Coxsackievirus and adenovirus receptor	CXADR	P78310	sp|P78310|CXAR_HUMAN Coxsackievirus and adenovirus receptor OS=Homo sapiens OX=9606 GN=CXADR PE=1 SV=1	Coxsackievirus and adenovirus receptor	CXADR	9.521	0	0	17.302	14.904	-16.103	-32.8793	0.673302	8.05979	-2.663	0.056102	0.056102	-3.91086
P14324	Farnesyl pyrophosphate synthase	FDPS	P14324;A0A087X090	sp|P14324|FPPS_HUMAN Farnesyl pyrophosphate synthase OS=Homo sapiens OX=9606 GN=FDPS PE=1 SV=4;tr|A0A087X090|A0A087X090_HUMAN Farnesyl diphosphate synthase (Farnesyl pyrophosphate synthetase, dimethylallyltranstransferase, geranyltranstransferase), isoform	Farnesyl pyrophosphate synthase	FDPS	3.317	0	0	16.3607	15.6426	-16.0016	-32.6849	0.681626	8.03627	-2.66099	0.0562195	0.0562195	-3.9116
Q9H9H4	Vacuolar protein sorting-associated protein 37B	VPS37B	Q9H9H4;A0A024RBU0;F5H1F6;F5H4M0	sp|Q9H9H4|VP37B_HUMAN Vacuolar protein sorting-associated protein 37B OS=Homo sapiens OX=9606 GN=VPS37B PE=1 SV=1;tr|A0A024RBU0|A0A024RBU0_HUMAN Vacuolar protein sorting 37B (Yeast), isoform CRA_b OS=Homo sapiens OX=9606 GN=VPS37B PE=4 SV=1;tr|F5H1F6|F5H1F	Vacuolar protein sorting-associated protein 37B	VPS37B	23.073	0	0	15.5557	16.569	-16.0624	-32.8626	0.737826	8.07479	-2.6525	0.0567203	0.0567203	-3.91473
Q9BZQ8	Protein Niban	FAM129A	Q9BZQ8	sp|Q9BZQ8|NIBA1_HUMAN Protein Niban 1 OS=Homo sapiens OX=9606 GN=NIBAN1 PE=1 SV=1	Protein Niban	FAM129A	18.404	0	0	14.4364	14.2484	-14.3424	-29.4161	0.731274	7.19692	-2.63975	0.0574819	0.0574819	-3.91945
P27487	Dipeptidyl peptidase 4	DPP4	P27487	sp|P27487|DPP4_HUMAN Dipeptidyl peptidase 4 OS=Homo sapiens OX=9606 GN=DPP4 PE=1 SV=2	Dipeptidyl peptidase 4;Dipeptidyl peptidase 4 membrane form;Dipeptidyl peptidase 4 soluble form	DPP4	69.147	0	0	18.1359	19.3568	-18.7464	-38.5543	1.06162	9.50058	-2.62565	0.0583379	0.0583379	-3.9247
P63096	Guanine nucleotide-binding protein G(i) subunit alpha-1	GNAI1	P63096;A0A3B3ITM0	sp|P63096|GNAI1_HUMAN Guanine nucleotide-binding protein G(i) subunit alpha-1 OS=Homo sapiens OX=9606 GN=GNAI1 PE=1 SV=2;tr|A0A3B3ITM0|A0A3B3ITM0_HUMAN Guanine nucleotide-binding protein G(i) subunit alpha-1 (Fragment) OS=Homo sapiens OX=9606 GN=GNAI1 PE=1	Guanine nucleotide-binding protein G(i) subunit alpha-1	GNAI1	11.888	0	0	17.3417	17.3216	-17.3317	-35.7439	1.08055	8.78927	-2.61153	0.0592101	0.0592101	-3.92999
P51659	Peroxisomal multifunctional enzyme type 2	HSD17B4	P51659;A0A0S2Z4J1;B2R659;B4DDM5;E7ER27;B4DSD0;E7EWE5;A0A2R8YD50;E7ET17;A0A2R8YDT8;A0A2R8YF45;G5E9S2;B3KSP2;A0A2R8Y7L2;E7EPL9;Q59H27;B4DI68	sp|P51659|DHB4_HUMAN Peroxisomal multifunctional enzyme type 2 OS=Homo sapiens OX=9606 GN=HSD17B4 PE=1 SV=3;tr|A0A0S2Z4J1|A0A0S2Z4J1_HUMAN Epididymis secretory sperm binding protein (Fragment) OS=Homo sapiens OX=9606 GN=HSD17B4 PE=2 SV=1;tr|B2R659|B2R659_H	Peroxisomal multifunctional enzyme type 2;(3R)-hydroxyacyl-CoA dehydrogenase;Enoyl-CoA hydratase 2	HSD17B4	7.1352	0	0	12.9318	14.0159	-13.4738	-27.7997	0.852024	6.76504	-2.60934	0.0593464	0.0593464	-3.93081
P26368	Splicing factor U2AF 65 kDa subunit	U2AF2	P26368;B5BU25;K7ENG2	sp|P26368|U2AF2_HUMAN Splicing factor U2AF 65 kDa subunit OS=Homo sapiens OX=9606 GN=U2AF2 PE=1 SV=4;tr|B5BU25|B5BU25_HUMAN U2 snRNP auxiliary factor large subunit OS=Homo sapiens OX=9606 GN=U2AF2 PE=2 SV=1;tr|K7ENG2|K7ENG2_HUMAN U2 snRNP auxiliary factor	Splicing factor U2AF 65 kDa subunit	U2AF2	2.8355	0	0	15.3275	15.0074	-15.1675	-31.2954	0.960431	7.66106	-2.60913	0.0593596	0.0593596	-3.93089
P16870	Carboxypeptidase E	CPE	P16870;B3KXD3;A0A384N679	sp|P16870|CBPE_HUMAN Carboxypeptidase E OS=Homo sapiens OX=9606 GN=CPE PE=1 SV=1;tr|B3KXD3|B3KXD3_HUMAN cDNA FLJ45230 fis, clone BRCAN2021325, highly similar to Carboxypeptidase E OS=Homo sapiens OX=9606 PE=2 SV=1;tr|A0A384N679|A0A384N679_HUMAN Epididymis	Carboxypeptidase E	CPE	4.5277	0	0	15.6757	16.5441	-16.1099	-33.2645	1.04468	8.15521	-2.60539	0.0595936	0.0595936	-3.9323
P12955	Xaa-Pro dipeptidase	PEPD	P12955;A0A494C194;J3K000;A0A140VJR2;K7ES25;A0A494C165;V9GYE4	sp|P12955|PEPD_HUMAN Xaa-Pro dipeptidase OS=Homo sapiens OX=9606 GN=PEPD PE=1 SV=3;tr|A0A494C194|A0A494C194_HUMAN Xaa-Pro dipeptidase (Fragment) OS=Homo sapiens OX=9606 GN=PEPD PE=1 SV=1;tr|J3K000|J3K000_HUMAN PEPD protein OS=Homo sapiens OX=9606 GN=PEPD P	Xaa-Pro dipeptidase	PEPD	4.9873	0	0	13.333	14.1079	-13.7205	-28.4198	0.978838	6.91859	-2.5896	0.0605941	0.0605941	-3.93827
P49257	Protein ERGIC-53	LMAN1	P49257;Q53FS4;B2R774;A0A024R2A7	sp|P49257|LMAN1_HUMAN Protein ERGIC-53 OS=Homo sapiens OX=9606 GN=LMAN1 PE=1 SV=2;tr|Q53FS4|Q53FS4_HUMAN Lectin, mannose-binding, 1 variant (Fragment) OS=Homo sapiens OX=9606 PE=2 SV=1;tr|B2R774|B2R774_HUMAN cDNA, FLJ93313, highly similar to Homo sapiens l	Protein ERGIC-53	LMAN1	2.8821	0	0	14.936	16.4124	-15.6742	-32.474	1.12563	7.93942	-2.58846	0.0606672	0.0606672	-3.9387
Q9ULF5	Zinc transporter ZIP10	SLC39A10	Q9ULF5;A0A024R3W5	sp|Q9ULF5|S39AA_HUMAN Zinc transporter ZIP10 OS=Homo sapiens OX=9606 GN=SLC39A10 PE=1 SV=2;tr|A0A024R3W5|A0A024R3W5_HUMAN Solute carrier family 39 (Zinc transporter), member 10, isoform CRA_a OS=Homo sapiens OX=9606 GN=SLC39A10 PE=4 SV=1	Zinc transporter ZIP10	SLC39A10	5.8608	0	0	14.0137	14.5641	-14.2889	-29.714	1.13628	7.24091	-2.56998	0.061864	0.061864	-3.94575
P14314	Glucosidase 2 subunit beta	PRKCSH	P14314;A0A024R7F1;K7ELL7;B4DJQ5;K7EKX1;K7EJ70;K7EPW7;A2VCQ4;A0A0C4DGP4;A0A0S2Z4D8;A0A0S2Z4W7	sp|P14314|GLU2B_HUMAN Glucosidase 2 subunit beta OS=Homo sapiens OX=9606 GN=PRKCSH PE=1 SV=2;tr|A0A024R7F1|A0A024R7F1_HUMAN Protein kinase C substrate 80K-H, isoform CRA_a OS=Homo sapiens OX=9606 GN=PRKCSH PE=4 SV=1;tr|K7ELL7|K7ELL7_HUMAN Glucosidase 2 sub	Glucosidase 2 subunit beta	PRKCSH	4.8868	0	0	14.3987	14.65	-14.5244	-30.2529	1.20416	7.37529	-2.56194	0.0623927	0.0623927	-3.94882
P62873	Guanine nucleotide-binding protein G(I)/G(S)/G(T) subunit beta-1	GNB1	P62873;B2R6K4;A0A140VJJ8;A0A2L0WW42;F6X3N5;F6UT28;B1AKQ8	sp|P62873|GBB1_HUMAN Guanine nucleotide-binding protein G(I)/G(S)/G(T) subunit beta-1 OS=Homo sapiens OX=9606 GN=GNB1 PE=1 SV=3;tr|B2R6K4|B2R6K4_HUMAN cDNA, FLJ92996, highly similar to Homo sapiens guanine nucleotide binding protein (G protein), beta polyp	Guanine nucleotide-binding protein G(I)/G(S)/G(T) subunit beta-1	GNB1	11.82	0	0	15.2462	21.0721	-18.1592	-37.9285	1.61014	9.15604	-2.54838	0.0632968	0.0632968	-3.95404
O95562	Vesicle transport protein SFT2B	SFT2D2	O95562;Q5TIH2	sp|O95562|SFT2B_HUMAN Vesicle transport protein SFT2B OS=Homo sapiens OX=9606 GN=SFT2D2 PE=1 SV=1;tr|Q5TIH2|Q5TIH2_HUMAN Vesicle transport protein OS=Homo sapiens OX=9606 GN=SFT2D2 PE=1 SV=1	Vesicle transport protein SFT2B	SFT2D2	2.9387	0	0	16.1169	16.7839	-16.4504	-34.4581	1.55726	8.42182	-2.53443	0.0642432	0.0642432	-3.95945
Q8NBJ5	Procollagen galactosyltransferase 1	COLGALT1	Q8NBJ5;M0QX72;Q6IPW8	sp|Q8NBJ5|GT251_HUMAN Procollagen galactosyltransferase 1 OS=Homo sapiens OX=9606 GN=COLGALT1 PE=1 SV=1;tr|M0QX72|M0QX72_HUMAN Procollagen galactosyltransferase 1 (Fragment) OS=Homo sapiens OX=9606 GN=COLGALT1 PE=1 SV=1;tr|Q6IPW8|Q6IPW8_HUMAN GLT25D1 prote	Procollagen galactosyltransferase 1	COLGALT1;GLT25D1	5.906	0	0	17.2111	16.0041	-16.6076	-35.2218	2.00662	8.57697	-2.47527	0.0684377	0.0684377	-3.98271
P62495	Eukaryotic peptide chain release factor subunit 1	ETF1	P62495;B7Z7P8	sp|P62495|ERF1_HUMAN Eukaryotic peptide chain release factor subunit 1 OS=Homo sapiens OX=9606 GN=ETF1 PE=1 SV=3;tr|B7Z7P8|B7Z7P8_HUMAN Eukaryotic peptide chain release factor subunit 1 OS=Homo sapiens OX=9606 GN=ETF1 PE=1 SV=1	Eukaryotic peptide chain release factor subunit 1	ETF1	7.5681	0	0	13.892	15.5667	-14.7293	-31.2497	1.79101	7.57113	-2.47357	0.0685627	0.0685627	-3.98339
K7EJL1	AP-1 complex subunit mu-1	AP1M1	K7EJL1;B4DN99;B4DDG7;Q59EK3;A0A024R7K8;B3KNH5;E7ENJ6;Q9BXS5;Q53GI5;B3KN68;Q9Y6Q5	tr|K7EJL1|K7EJL1_HUMAN AP-1 complex subunit mu-1 OS=Homo sapiens OX=9606 GN=AP1M1 PE=1 SV=1;tr|B4DN99|B4DN99_HUMAN cDNA FLJ58317, highly similar to Adaptor-relatedprotein complex 1 mu-1 subunit OS=Homo sapiens OX=9606 PE=2 SV=1;tr|B4DDG7|B4DDG7_HUMAN cDNA	AP-1 complex subunit mu-1;AP-1 complex subunit mu-2	AP1M1;AP1M2	3.8634	0	0	15.4961	15.6826	-15.5893	-33.089	1.91032	8.04661	-2.47149	0.0687164	0.0687164	-3.98422
Q93050	V-type proton ATPase 116 kDa subunit a isoform 1	ATP6V0A1	Q93050;Q53X12;Q5CZH6;B7Z641;B7Z2A9;Q53ET5;K7EPG4;B7Z2J9	sp|Q93050|VPP1_HUMAN V-type proton ATPase 116 kDa subunit a1 OS=Homo sapiens OX=9606 GN=ATP6V0A1 PE=1 SV=3;tr|Q53X12|Q53X12_HUMAN V-type proton ATPase subunit a OS=Homo sapiens OX=9606 PE=2 SV=1;tr|Q5CZH6|Q5CZH6_HUMAN V-type proton ATPase subunit a OS=Homo	V-type proton ATPase 116 kDa subunit a isoform 1;V-type proton ATPase subunit a	ATP6V0A1;DKFZp686N0561	17.07	0	0	15.5636	15.8829	-15.7233	-33.4008	1.95429	8.12252	-2.46764	0.0690015	0.0690015	-3.98576
P21266	Glutathione S-transferase Mu 3	GSTM3	P21266;Q6FGJ9;Q59EJ5;A0A0A0MTN3;B4E2J2;A4UJ43	sp|P21266|GSTM3_HUMAN Glutathione S-transferase Mu 3 OS=Homo sapiens OX=9606 GN=GSTM3 PE=1 SV=3;tr|Q6FGJ9|Q6FGJ9_HUMAN Glutathione S-transferase OS=Homo sapiens OX=9606 GN=GSTM3 PE=1 SV=1;tr|Q59EJ5|Q59EJ5_HUMAN Glutathione S-transferase (Fragment) OS=Homo	Glutathione S-transferase Mu 3	GSTM3	31.936	19.8169	20.2655	14.4725	15.5937	5.00806	-0.627222	10.6434	17.0269	2.42454	0.0695654	0.0695654	-3.98997
P60174	Triosephosphate isomerase	TPI1	P60174;B4DUI5;V9HWK1;Q53HE2;Q2QD09;U3KPZ0;U3KQF3	sp|P60174|TPIS_HUMAN Triosephosphate isomerase OS=Homo sapiens OX=9606 GN=TPI1 PE=1 SV=3;tr|B4DUI5|B4DUI5_HUMAN Triosephosphate isomerase OS=Homo sapiens OX=9606 PE=2 SV=1;tr|V9HWK1|V9HWK1_HUMAN Triosephosphate isomerase OS=Homo sapiens OX=9606 GN=HEL-S-49	Triosephosphate isomerase	TPI1;HEL-S-49	31.003	14.2957	15.5766	18.8946	21.4828	-5.25253	-11.1756	0.670539	16.8246	-2.41934	0.0699687	0.0699687	-3.99216
O75396	Vesicle-trafficking protein SEC22b	SEC22B	O75396	sp|O75396|SC22B_HUMAN Vesicle-trafficking protein SEC22b OS=Homo sapiens OX=9606 GN=SEC22B PE=1 SV=4	Vesicle-trafficking protein SEC22b	SEC22B	20.653	0	0	17.9657	14.3139	-16.1398	-34.3824	2.10276	8.2992	-2.45456	0.0699797	0.0699797	-3.99099
P17301	Integrin alpha-2	ITGA2	P17301;E7ESP4;E7EMF1;E9PB77	sp|P17301|ITA2_HUMAN Integrin alpha-2 OS=Homo sapiens OX=9606 GN=ITGA2 PE=1 SV=1;tr|E7ESP4|E7ESP4_HUMAN Integrin alpha-2 OS=Homo sapiens OX=9606 GN=ITGA2 PE=1 SV=1;tr|E7EMF1|E7EMF1_HUMAN Integrin alpha-2 OS=Homo sapiens OX=9606 GN=ITGA2 PE=1 SV=1;tr|E9PB77	Integrin alpha-2	ITGA2	108.96	13.8825	15.8979	19.478	20.2663	-4.98197	-10.6239	0.659922	11.5875	-2.40908	0.0707722	0.0707722	-3.99649
P49589	Cysteine--tRNA ligase, cytoplasmic	CARS	P49589;A8K067;B4DI19;Q53HG6;A8MVQ3;B4DKY1;A0A024RCG3;B4DPV7	sp|P49589|SYCC_HUMAN Cysteine--tRNA ligase, cytoplasmic OS=Homo sapiens OX=9606 GN=CARS1 PE=1 SV=3;tr|A8K067|A8K067_HUMAN cDNA FLJ75536, highly similar to Homo sapiens cysteinyl-tRNA synthetase (CARS), transcript variant1, mRNA (Fragment) OS=Homo sapiens O	Cysteine--tRNA ligase, cytoplasmic	CARS	5.1299	0	0	16.2466	13.197	-14.7218	-31.502	2.05835	7.58172	-2.43403	0.0715467	0.0715467	-3.99927
P05166	Propionyl-CoA carboxylase beta chain, mitochondrial	PCCB	P05166;B7Z8A8;A0A1B2JLU8;Q59GV0;E9PDR0;E7ETT1;E7EUY3;Q9HBR7;E7ETT4;E9PEC3;F8WBI9;B7Z7U9;E7EX59;E7ENC1;Q86TD7;C9JQS9;Q8WVH4	sp|P05166|PCCB_HUMAN Propionyl-CoA carboxylase beta chain, mitochondrial OS=Homo sapiens OX=9606 GN=PCCB PE=1 SV=3;tr|B7Z8A8|B7Z8A8_HUMAN cDNA FLJ53115, highly similar to Propionyl-CoA carboxylase beta chain, mitochondrial OS=Homo sapiens OX=9606 PE=2 SV=1	Propionyl-CoA carboxylase beta chain, mitochondrial	PCCB;DKFZp451E113	17.131	0	0	13.7484	14.2154	-13.9819	-30.0403	2.0765	7.2528	-2.4156	0.0729879	0.0729879	-4.00676
P04083	Annexin A1	ANXA1	P04083;Q5TZZ9;A0A4D5RA86;A0A4D5RAA2;A0A4D5RAB7;A0A4D5RAA5;A0A4D5RAJ5;A0A4D5RAU4;A0A4D5RAG0;A0A4D5RAI5;B4DL19;A0A4D5RAH8	sp|P04083|ANXA1_HUMAN Annexin A1 OS=Homo sapiens OX=9606 GN=ANXA1 PE=1 SV=2;tr|Q5TZZ9|Q5TZZ9_HUMAN Annexin OS=Homo sapiens OX=9606 GN=ANXA1 PE=1 SV=1;tr|A0A4D5RA86|A0A4D5RA86_HUMAN Annexin OS=Homo sapiens OX=9606 PE=3 SV=1;tr|A0A4D5RAA2|A0A4D5RAA2_HUMAN An	Annexin A1;Annexin	ANXA1	24.001	0	0	17.4318	20.1643	-18.798	-40.4183	2.82227	9.81285	-2.41219	0.073258	0.073258	-4.00815
P61289	Proteasome activator complex subunit 3	PSME3	P61289;K7EMD0;K7EPX6;K7EKR3;K7ENH2;B3KQ25;K7ESG5;K9J957;V9HWJ8;Q6FHK7;A0A024R203	sp|P61289|PSME3_HUMAN Proteasome activator complex subunit 3 OS=Homo sapiens OX=9606 GN=PSME3 PE=1 SV=1;tr|K7EMD0|K7EMD0_HUMAN Proteasome activator complex subunit 3 (Fragment) OS=Homo sapiens OX=9606 GN=PSME3 PE=1 SV=1;tr|K7EPX6|K7EPX6_HUMAN Proteasome ac	Proteasome activator complex subunit 3	PSME3;HEL-S-283	10.559	0	0	17.4854	15.3488	-16.4171	-35.3161	2.48197	8.54987	-2.41	0.0734323	0.0734323	-4.00905
B4DLA6	DNA replication licensing factor MCM4	MCM4	B4DLA6;P33991;A0A3B3IU45;B3KMX0;A0A024R7U6;E5RG31;A0A3B3IT92;A0A3B3ITP6;A0A3B3IS57	tr|B4DLA6|B4DLA6_HUMAN DNA helicase OS=Homo sapiens OX=9606 PE=2 SV=1;sp|P33991|MCM4_HUMAN DNA replication licensing factor MCM4 OS=Homo sapiens OX=9606 GN=MCM4 PE=1 SV=5;tr|A0A3B3IU45|A0A3B3IU45_HUMAN DNA helicase OS=Homo sapiens OX=9606 GN=MCM4 PE=1 SV=1	DNA replication licensing factor MCM4	MCM4	21.001	17.4306	19.6789	13.6686	13.3862	5.02741	-0.747037	10.8018	16.6146	2.37525	0.0734966	0.0734966	-4.0109
O43399	Tumor protein D54	TPD52L2	O43399;B4DDV4;Q68E05;Q6FGS1;A0A087WYR3;Q53GA0	sp|O43399|TPD54_HUMAN Tumor protein D54 OS=Homo sapiens OX=9606 GN=TPD52L2 PE=1 SV=2;tr|B4DDV4|B4DDV4_HUMAN cDNA FLJ52530, highly similar to Tumor protein D54 OS=Homo sapiens OX=9606 PE=2 SV=1;tr|Q68E05|Q68E05_HUMAN Tumor protein D52-like 2, isoform CRA_f	Tumor protein D54	TPD52L2;DKFZp686A1765	7.1967	0	0	15.8346	14.7142	-15.2744	-33.3789	2.83003	8.04317	-2.34067	0.079195	0.079195	-4.03779
O15427	Monocarboxylate transporter 4	SLC16A3	O15427;A0A024R8U1;Q53G91	sp|O15427|MOT4_HUMAN Monocarboxylate transporter 4 OS=Homo sapiens OX=9606 GN=SLC16A3 PE=1 SV=1;tr|A0A024R8U1|A0A024R8U1_HUMAN Solute carrier family 16 (Monocarboxylic acid transporters), member 3, isoform CRA_a OS=Homo sapiens OX=9606 GN=SLC16A3 PE=4 SV=1	Monocarboxylate transporter 4	SLC16A3	22.035	15.0174	0	19.8478	21.386	-13.1082	-28.7354	2.51911	9.3752	-2.32712	0.0803796	0.0803796	-4.0435
P42704	Leucine-rich PPR motif-containing protein, mitochondrial	LRPPRC	P42704;E5KNY5;B4DSR0	sp|P42704|LPPRC_HUMAN Leucine-rich PPR motif-containing protein, mitochondrial OS=Homo sapiens OX=9606 GN=LRPPRC PE=1 SV=3;tr|E5KNY5|E5KNY5_HUMAN Leucine-rich PPR-motif containing OS=Homo sapiens OX=9606 GN=LRPPRC PE=4 SV=1;tr|B4DSR0|B4DSR0_HUMAN cDNA FLJ6	Leucine-rich PPR motif-containing protein, mitochondrial	LRPPRC	30.565	0	0	15.1399	11.8173	-13.4786	-29.9946	3.03742	7.11011	-2.26412	0.0861581	0.0861581	-4.07044
Q08170	Serine/arginine-rich splicing factor 4	SRSF4	Q08170;Q59EF5;A8K644;A0A0D9SEM4;Q53F45	sp|Q08170|SRSF4_HUMAN Serine/arginine-rich splicing factor 4 OS=Homo sapiens OX=9606 GN=SRSF4 PE=1 SV=2;tr|Q59EF5|Q59EF5_HUMAN Splicing factor, arginine/serine-rich 4 variant (Fragment) OS=Homo sapiens OX=9606 PE=2 SV=1;tr|A8K644|A8K644_HUMAN Splicing fact	Serine/arginine-rich splicing factor 4	SRSF4;SFRS4	18.077	0	0	17.9629	18.3296	-18.1463	-40.5707	4.27811	9.7647	-2.24506	0.0879977	0.0879977	-4.07873
P01024	Complement C3	C3	P01024;V9HWA9;B4E216	sp|P01024|CO3_HUMAN Complement C3 OS=Homo sapiens OX=9606 GN=C3 PE=1 SV=2;tr|V9HWA9|V9HWA9_HUMAN Epididymis secretory sperm binding protein Li 62p OS=Homo sapiens OX=9606 GN=HEL-S-62p PE=2 SV=1;tr|B4E216|B4E216_HUMAN cDNA FLJ57339, highly similar to Comple	Complement C3;Complement C3 beta chain;C3-beta-c;Complement C3 alpha chain;C3a anaphylatoxin;Acylation stimulating protein;Complement C3b alpha chain;Complement C3c alpha chain fragment 1;Complement C3dg fragment;Complement C3g fragment;Complement C3d fragment;Complement C3f fragment;Complement C3c alpha chain fragment 2	C3;HEL-S-62p	311.11	0	0	20.9701	16.1231	-18.5466	-41.8689	4.77566	9.97001	-2.20625	0.0918799	0.0918799	-4.09577
C0JYY2	Apolipoprotein B-100	APOB	C0JYY2;P04114;E1A689	tr|C0JYY2|C0JYY2_HUMAN Apolipoprotein B (Including Ag(X) antigen) OS=Homo sapiens OX=9606 GN=APOB PE=4 SV=1;sp|P04114|APOB_HUMAN Apolipoprotein B-100 OS=Homo sapiens OX=9606 GN=APOB PE=1 SV=2;tr|E1A689|E1A689_HUMAN Mutant Apo B 100 OS=Homo sapiens OX=9606	Apolipoprotein B-100;Apolipoprotein B-48	APOB	102.4	12.6473	16.2869	0	0	14.4671	-3.80219	32.7364	7.74689	2.19695	0.0928379	0.0928379	-4.09989
Q9NZM1	Myoferlin	MYOF	Q9NZM1;H0YD14	sp|Q9NZM1|MYOF_HUMAN Myoferlin OS=Homo sapiens OX=9606 GN=MYOF PE=1 SV=1;tr|H0YD14|H0YD14_HUMAN Myoferlin (Fragment) OS=Homo sapiens OX=9606 GN=MYOF PE=1 SV=1	Myoferlin	MYOF	72.535	0	12.0554	16.8289	15.5493	-10.1614	-23.0652	2.74238	7.4056	-2.18473	0.0941148	0.0941148	-4.10532
P23526	Adenosylhomocysteinase	AHCY	P23526;A0A384MTQ3;Q1RMG2	sp|P23526|SAHH_HUMAN Adenosylhomocysteinase OS=Homo sapiens OX=9606 GN=AHCY PE=1 SV=4;tr|A0A384MTQ3|A0A384MTQ3_HUMAN Adenosylhomocysteinase OS=Homo sapiens OX=9606 PE=2 SV=1;tr|Q1RMG2|Q1RMG2_HUMAN Adenosylhomocysteinase OS=Homo sapiens OX=9606 GN=AHCY PE=2	Adenosylhomocysteinase	AHCY	73.627	22.1255	24.3775	19.1958	18.3186	4.49428	-1.23837	10.2269	21.049	2.13885	0.0961415	0.0961415	-4.11675
Q09666	Neuroblast differentiation-associated protein AHNAK	AHNAK	Q09666	sp|Q09666|AHNK_HUMAN Neuroblast differentiation-associated protein AHNAK OS=Homo sapiens OX=9606 GN=AHNAK PE=1 SV=2	Neuroblast differentiation-associated protein AHNAK	AHNAK	59.261	11.9374	0	15.0801	15.4579	-9.30027	-22.0421	3.44152	7.07922	-2.025	0.112718	0.112718	-4.17852
P05023	Sodium/potassium-transporting ATPase subunit alpha-1	ATP1A1	P05023;B7Z3V1	sp|P05023|AT1A1_HUMAN Sodium/potassium-transporting ATPase subunit alpha-1 OS=Homo sapiens OX=9606 GN=ATP1A1 PE=1 SV=1;tr|B7Z3V1|B7Z3V1_HUMAN Sodium/potassium-transporting ATPase subunit alpha (Fragment) OS=Homo sapiens OX=9606 PE=2 SV=1	Sodium/potassium-transporting ATPase subunit alpha-1	ATP1A1	323.31	18.8709	16.4496	21.3961	22.633	-4.35435	-10.3346	1.62587	19.233	-1.98646	0.114766	0.114766	-4.18956
P25787	Proteasome subunit alpha type-2	PSMA2	P25787;Q53GF5;A0A024RA52	sp|P25787|PSA2_HUMAN Proteasome subunit alpha type-2 OS=Homo sapiens OX=9606 GN=PSMA2 PE=1 SV=2;tr|Q53GF5|Q53GF5_HUMAN Proteasome subunit alpha type (Fragment) OS=Homo sapiens OX=9606 PE=2 SV=1;tr|A0A024RA52|A0A024RA52_HUMAN Proteasome subunit alpha type O	Proteasome subunit alpha type-2;Proteasome subunit alpha type	PSMA2	19.466	17.7429	0	21.5085	22.3351	-13.0504	-31.424	5.32323	17.022	-1.97056	0.119957	0.119957	-4.20436
P51149	Ras-related protein Rab-7a	RAB7A	P51149;A0A158RFU6;C9IZZ0;C9J592;C9J8S3;B4DPH9;C9J4V0;C9J7D1;C9J4S4	sp|P51149|RAB7A_HUMAN Ras-related protein Rab-7a OS=Homo sapiens OX=9606 GN=RAB7A PE=1 SV=1;tr|A0A158RFU6|A0A158RFU6_HUMAN RAB7, member RAS oncogene family, isoform CRA_a OS=Homo sapiens OX=9606 GN=RAB7A PE=2 SV=1;tr|C9IZZ0|C9IZZ0_HUMAN Ras-related protein	Ras-related protein Rab-7a	RAB7A	22.612	16.6903	0	19.5042	21.9096	-12.3617	-29.7914	5.06796	15.667	-1.96766	0.120356	0.120356	-4.20574
Q8WUM4	Programmed cell death 6-interacting protein	PDCD6IP	Q8WUM4;Q4W4Y1;B4DHD2;B7Z5C1	sp|Q8WUM4|PDC6I_HUMAN Programmed cell death 6-interacting protein OS=Homo sapiens OX=9606 GN=PDCD6IP PE=1 SV=1;tr|Q4W4Y1|Q4W4Y1_HUMAN Dopamine receptor interacting protein 4 OS=Homo sapiens OX=9606 GN=DRIP4 PE=2 SV=1;tr|B4DHD2|B4DHD2_HUMAN cDNA FLJ55458, h	Programmed cell death 6-interacting protein	PDCD6IP;DRIP4	118.38	17.4304	16.5924	20.5366	21.2745	-3.89414	-9.36004	1.57176	19.1901	-1.94368	0.120674	0.120674	-4.2106
P35613	Basigin	BSG	P35613;Q54A51;A0A087WUV8;B4DY23;B4DNE1;A0A087X2B5;I3L192	sp|P35613|BASI_HUMAN Basigin OS=Homo sapiens OX=9606 GN=BSG PE=1 SV=2;tr|Q54A51|Q54A51_HUMAN Basigin (Ok blood group), isoform CRA_a OS=Homo sapiens OX=9606 GN=hEMMPRIN PE=2 SV=1;tr|A0A087WUV8|A0A087WUV8_HUMAN Basigin OS=Homo sapiens OX=9606 GN=BSG PE=1 SV	Basigin	BSG;hEMMPRIN	62.309	19.4832	17.4183	22.1827	22.7407	-4.01094	-9.6533	1.63143	20.0163	-1.93937	0.121288	0.121288	-4.21274
P68363	Tubulin alpha-1B chain	TUBA1B	P68363;B3KT06;B3KPS3;A8JZY9;B4DDU2;F8VQQ4;F8VVB9	sp|P68363|TBA1B_HUMAN Tubulin alpha-1B chain OS=Homo sapiens OX=9606 GN=TUBA1B PE=1 SV=1;tr|B3KT06|B3KT06_HUMAN Tubulin alpha chain OS=Homo sapiens OX=9606 PE=2 SV=1;tr|B3KPS3|B3KPS3_HUMAN Tubulin alpha chain OS=Homo sapiens OX=9606 PE=2 SV=1;tr|A8JZY9|A8J	Tubulin alpha-1B chain	TUBA1B;TUBA1A	3.3873	15.9733	17.3496	13.4083	0	9.95727	-4.17902	24.0936	7.78852	1.95418	0.122232	0.122232	-4.21221
Q8NE71	ATP-binding cassette sub-family F member 1	ABCF1	Q8NE71;Q59F96;H0YGW7;Q2L6I2;A0A1U9X609	sp|Q8NE71|ABCF1_HUMAN ATP-binding cassette sub-family F member 1 OS=Homo sapiens OX=9606 GN=ABCF1 PE=1 SV=2;tr|Q59F96|Q59F96_HUMAN ATP-binding cassette, sub-family F, member 1 variant (Fragment) OS=Homo sapiens OX=9606 PE=2 SV=1;tr|H0YGW7|H0YGW7_HUMAN ATP-	ATP-binding cassette sub-family F member 1	ABCF1	28.123	12.7093	0	15.964	15.6054	-9.43009	-22.8692	4.00898	7.37979	-1.94674	0.123282	0.123282	-4.21579
P61006	Ras-related protein Rab-8A	RAB8A	P61006;A0A024R7I3;H0YMN7;Q59EP4	sp|P61006|RAB8A_HUMAN Ras-related protein Rab-8A OS=Homo sapiens OX=9606 GN=RAB8A PE=1 SV=1;tr|A0A024R7I3|A0A024R7I3_HUMAN RAB8A, member RAS oncogene family, isoform CRA_a OS=Homo sapiens OX=9606 GN=RAB8A PE=4 SV=1;tr|H0YMN7|H0YMN7_HUMAN Ras-related protei	Ras-related protein Rab-8A	RAB8A;RAB8B	20.06	14.5772	0	16.8928	19.3947	-10.8552	-26.357	4.64662	13.9295	-1.94274	0.123849	0.123849	-4.21772
Q96TA1	Niban-like protein 1	FAM129B	Q96TA1;A0A024R872	sp|Q96TA1|NIBA2_HUMAN Protein Niban 2 OS=Homo sapiens OX=9606 GN=NIBAN2 PE=1 SV=3;tr|A0A024R872|A0A024R872_HUMAN Chromosome 9 open reading frame 88, isoform CRA_a OS=Homo sapiens OX=9606 GN=C9orf88 PE=4 SV=1	Niban-like protein 1	FAM129B;C9orf88	29.704	13.7093	0	17.1984	16.6167	-10.0529	-24.4119	4.30607	7.92073	-1.94235	0.123905	0.123905	-4.21791
P26006	Integrin alpha-3	ITGA3	P26006;B4E0H8;A0A140VJM0;Q59F03	sp|P26006|ITA3_HUMAN Integrin alpha-3 OS=Homo sapiens OX=9606 GN=ITGA3 PE=1 SV=5;tr|B4E0H8|B4E0H8_HUMAN cDNA FLJ60385, highly similar to Integrin alpha-3 OS=Homo sapiens OX=9606 PE=2 SV=1;tr|A0A140VJM0|A0A140VJM0_HUMAN Testicular tissue protein Li 96 OS=Ho	Integrin alpha-3;Integrin alpha-3 heavy chain;Integrin alpha-3 light chain	ITGA3	86.445	14.236	0	20.1935	21.5145	-13.736	-33.4001	5.92804	11.5088	-1.93797	0.124531	0.124531	-4.22002
P16401	Histone H1.5	HIST1H1B	P16401	sp|P16401|H15_HUMAN Histone H1.5 OS=Homo sapiens OX=9606 GN=H1-5 PE=1 SV=3	Histone H1.5	HIST1H1B	35.092	15.6393	17.6742	20.0141	22.1321	-4.4163	-10.7103	1.87767	19.67	-1.91429	0.124922	0.124922	-4.2252
Q8NC51	Plasminogen activator inhibitor 1 RNA-binding protein	SERBP1	Q8NC51;Q63HR1;Q5VU21;D3DQ69;D3DQ70	sp|Q8NC51|PAIRB_HUMAN Plasminogen activator inhibitor 1 RNA-binding protein OS=Homo sapiens OX=9606 GN=SERBP1 PE=1 SV=2;tr|Q63HR1|Q63HR1_HUMAN Uncharacterized protein DKFZp686P17171 OS=Homo sapiens OX=9606 GN=DKFZp686P17171 PE=2 SV=1;tr|Q5VU21|Q5VU21_HUMAN	Plasminogen activator inhibitor 1 RNA-binding protein	SERBP1;DKFZp686P17171	49.387	14.1556	0	16.7977	17.7191	-10.1806	-24.982	4.62084	13.2832	-1.90823	0.128873	0.128873	-4.23446
P07305	Histone H1.0	H1F0	P07305	sp|P07305|H10_HUMAN Histone H1.0 OS=Homo sapiens OX=9606 GN=H1-0 PE=1 SV=3	Histone H1.0;Histone H1.0, N-terminally processed	H1F0	32.503	16.1471	0	18.5694	20.9846	-11.7034	-28.8787	5.47184	16.7824	-1.89047	0.131542	0.131542	-4.24313
O43324	Eukaryotic translation elongation factor 1 epsilon-1	EEF1E1	O43324;D6RBD7;C9J1V9;H0YAL7	sp|O43324|MCA3_HUMAN Eukaryotic translation elongation factor 1 epsilon-1 OS=Homo sapiens OX=9606 GN=EEF1E1 PE=1 SV=1;tr|D6RBD7|D6RBD7_HUMAN Eukaryotic translation elongation factor 1 epsilon-1 OS=Homo sapiens OX=9606 GN=EEF1E1 PE=1 SV=1;tr|C9J1V9|C9J1V9_H	Eukaryotic translation elongation factor 1 epsilon-1	EEF1E1;EEF1E1-BLOC1S5	12.061	14.3041	0	17.0941	17.0632	-9.92662	-24.8366	4.98339	14.2837	-1.84707	0.138321	0.138321	-4.2645
Q9H444	Charged multivesicular body protein 4b	CHMP4B	Q9H444	sp|Q9H444|CHM4B_HUMAN Charged multivesicular body protein 4b OS=Homo sapiens OX=9606 GN=CHMP4B PE=1 SV=1	Charged multivesicular body protein 4b	CHMP4B	13.414	14.896	0	17.3283	18.0743	-10.2533	-25.719	5.21237	14.0648	-1.83931	0.139573	0.139573	-4.26835
P22626	Heterogeneous nuclear ribonucleoproteins A2/B1	HNRNPA2B1	P22626;A0A384NL58;A0A024RA28;A0A087WUI2	sp|P22626|ROA2_HUMAN Heterogeneous nuclear ribonucleoproteins A2/B1 OS=Homo sapiens OX=9606 GN=HNRNPA2B1 PE=1 SV=2;tr|A0A384NL58|A0A384NL58_HUMAN Epididymis secretory sperm binding protein OS=Homo sapiens OX=9606 PE=2 SV=1;tr|A0A024RA28|A0A024RA28_HUMAN He	Heterogeneous nuclear ribonucleoproteins A2/B1	HNRNPA2B1;HNRPA2B1	22.075	15.5072	0	17.109	21.0823	-11.342	-28.586	5.9019	14.9735	-1.8248	0.141945	0.141945	-4.27556
P08572	Collagen alpha-2(IV) chain	COL4A2	P08572;A0A024RDW8;B4DH43	sp|P08572|CO4A2_HUMAN Collagen alpha-2(IV) chain OS=Homo sapiens OX=9606 GN=COL4A2 PE=1 SV=4;tr|A0A024RDW8|A0A024RDW8_HUMAN Collagen, type IV, alpha 2, isoform CRA_a OS=Homo sapiens OX=9606 GN=COL4A2 PE=4 SV=1;tr|B4DH43|B4DH43_HUMAN cDNA FLJ56433, highly s	Collagen alpha-2(IV) chain;Canstatin	COL4A2	11.431	12.312	0	14.1736	15.2454	-8.55349	-21.67	4.56301	6.95516	-1.8092	0.144545	0.144545	-4.28335
P50995	Annexin A11	ANXA11	P50995;B4DPJ2;Q6ICS0;Q5T0G8;Q59EP1;B7Z6L0	sp|P50995|ANX11_HUMAN Annexin A11 OS=Homo sapiens OX=9606 GN=ANXA11 PE=1 SV=1;tr|B4DPJ2|B4DPJ2_HUMAN Annexin OS=Homo sapiens OX=9606 PE=2 SV=1;tr|Q6ICS0|Q6ICS0_HUMAN Annexin (Fragment) OS=Homo sapiens OX=9606 GN=ANXA11 PE=2 SV=1;tr|Q5T0G8|Q5T0G8_HUMAN Anne	Annexin A11;Annexin	ANXA11	11.511	14.766	0	17.4598	17.2876	-9.9907	-25.3154	5.33396	14.0915	-1.8087	0.144629	0.144629	-4.2836
A0A0S2Z377	Annexin A6	ANXA6	A0A0S2Z377;P08133;A0A0S2Z2Z6;A8K3Q7;B7Z582;E5RK69;Q6ZP35;E7EMC6	tr|A0A0S2Z377|A0A0S2Z377_HUMAN Annexin (Fragment) OS=Homo sapiens OX=9606 GN=ANXA6 PE=2 SV=1;sp|P08133|ANXA6_HUMAN Annexin A6 OS=Homo sapiens OX=9606 GN=ANXA6 PE=1 SV=3;tr|A0A0S2Z2Z6|A0A0S2Z2Z6_HUMAN Annexin (Fragment) OS=Homo sapiens OX=9606 GN=ANXA6 PE=2	Annexin A6;Annexin	ANXA6	91.532	16.9314	0	18.8832	20.7268	-11.3393	-28.8346	6.15598	16.1751	-1.79815	0.146416	0.146416	-4.28888
O76094	Signal recognition particle subunit SRP72	SRP72	O76094;V9HWK0;Q86X80;A0PJJ5;Q0D2M6;Q71V07;R4GNC1;D6RDY6	sp|O76094|SRP72_HUMAN Signal recognition particle subunit SRP72 OS=Homo sapiens OX=9606 GN=SRP72 PE=1 SV=3;tr|V9HWK0|V9HWK0_HUMAN Signal recognition particle subunit SRP72 OS=Homo sapiens OX=9606 GN=HEL103 PE=2 SV=1;tr|Q86X80|Q86X80_HUMAN SRP72 protein (Fr	Signal recognition particle subunit SRP72	SRP72;HEL103	22.753	15.6162	0	17.2237	19.563	-10.5852	-26.9229	5.75248	13.4104	-1.7975	0.146527	0.146527	-4.28921
P0C0S8	Histone H2A type 1	HIST1H2AG	P0C0S8;Q99878;Q9BTM1;Q96KK5;P20671;A3KPC7;A0A024RAS2;B2R5B3;A4FTV9;A0A0U1RR32;A0A0U1RRH7;H0YFX9;B4E0B3;B2R5B6	sp|P0C0S8|H2A1_HUMAN Histone H2A type 1 OS=Homo sapiens OX=9606 GN=H2AC11 PE=1 SV=2;sp|Q99878|H2A1J_HUMAN Histone H2A type 1-J OS=Homo sapiens OX=9606 GN=H2AC14 PE=1 SV=3;sp|Q9BTM1|H2AJ_HUMAN Histone H2A.J OS=Homo sapiens OX=9606 GN=H2AJ PE=1 SV=1;sp|Q96KK	Histone H2A type 1;Histone H2A type 1-J;Histone H2A.J;Histone H2A type 1-H;Histone H2A type 1-D;Histone H2A	HIST1H2AG;HIST1H2AJ;H2AFJ;HIST1H2AH;HIST1H2AD;HIST1H2AK	55.543	18.7337	18.7233	16.0235	0	10.7168	-5.84892	27.2824	14.9395	1.79479	0.14699	0.14699	-4.29056
Q12959	Disks large homolog 1	DLG1	Q12959;A0A590UJ64;A0A0C4DFT3;A0A590UKA8;A0A590UJC5;A0A590UJR5;A0A590UJ08;A0A590UJ81;A0A590UJ18;A0A590UJ68;A0A590UJS9;A0A590UJX2;A0A590UK48;A0A590UJR4;A0A590UK81;A0A590UJ29;Q59FC4;A0A590UJD9;A0A590UK02;A0A590UK70;A0A590UJL2;A0A590UJ25;E7EQD7;A0A590UJZ4;A0A590UK52;C9JN61;H7C166;A0A590UJ95;A0A590UJ86;Q6PJH1;B4E2H8;C9JUA9;B4DF78;C9IYP1	sp|Q12959|DLG1_HUMAN Disks large homolog 1 OS=Homo sapiens OX=9606 GN=DLG1 PE=1 SV=2;tr|A0A590UJ64|A0A590UJ64_HUMAN Disks large homolog 1 (Fragment) OS=Homo sapiens OX=9606 GN=DLG1 PE=1 SV=1;tr|A0A0C4DFT3|A0A0C4DFT3_HUMAN Disks large homolog 1 OS=Homo sapi	Disks large homolog 1	DLG1	6.1039	13.2973	0	15.1021	16.2315	-9.01818	-23.0323	4.99592	7.4385	-1.78531	0.148623	0.148623	-4.29533
P68133	Actin, alpha skeletal muscle	ACTA1	P68133;P68032;A8K3K1;B7Z6P1;P62736;D2JYH4;P63267;Q7Z7J6;B3KUD3;A6NL76;B3KW67;B4DUI8;Q13707;F6UVQ4;C9JFL5;B7Z6I1;F6QUT6	sp|P68133|ACTS_HUMAN Actin, alpha skeletal muscle OS=Homo sapiens OX=9606 GN=ACTA1 PE=1 SV=1;sp|P68032|ACTC_HUMAN Actin, alpha cardiac muscle 1 OS=Homo sapiens OX=9606 GN=ACTC1 PE=1 SV=1;tr|A8K3K1|A8K3K1_HUMAN cDNA FLJ78096, highly similar to Homo sapiens	Actin, alpha skeletal muscle;Actin, alpha cardiac muscle 1;Actin, aortic smooth muscle;Actin, gamma-enteric smooth muscle	ACTA1;ACTC1;ACTA2;ACTG2	14.623	17.6039	20.5977	16.3825	0	10.9095	-6.16991	27.989	9.09735	1.77212	0.150928	0.150928	-4.30197
Q13085	Acetyl-CoA carboxylase 1	ACACA	Q13085;A0A024R0Y2;A2NX49;Q59FY4	sp|Q13085|ACACA_HUMAN Acetyl-CoA carboxylase 1 OS=Homo sapiens OX=9606 GN=ACACA PE=1 SV=2;tr|A0A024R0Y2|A0A024R0Y2_HUMAN HCG30204, isoform CRA_a OS=Homo sapiens OX=9606 GN=hCG_30204 PE=4 SV=1;tr|A2NX49|A2NX49_HUMAN Acetyl-CoA carboxylase OS=Homo sapiens OX	Acetyl-CoA carboxylase 1;Biotin carboxylase	ACACA;hCG_30204	15.22	15.1351	11.7357	11.0827	0	7.89405	-4.53256	20.3207	6.32559	1.76241	0.152648	0.152648	-4.30687
P62081	40S ribosomal protein S7	RPS7	P62081;A0A2R8Y623;B5MCP9	sp|P62081|RS7_HUMAN 40S ribosomal protein S7 OS=Homo sapiens OX=9606 GN=RPS7 PE=1 SV=1;tr|A0A2R8Y623|A0A2R8Y623_HUMAN 40S ribosomal protein S7 (Fragment) OS=Homo sapiens OX=9606 GN=RPS7 PE=1 SV=1;tr|B5MCP9|B5MCP9_HUMAN 40S ribosomal protein S7 OS=Homo sapi	40S ribosomal protein S7	RPS7	4.7254	16.3779	0	18.4748	19.2803	-10.6886	-27.5284	6.15115	9.02218	-1.76095	0.15291	0.15291	-4.30761
O76021	Ribosomal L1 domain-containing protein 1	RSL1D1	O76021;J3QSV6;A0PJ61;Q32Q62;I3L3C4;A0PJ87;I3L3U9	sp|O76021|RL1D1_HUMAN Ribosomal L1 domain-containing protein 1 OS=Homo sapiens OX=9606 GN=RSL1D1 PE=1 SV=3;tr|J3QSV6|J3QSV6_HUMAN Ribosomal L1 domain-containing protein 1 (Fragment) OS=Homo sapiens OX=9606 GN=RSL1D1 PE=1 SV=1;tr|A0PJ61|A0PJ61_HUMAN RSL1D1	Ribosomal L1 domain-containing protein 1	RSL1D1	20.119	14.0144	0	17.6713	15.4856	-9.57128	-24.6679	5.52529	13.1944	-1.75895	0.153268	0.153268	-4.30862
A4D1P0	Aldo-keto reductase family 1 member B15	LOC402299	A4D1P0;C9JRZ8;O60218	tr|A4D1P0|A4D1P0_HUMAN Aldo_ket_red domain-containing protein OS=Homo sapiens OX=9606 GN=LOC402299 PE=4 SV=1;sp|C9JRZ8|AK1BF_HUMAN Aldo-keto reductase family 1 member B15 OS=Homo sapiens OX=9606 GN=AKR1B15 PE=1 SV=2;sp|O60218|AK1BA_HUMAN Aldo-keto reductas	Aldo-keto reductase family 1 member B15;Aldo-keto reductase family 1 member B10	LOC402299;AKR1B15;AKR1B10	3.5614	15.1477	0	17.6999	17.3132	-9.93271	-25.6126	5.74716	8.36015	-1.75746	0.153534	0.153534	-4.30937
P09525	Annexin A4	ANXA4	P09525;Q6P452;V9HW59;Q6LES2;B4DDZ4;B4DE02;Q59FK3	sp|P09525|ANXA4_HUMAN Annexin A4 OS=Homo sapiens OX=9606 GN=ANXA4 PE=1 SV=4;tr|Q6P452|Q6P452_HUMAN Annexin OS=Homo sapiens OX=9606 GN=ANXA4 PE=1 SV=1;tr|V9HW59|V9HW59_HUMAN Annexin OS=Homo sapiens OX=9606 GN=HEL-S-274 PE=2 SV=1;tr|Q6LES2|Q6LES2_HUMAN Annex	Annexin A4;Annexin	ANXA4;HEL-S-274	45.289	15.274	0	18.1846	17.5459	-10.2282	-26.6601	6.20363	14.9874	-1.72693	0.159116	0.159116	-4.32487
O95084	Serine protease 23	PRSS23	O95084;B3KQQ9	sp|O95084|PRS23_HUMAN Serine protease 23 OS=Homo sapiens OX=9606 GN=PRSS23 PE=1 SV=1;tr|B3KQQ9|B3KQQ9_HUMAN cDNA PSEC0048 fis, clone NT2RP2000028, highly similar to Serine protease 23 OS=Homo sapiens OX=9606 PE=2 SV=1	Serine protease 23	PRSS23	9.3524	18.6063	19.3254	16.75	0	10.5908	-6.59313	27.7748	9.1136	1.70989	0.162325	0.162325	-4.33357
P52926	High mobility group protein HMGI-C	HMGA2	P52926;F5H2U8;F5H2A4;F6LHU9;Q1M183;F5H6H0;D2WHG0;A5Y0M9	sp|P52926|HMGA2_HUMAN High mobility group protein HMGI-C OS=Homo sapiens OX=9606 GN=HMGA2 PE=1 SV=1;tr|F5H2U8|F5H2U8_HUMAN High mobility group protein HMGI-C OS=Homo sapiens OX=9606 GN=HMGA2 PE=1 SV=1;tr|F5H2A4|F5H2A4_HUMAN High mobility group protein HMGI	High mobility group protein HMGI-C	HMGA2	221.26	20.6038	18.3201	0	17.0884	10.9178	-6.87241	28.7079	16.598	1.70261	0.163717	0.163717	-4.33729
Q9NR31	GTP-binding protein SAR1a	SAR1A	Q9NR31;Q6FID4;Q5SQT9;B2R679;Q9Y6B6;H0Y5E8;X1WI22;D6RAA2;Q5SQT8;D6RDB2;D6RD69;Q8NG23;Q53F37	sp|Q9NR31|SAR1A_HUMAN GTP-binding protein SAR1a OS=Homo sapiens OX=9606 GN=SAR1A PE=1 SV=1;tr|Q6FID4|Q6FID4_HUMAN SARA1 protein OS=Homo sapiens OX=9606 GN=SARA1 PE=2 SV=1;tr|Q5SQT9|Q5SQT9_HUMAN SAR1 gene homolog A (S. cerevisiae), isoform CRA_a OS=Homo sap	GTP-binding protein SAR1a;GTP-binding protein SAR1b	SAR1A;SARA1;SAR1B	5.9817	14.9587	0	16.7908	17.161	-9.4966	-25.0105	6.01732	13.6952	-1.69827	0.164551	0.164551	-4.33951
D3DTX7	NA	COL1A1	D3DTX7	tr|D3DTX7|D3DTX7_HUMAN Collagen, type I, alpha 1, isoform CRA_a OS=Homo sapiens OX=9606 GN=COL1A1 PE=4 SV=1	NA	COL1A1	62.471	20.9442	16.7626	0	16.4662	10.6203	-6.7732	28.0137	9.02883	1.69399	0.16538	0.16538	-4.34171
Q15691	Microtubule-associated protein RP/EB family member 1	MAPRE1	Q15691;B4DM33;A2VCR0	sp|Q15691|MARE1_HUMAN Microtubule-associated protein RP/EB family member 1 OS=Homo sapiens OX=9606 GN=MAPRE1 PE=1 SV=3;tr|B4DM33|B4DM33_HUMAN cDNA FLJ52068, highly similar to Microtubule-associated protein RP/EB family member 1 OS=Homo sapiens OX=9606 PE=2	Microtubule-associated protein RP/EB family member 1	MAPRE1	7.6704	14.5445	0	16.2626	16.6446	-9.18134	-24.3027	5.94004	7.90863	-1.68452	0.167229	0.167229	-4.34657
P10909	Clusterin	CLU	P10909;A0A384NKS6;H0YC35;H0YLK8;E7ERK6;B4DW11;E7ETB4	sp|P10909|CLUS_HUMAN Clusterin OS=Homo sapiens OX=9606 GN=CLU PE=1 SV=1;tr|A0A384NKS6|A0A384NKS6_HUMAN Clusterin OS=Homo sapiens OX=9606 PE=2 SV=1;tr|H0YC35|H0YC35_HUMAN Clusterin (Fragment) OS=Homo sapiens OX=9606 GN=CLU PE=1 SV=1;tr|H0YLK8|H0YLK8_HUMAN C	Clusterin;Clusterin beta chain;Clusterin alpha chain;Clusterin	CLU	110.08	18.675	20.4878	16.2457	0	11.4586	-7.50601	30.4231	15.5687	1.67628	0.168853	0.168853	-4.3508
P28482	Mitogen-activated protein kinase 1	MAPK1	P28482;Q1HBJ4;B4DHN0;Q499G7	sp|P28482|MK01_HUMAN Mitogen-activated protein kinase 1 OS=Homo sapiens OX=9606 GN=MAPK1 PE=1 SV=3;tr|Q1HBJ4|Q1HBJ4_HUMAN Mitogen-activated protein kinase OS=Homo sapiens OX=9606 GN=MAPK1 PE=3 SV=1;tr|B4DHN0|B4DHN0_HUMAN Mitogen-activated protein kinase OS	Mitogen-activated protein kinase 1;Mitogen-activated protein kinase	MAPK1	23.748	20.7198	15.5843	15.7667	0	10.2687	-6.74352	27.2809	8.67846	1.67461	0.169185	0.169185	-4.35166
P42766	60S ribosomal protein L35	RPL35	P42766;F2Z388;A0A024R866	sp|P42766|RL35_HUMAN 60S ribosomal protein L35 OS=Homo sapiens OX=9606 GN=RPL35 PE=1 SV=2;tr|F2Z388|F2Z388_HUMAN 60S ribosomal protein L35 OS=Homo sapiens OX=9606 GN=RPL35 PE=1 SV=1;tr|A0A024R866|A0A024R866_HUMAN Ribosomal protein L35, isoform CRA_a OS=Hom	60S ribosomal protein L35	RPL35	8.1403	18.195	0	20.6849	19.8758	-11.1829	-29.728	7.36229	16.5406	-1.67295	0.169516	0.169516	-4.35251
P05067	Amyloid beta A4 protein	APP	P05067;H7C0V9;E9PG40;B4DGD0;A0A218KGR2;A0A140VJC8;B4DM00;B4DJT9;A0A0A0MRG2;B4DQM1	sp|P05067|A4_HUMAN Amyloid-beta precursor protein OS=Homo sapiens OX=9606 GN=APP PE=1 SV=3;tr|H7C0V9|H7C0V9_HUMAN Amyloid-beta precursor protein (Fragment) OS=Homo sapiens OX=9606 GN=APP PE=1 SV=1;tr|E9PG40|E9PG40_HUMAN Amyloid-beta precursor protein OS=Ho	Amyloid beta A4 protein;N-APP;Soluble APP-alpha;Soluble APP-beta;C99;Beta-amyloid protein 42;Beta-amyloid protein 40;C83;P3(42);P3(40);C80;Gamma-secretase C-terminal fragment 59;Gamma-secretase C-terminal fragment 57;Gamma-secretase C-terminal fragment 50;C31	APP	22.719	0	14.9915	17.5295	16.222	-9.38	-24.9631	6.20315	8.12383	-1.66997	0.170111	0.170111	-4.35405
P17096	High mobility group protein HMG-I/HMG-Y	HMGA1	P17096;A0A024RCT9;B4DWA0	sp|P17096|HMGA1_HUMAN High mobility group protein HMG-I/HMG-Y OS=Homo sapiens OX=9606 GN=HMGA1 PE=1 SV=3;tr|A0A024RCT9|A0A024RCT9_HUMAN High mobility group AT-hook 1, isoform CRA_b OS=Homo sapiens OX=9606 GN=HMGA1 PE=4 SV=1;tr|B4DWA0|B4DWA0_HUMAN cDNA FLJ5	High mobility group protein HMG-I/HMG-Y	HMGA1	49.757	17.5777	0	17.5267	22.6456	-11.2973	-30.2066	7.61194	16.6344	-1.65753	0.172615	0.172615	-4.36046
O60832	H/ACA ribonucleoprotein complex subunit 4	DKC1	O60832	sp|O60832|DKC1_HUMAN H/ACA ribonucleoprotein complex subunit DKC1 OS=Homo sapiens OX=9606 GN=DKC1 PE=1 SV=3	H/ACA ribonucleoprotein complex subunit 4	DKC1	17.265	14.1095	0	17.0383	14.8326	-8.88067	-23.7546	5.9933	13.5034	-1.65645	0.172834	0.172834	-4.36101
P62258	14-3-3 protein epsilon	YWHAE	P62258;V9HW98;G9K389;G9K388	sp|P62258|1433E_HUMAN 14-3-3 protein epsilon OS=Homo sapiens OX=9606 GN=YWHAE PE=1 SV=1;tr|V9HW98|V9HW98_HUMAN Epididymis luminal protein 2 OS=Homo sapiens OX=9606 GN=HEL2 PE=1 SV=1;tr|G9K389|G9K389_HUMAN YWHAE/FAM22B fusion protein (Fragment) OS=Homo sapi	14-3-3 protein epsilon	YWHAE;HEL2;YWHAE/FAM22B fusion;YWHAE/FAM22A fusion	31.193	17.0081	18.1602	20.4064	21.4222	-3.33013	-8.86975	2.20948	18.9041	-1.64005	0.173149	0.173149	-4.36621
Q03405	Urokinase plasminogen activator surface receptor	PLAUR	Q03405;M0R1I2;M0R2E9;M0R0H5;M0R0Y4;M0QYR6;Q9UPI5	sp|Q03405|UPAR_HUMAN Urokinase plasminogen activator surface receptor OS=Homo sapiens OX=9606 GN=PLAUR PE=1 SV=1;tr|M0R1I2|M0R1I2_HUMAN Urokinase plasminogen activator surface receptor OS=Homo sapiens OX=9606 GN=PLAUR PE=1 SV=1;tr|M0R2E9|M0R2E9_HUMAN Uroki	Urokinase plasminogen activator surface receptor	PLAUR	30.92	14.5663	0	18.6503	20.738	-12.411	-33.2768	8.45474	11.4101	-1.65019	0.174112	0.174112	-4.36425
P01860	Ig gamma-3 chain C region	IGHG3	P01860;A0A5J6KJ24;A0A4W9A917;A0A286YES1;Q8NF17;Q6N030;Q5EBM2;Q86TT2	sp|P01860|IGHG3_HUMAN Immunoglobulin heavy constant gamma 3 OS=Homo sapiens OX=9606 GN=IGHG3 PE=1 SV=2;tr|A0A5J6KJ24|A0A5J6KJ24_HUMAN IGHG3 (Fragment) OS=Homo sapiens OX=9606 PE=2 SV=1;tr|A0A4W9A917|A0A4W9A917_HUMAN Immunoglobulin heavy constant gamma 3 (F	Ig gamma-3 chain C region	IGHG3;FLJ00385;DKFZp686I15212	32.031	0	19.4508	20.8455	22.0953	-11.745	-31.498	8.00806	10.3986	-1.6496	0.174233	0.174233	-4.36455
O14786	Neuropilin-1	NRP1	O14786;Q5JWQ6;Q59F20;Q6X907;E9PEP6;A8K9V7;Q68DN3;Q71SW6;E7EX60;Q9H2E1;Q5T7F0	sp|O14786|NRP1_HUMAN Neuropilin-1 OS=Homo sapiens OX=9606 GN=NRP1 PE=1 SV=3;tr|Q5JWQ6|Q5JWQ6_HUMAN Neuropilin OS=Homo sapiens OX=9606 GN=NRP1 PE=1 SV=1;tr|Q59F20|Q59F20_HUMAN Neuropilin-1 variant (Fragment) OS=Homo sapiens OX=9606 PE=2 SV=1;tr|Q6X907|Q6X90	Neuropilin-1	NRP1;DKFZp781F1414	33.257	0	14.6383	16.2352	16.4292	-9.01306	-24.2176	6.19149	7.88378	-1.6446	0.175262	0.175262	-4.36714
O14672	Disintegrin and metalloproteinase domain-containing protein 10	ADAM10	O14672;A0A024R5U5	sp|O14672|ADA10_HUMAN Disintegrin and metalloproteinase domain-containing protein 10 OS=Homo sapiens OX=9606 GN=ADAM10 PE=1 SV=1;tr|A0A024R5U5|A0A024R5U5_HUMAN ADAM metallopeptidase domain 10, isoform CRA_b OS=Homo sapiens OX=9606 GN=ADAM10 PE=4 SV=1	Disintegrin and metalloproteinase domain-containing protein 10	ADAM10	42.274	12.4449	16.5834	18.6181	18.2759	-3.93285	-10.5178	2.65206	16.6305	-1.62942	0.175372	0.175372	-4.37183
P09132	Signal recognition particle 19 kDa protein	SRP19	P09132;A0A087WYR0	sp|P09132|SRP19_HUMAN Signal recognition particle 19 kDa protein OS=Homo sapiens OX=9606 GN=SRP19 PE=1 SV=3;tr|A0A087WYR0|A0A087WYR0_HUMAN Signal recognition particle 19 kDa protein OS=Homo sapiens OX=9606 GN=SRP19 PE=1 SV=1	Signal recognition particle 19 kDa protein	SRP19	46.257	15.8811	0	17.3409	17.7818	-9.62085	-26.0238	6.78212	14.3826	-1.62724	0.178879	0.178879	-4.37613
Q13162	Peroxiredoxin-4	PRDX4	Q13162;V9HW63;H7C3T4	sp|Q13162|PRDX4_HUMAN Peroxiredoxin-4 OS=Homo sapiens OX=9606 GN=PRDX4 PE=1 SV=1;tr|V9HW63|V9HW63_HUMAN Peroxiredoxin OS=Homo sapiens OX=9606 GN=HEL-S-97n PE=2 SV=1;tr|H7C3T4|H7C3T4_HUMAN Peroxiredoxin-4 (Fragment) OS=Homo sapiens OX=9606 GN=PRDX4 PE=1 SV=	Peroxiredoxin-4	PRDX4;HEL-S-97n	9.6394	18.9017	19.408	17.3713	0	10.4692	-7.42035	28.3587	14.8757	1.62358	0.179651	0.179651	-4.37802
P08559	Pyruvate dehydrogenase E1 component subunit alpha, somatic form, mitochondrial	PDHA1	P08559;Q53GE3;A0A024RBX9;Q5JPU0;Q5JPT9;Q5JPU1;Q5JPU2;A5YPB6	sp|P08559|ODPA_HUMAN Pyruvate dehydrogenase E1 component subunit alpha, somatic form, mitochondrial OS=Homo sapiens OX=9606 GN=PDHA1 PE=1 SV=3;tr|Q53GE3|Q53GE3_HUMAN Pyruvate dehydrogenase E1 component subunit alpha (Fragment) OS=Homo sapiens OX=9606 PE=2	Pyruvate dehydrogenase E1 component subunit alpha, somatic form, mitochondrial;Pyruvate dehydrogenase E1 component subunit alpha	PDHA1	5.2938	15.9892	22.7417	14.3746	14.1952	5.08057	-3.59807	13.7592	16.6787	1.61543	0.180415	0.180415	-4.3813
Q12846	Syntaxin-4	STX4	Q12846;C9JFM5;H3BMK2;A0A087WWW0;B7Z425	sp|Q12846|STX4_HUMAN Syntaxin-4 OS=Homo sapiens OX=9606 GN=STX4 PE=1 SV=2;tr|C9JFM5|C9JFM5_HUMAN Syntaxin-4 (Fragment) OS=Homo sapiens OX=9606 GN=STX4 PE=1 SV=1;tr|H3BMK2|H3BMK2_HUMAN Syntaxin-4 OS=Homo sapiens OX=9606 GN=STX4 PE=1 SV=1;tr|A0A087WWW0|A0A08	Syntaxin-4	STX4;STX4A	12.618	14.9068	0	16.2484	16.6895	-9.01559	-24.4735	6.44232	7.97412	-1.61809	0.180816	0.180816	-4.38087
O43657	Tetraspanin-6	TSPAN6	O43657;A0A087WZU5;A0A024RCI0;B4DRB0;B4DUZ1;B3KQJ7;Q59ED5;A0A087WYV6	sp|O43657|TSN6_HUMAN Tetraspanin-6 OS=Homo sapiens OX=9606 GN=TSPAN6 PE=1 SV=1;tr|A0A087WZU5|A0A087WZU5_HUMAN Tetraspanin-6 OS=Homo sapiens OX=9606 GN=TSPAN6 PE=1 SV=1;tr|A0A024RCI0|A0A024RCI0_HUMAN Tetraspanin 6, isoform CRA_a OS=Homo sapiens OX=9606 GN=T	Tetraspanin-6;Tetraspanin	TSPAN6	13.87	15.6035	0	16.5679	17.9035	-9.43392	-25.6293	6.76149	14.5518	-1.61607	0.181247	0.181247	-4.38192
P46087	Probable 28S rRNA (cytosine(4447)-C(5))-methyltransferase	NOP2	P46087	sp|P46087|NOP2_HUMAN Probable 28S rRNA (cytosine(4447)-C(5))-methyltransferase OS=Homo sapiens OX=9606 GN=NOP2 PE=1 SV=2	Probable 28S rRNA (cytosine(4447)-C(5))-methyltransferase	NOP2	25.415	13.618	0	15.5041	15.2517	-8.56887	-23.2848	6.14711	12.7472	-1.61545	0.181379	0.181379	-4.38225
Q9UQ35	Serine/arginine repetitive matrix protein 2	SRRM2	Q9UQ35;A0A140VK53;O60382	sp|Q9UQ35|SRRM2_HUMAN Serine/arginine repetitive matrix protein 2 OS=Homo sapiens OX=9606 GN=SRRM2 PE=1 SV=2;tr|A0A140VK53|A0A140VK53_HUMAN Testicular secretory protein Li 53 OS=Homo sapiens OX=9606 PE=2 SV=1;tr|O60382|O60382_HUMAN KIAA0324 (Fragment) OS=H	Serine/arginine repetitive matrix protein 2	SRRM2;KIAA0324	8.5646	11.1137	0	12.056	13.0651	-7.00365	-19.0437	5.03638	6.03913	-1.61383	0.181727	0.181727	-4.38309
P17858	ATP-dependent 6-phosphofructokinase, liver type	PFKL	P17858;Q7L2M7;Q9BSP4	sp|P17858|PFKAL_HUMAN ATP-dependent 6-phosphofructokinase, liver type OS=Homo sapiens OX=9606 GN=PFKL PE=1 SV=6;tr|Q7L2M7|Q7L2M7_HUMAN PFKL protein (Fragment) OS=Homo sapiens OX=9606 GN=PFKL PE=2 SV=2;tr|Q9BSP4|Q9BSP4_HUMAN PFKL protein (Fragment) OS=Homo	ATP-dependent 6-phosphofructokinase, liver type	PFKL	20.943	15.714	18.3017	13.9698	12.6469	3.69951	-2.62459	10.0236	15.1255	1.59595	0.18256	0.18256	-4.38954
Q9C0H2	Protein tweety homolog 3	TTYH3	Q9C0H2;A0A024R816;H7C3T6	sp|Q9C0H2|TTYH3_HUMAN Protein tweety homolog 3 OS=Homo sapiens OX=9606 GN=TTYH3 PE=1 SV=3;tr|A0A024R816|A0A024R816_HUMAN Protein tweety homolog OS=Homo sapiens OX=9606 GN=TTYH3 PE=3 SV=1;tr|H7C3T6|H7C3T6_HUMAN Protein tweety homolog (Fragment) OS=Homo sapi	Protein tweety homolog 3;Protein tweety homolog	TTYH3	34.477	14.1983	0	15.2441	16.2958	-8.67078	-23.6419	6.30029	12.9114	-1.60682	0.183235	0.183235	-4.38674
P35221	Catenin alpha-1	CTNNA1	P35221;A0A384MDY0;B4E2G8;G3XAM7;B4DU00;B4DKT9;B3KSR8	sp|P35221|CTNA1_HUMAN Catenin alpha-1 OS=Homo sapiens OX=9606 GN=CTNNA1 PE=1 SV=1;tr|A0A384MDY0|A0A384MDY0_HUMAN Catenin (Cadherin-associated protein), alpha 1, 102kDa, isoform CRA_b OS=Homo sapiens OX=9606 GN=CTNNA1 PE=2 SV=1;tr|B4E2G8|B4E2G8_HUMAN cDNA F	Catenin alpha-1	CTNNA1	71.616	14.1001	0	17.7522	18.3857	-11.0189	-30.0778	8.0399	10.432	-1.604	0.183845	0.183845	-4.3882
B7ZAC7	Nucleosome assembly protein 1-like 4	NAP1L4	B7ZAC7;E9PKT8;C9JZI7;A0A024RCC9;Q99733;B7ZAK9;C9J6D1;B4DS05;A0A2U9QGI0;B7ZB83;E9PNW0;A8MXH2;E9PNJ7;E9PS34;E9PJJ2	tr|B7ZAC7|B7ZAC7_HUMAN cDNA, FLJ79141, highly similar to Nucleosome assembly protein 1-like 4 OS=Homo sapiens OX=9606 PE=2 SV=1;tr|E9PKT8|E9PKT8_HUMAN Nucleosome assembly protein 1-like 4 (Fragment) OS=Homo sapiens OX=9606 GN=NAP1L4 PE=1 SV=1;tr|C9JZI7|C9J	Nucleosome assembly protein 1-like 4	NAP1L4	10.604	13.4312	0	15.5776	14.325	-8.23566	-22.5152	6.04391	12.401	-1.60009	0.184694	0.184694	-4.39024
Q16222	UDP-N-acetylhexosamine pyrophosphorylase	UAP1	Q16222;A0A140VKC0	sp|Q16222|UAP1_HUMAN UDP-N-acetylhexosamine pyrophosphorylase OS=Homo sapiens OX=9606 GN=UAP1 PE=1 SV=3;tr|A0A140VKC0|A0A140VKC0_HUMAN Testis tissue sperm-binding protein Li 37a OS=Homo sapiens OX=9606 PE=2 SV=1	UDP-N-acetylhexosamine pyrophosphorylase;UDP-N-acetylgalactosamine pyrophosphorylase;UDP-N-acetylglucosamine pyrophosphorylase	UAP1	9.2645	14.654	0	16.647	15.5989	-8.796	-24.0485	6.45649	7.81665	-1.59995	0.184725	0.184725	-4.39031
O00622	Protein CYR61	CYR61	O00622;B4DI61;Q6FI18;Q53FA4;Q9UID7	sp|O00622|CCN1_HUMAN CCN family member 1 OS=Homo sapiens OX=9606 GN=CCN1 PE=1 SV=1;tr|B4DI61|B4DI61_HUMAN cDNA FLJ58182, highly similar to Protein CYR61 OS=Homo sapiens OX=9606 PE=2 SV=1;tr|Q6FI18|Q6FI18_HUMAN CYR61 protein OS=Homo sapiens OX=9606 GN=CYR61	Protein CYR61	CYR61	16.145	16.0174	0	17.0433	17.9839	-9.50488	-26.0152	7.00545	8.50743	-1.59717	0.18533	0.18533	-4.39176
P49591	Serine--tRNA ligase, cytoplasmic	SARS	P49591;Q0VGA5;Q53HA4;Q5T5C7	sp|P49591|SYSC_HUMAN Serine--tRNA ligase, cytoplasmic OS=Homo sapiens OX=9606 GN=SARS1 PE=1 SV=3;tr|Q0VGA5|Q0VGA5_HUMAN SARS protein OS=Homo sapiens OX=9606 GN=SARS PE=2 SV=1;tr|Q53HA4|Q53HA4_HUMAN Seryl-tRNA synthetase variant (Fragment) OS=Homo sapiens O	Serine--tRNA ligase, cytoplasmic	SARS	70.661	18.5781	16.6852	16.0099	0	9.62663	-7.19362	26.4469	14.2395	1.58782	0.187385	0.187385	-4.39663
P49411	Elongation factor Tu, mitochondrial	TUFM	P49411;A0A384ME17	sp|P49411|EFTU_HUMAN Elongation factor Tu, mitochondrial OS=Homo sapiens OX=9606 GN=TUFM PE=1 SV=2;tr|A0A384ME17|A0A384ME17_HUMAN Elongation factor Tu OS=Homo sapiens OX=9606 GN=TUFM PE=1 SV=1	Elongation factor Tu, mitochondrial	TUFM	4.4203	0	14.6289	15.9984	16.0154	-8.69242	-23.8872	6.50231	7.77378	-1.58711	0.187541	0.187541	-4.397
P02649	Apolipoprotein E	APOE	P02649;A0A0S2Z3D5;A0A346DBY2;J9ZVQ3;A0A0S2Z3V0;H0Y7L5;E9PEV4;E7ERP7	sp|P02649|APOE_HUMAN Apolipoprotein E OS=Homo sapiens OX=9606 GN=APOE PE=1 SV=1;tr|A0A0S2Z3D5|A0A0S2Z3D5_HUMAN Apolipoprotein E isoform 1 (Fragment) OS=Homo sapiens OX=9606 GN=APOE PE=2 SV=1;tr|A0A346DBY2|A0A346DBY2_HUMAN Apolipoprotein E (Fragment) OS=Hom	Apolipoprotein E	APOE	203.18	22.3714	23.3473	18.8797	17.4682	4.6854	-3.54087	12.9117	20.3703	1.56649	0.190601	0.190601	-4.40644
P37837	Transaldolase	TALDO1	P37837;A0A140VK56;F2Z393	sp|P37837|TALDO_HUMAN Transaldolase OS=Homo sapiens OX=9606 GN=TALDO1 PE=1 SV=2;tr|A0A140VK56|A0A140VK56_HUMAN Transaldolase OS=Homo sapiens OX=9606 PE=2 SV=1;tr|F2Z393|F2Z393_HUMAN Transaldolase OS=Homo sapiens OX=9606 GN=TALDO1 PE=1 SV=1	Transaldolase	TALDO1	8.4693	15.8178	17.1448	15.1412	0	8.91074	-6.81232	24.6338	8.0173	1.57231	0.190847	0.190847	-4.40473
Q01650	Large neutral amino acids transporter small subunit 1	SLC7A5	Q01650	sp|Q01650|LAT1_HUMAN Large neutral amino acids transporter small subunit 1 OS=Homo sapiens OX=9606 GN=SLC7A5 PE=1 SV=2	Large neutral amino acids transporter small subunit 1	SLC7A5	80.731	18.9743	0	20.6755	20.1072	-10.9042	-30.1762	8.36784	16.211	-1.56974	0.191427	0.191427	-4.40607
P20339	Ras-related protein Rab-5A	RAB5A	P20339;A0A024R2K1;A0A0A1HAN9	sp|P20339|RAB5A_HUMAN Ras-related protein Rab-5A OS=Homo sapiens OX=9606 GN=RAB5A PE=1 SV=2;tr|A0A024R2K1|A0A024R2K1_HUMAN RAB5A, member RAS oncogene family, isoform CRA_a OS=Homo sapiens OX=9606 GN=RAB5A PE=4 SV=1;tr|A0A0A1HAN9|A0A0A1HAN9_HUMAN H.sapiens	Ras-related protein Rab-5A	RAB5A	5.4514	14.5357	0	15.2184	16.4697	-8.57624	-23.7345	6.58197	7.70397	-1.56967	0.191441	0.191441	-4.40611
P15311	Ezrin	EZR	P15311;B2R6J2;E7EQR4;Q6NUR7;B7Z437;V9HW42;B7Z5V2;J7M2B1	sp|P15311|EZRI_HUMAN Ezrin OS=Homo sapiens OX=9606 GN=EZR PE=1 SV=4;tr|B2R6J2|B2R6J2_HUMAN cDNA, FLJ92973, highly similar to Homo sapiens villin 2 (ezrin) (VIL2), mRNA OS=Homo sapiens OX=9606 PE=2 SV=1;tr|E7EQR4|E7EQR4_HUMAN Ezrin OS=Homo sapiens OX=9606 G	Ezrin;Tyrosine-protein kinase receptor	EZR;HEL-S-105;EZR-ROS1	24.564	17.0449	0	17.6949	19.1431	-9.89661	-27.4002	7.60699	8.98049	-1.56863	0.191677	0.191677	-4.40665
Q14126	Desmoglein-2	DSG2	Q14126	sp|Q14126|DSG2_HUMAN Desmoglein-2 OS=Homo sapiens OX=9606 GN=DSG2 PE=1 SV=2	Desmoglein-2	DSG2	14.824	12.5707	0	14.484	13.1873	-7.55029	-20.9195	5.81888	6.70699	-1.56682	0.192086	0.192086	-4.4076
Q9Y4L1	Hypoxia up-regulated protein 1	HYOU1	Q9Y4L1;A0A494C039;A0A384P5T6;B3KXH0;A0A087X054;B7Z2N4;B7Z766;Q05D91;Q6IN67;K7EQK2;A0A087WWI4;E9PJ21;A0A024R3G0;B7Z602	sp|Q9Y4L1|HYOU1_HUMAN Hypoxia up-regulated protein 1 OS=Homo sapiens OX=9606 GN=HYOU1 PE=1 SV=1;tr|A0A494C039|A0A494C039_HUMAN Hypoxia up-regulated protein 1 OS=Homo sapiens OX=9606 GN=HYOU1 PE=1 SV=1;tr|A0A384P5T6|A0A384P5T6_HUMAN Epididymis secretory spe	Hypoxia up-regulated protein 1	HYOU1	23.817	15.0892	0	17.7136	15.2254	-8.92492	-24.7355	6.8857	13.7489	-1.56609	0.192253	0.192253	-4.40798
Q9Y383	Putative RNA-binding protein Luc7-like 2	LUC7L2	Q9Y383;B3KRR1;B3KSL5;A0A0A6YYJ8	sp|Q9Y383|LC7L2_HUMAN Putative RNA-binding protein Luc7-like 2 OS=Homo sapiens OX=9606 GN=LUC7L2 PE=1 SV=2;tr|B3KRR1|B3KRR1_HUMAN cDNA FLJ34725 fis, clone MESAN2005958, highly similar to RNA-binding protein Luc7-like 2 OS=Homo sapiens OX=9606 PE=2 SV=1;tr|	Putative RNA-binding protein Luc7-like 2	LUC7L2	19.947	15.6271	0	18.3777	15.6723	-9.21148	-25.5488	7.12587	8.27952	-1.56426	0.192669	0.192669	-4.40894
Q12841	Follistatin-related protein 1	FSTL1	Q12841;B4DTZ8;Q9BZQ0;C9J5G4	sp|Q12841|FSTL1_HUMAN Follistatin-related protein 1 OS=Homo sapiens OX=9606 GN=FSTL1 PE=1 SV=1;tr|B4DTZ8|B4DTZ8_HUMAN cDNA FLJ52277, highly similar to Follistatin-related protein 1 OS=Homo sapiens OX=9606 PE=2 SV=1;tr|Q9BZQ0|Q9BZQ0_HUMAN Follistatin-relate	Follistatin-related protein 1	FSTL1	16.497	16.4758	15.5112	0	14.7242	8.63141	-6.68063	23.9434	7.78519	1.5639	0.19275	0.19275	-4.40913
Q13492	Phosphatidylinositol-binding clathrin assembly protein	PICALM	Q13492;B5BU72;A0A024R5L7;A8K5U9;A0A024R5P1;E9PJT1;E9PK13;H0YCY1;H0YEF7;H0YEH1;Q8N6B4	sp|Q13492|PICAL_HUMAN Phosphatidylinositol-binding clathrin assembly protein OS=Homo sapiens OX=9606 GN=PICALM PE=1 SV=2;tr|B5BU72|B5BU72_HUMAN Phosphatidylinositol-binding clathrin assembly protein isoform 2 OS=Homo sapiens OX=9606 GN=PICALM PE=2 SV=1;tr|	Phosphatidylinositol-binding clathrin assembly protein	PICALM;MLL/CALM fusion	17.84	15.3044	0	16.8626	16.1784	-8.86833	-24.7032	6.96659	8.05756	-1.55377	0.195069	0.195069	-4.41443
Q13867	Bleomycin hydrolase	BLMH	Q13867;K7ESE8;B4DXF3;J3KSD8;K7ES02	sp|Q13867|BLMH_HUMAN Bleomycin hydrolase OS=Homo sapiens OX=9606 GN=BLMH PE=1 SV=1;tr|K7ESE8|K7ESE8_HUMAN Bleomycin hydrolase (Fragment) OS=Homo sapiens OX=9606 GN=BLMH PE=1 SV=1;tr|B4DXF3|B4DXF3_HUMAN Bleomycin hydrolase OS=Homo sapiens OX=9606 PE=2 SV=1;	Bleomycin hydrolase	BLMH	16.519	14.3334	0	15.9984	15.0731	-8.36903	-23.3184	6.58034	7.56749	-1.55315	0.195213	0.195213	-4.41475
Q02809	Procollagen-lysine,2-oxoglutarate 5-dioxygenase 1	PLOD1	Q02809;B4DGN8;B2R5M9	sp|Q02809|PLOD1_HUMAN Procollagen-lysine,2-oxoglutarate 5-dioxygenase 1 OS=Homo sapiens OX=9606 GN=PLOD1 PE=1 SV=2;tr|B4DGN8|B4DGN8_HUMAN cDNA FLJ53377, highly similar to Procollagen-lysine, 2-oxoglutarate 5-dioxygenase 1 OS=Homo sapiens OX=9606 PE=2 SV=1;	Procollagen-lysine,2-oxoglutarate 5-dioxygenase 1	PLOD1	9.5689	15.6463	0	17.191	16.5638	-9.05427	-25.2607	7.15216	13.3783	-1.54998	0.195944	0.195944	-4.41641
P09651	Heterogeneous nuclear ribonucleoprotein A1	HNRNPA1	P09651;F8W6I7;A0A024RAZ7;A0A024RB53;Q6IPF2;A0A024RC46;Q9BSM5;B4E0B5;B4DP35;F8VTQ5	sp|P09651|ROA1_HUMAN Heterogeneous nuclear ribonucleoprotein A1 OS=Homo sapiens OX=9606 GN=HNRNPA1 PE=1 SV=5;tr|F8W6I7|F8W6I7_HUMAN Heterogeneous nuclear ribonucleoprotein A1 OS=Homo sapiens OX=9606 GN=HNRNPA1 PE=1 SV=2;tr|A0A024RAZ7|A0A024RAZ7_HUMAN Heter	Heterogeneous nuclear ribonucleoprotein A1;Heterogeneous nuclear ribonucleoprotein A1, N-terminally processed	HNRNPA1;HNRPA1;hCG_2020860	52.128	18.1794	0	18.263	20.8583	-10.471	-29.2552	8.31323	15.9341	-1.54652	0.196747	0.196747	-4.41823
Q07955	Serine/arginine-rich splicing factor 1	SRSF1	Q07955;J3KTL2;Q59FA2;A8K1L8;A0A2I7N9Y9;J3KSR8;B7Z570	sp|Q07955|SRSF1_HUMAN Serine/arginine-rich splicing factor 1 OS=Homo sapiens OX=9606 GN=SRSF1 PE=1 SV=2;tr|J3KTL2|J3KTL2_HUMAN Serine/arginine-rich-splicing factor 1 OS=Homo sapiens OX=9606 GN=SRSF1 PE=1 SV=1;tr|Q59FA2|Q59FA2_HUMAN Splicing factor, arginin	Serine/arginine-rich splicing factor 1	SRSF1	28.238	17.6307	0	19.3902	19.6579	-10.7087	-29.9329	8.51543	16.419	-1.54544	0.196999	0.196999	-4.4188
Q92797	Symplekin	SYMPK	Q92797;B7Z6F7;A0A024R0R6;A0A087WUE9	sp|Q92797|SYMPK_HUMAN Symplekin OS=Homo sapiens OX=9606 GN=SYMPK PE=1 SV=2;tr|B7Z6F7|B7Z6F7_HUMAN cDNA FLJ61705, highly similar to Symplekin OS=Homo sapiens OX=9606 PE=2 SV=1;tr|A0A024R0R6|A0A024R0R6_HUMAN Symplekin, isoform CRA_a OS=Homo sapiens OX=9606 G	Symplekin	SYMPK	5.3922	14.6138	0	16.3183	15.2448	-8.47467	-23.6918	6.74247	7.69615	-1.54508	0.197082	0.197082	-4.41898
P09012	U1 small nuclear ribonucleoprotein A	SNRPA	P09012;M0R0G9;M0QXK2;M0R221;M0R2B8;M0QZG7;B2R802	sp|P09012|SNRPA_HUMAN U1 small nuclear ribonucleoprotein A OS=Homo sapiens OX=9606 GN=SNRPA PE=1 SV=3;tr|M0R0G9|M0R0G9_HUMAN U1 small nuclear ribonucleoprotein A OS=Homo sapiens OX=9606 GN=SNRPA PE=1 SV=1;tr|M0QXK2|M0QXK2_HUMAN U1 small nuclear ribonucleop	U1 small nuclear ribonucleoprotein A	SNRPA	2.8338	16.1497	0	16.8688	17.792	-9.25557	-25.8967	7.38555	14.3491	-1.54305	0.197554	0.197554	-4.42005
P27816	Microtubule-associated protein 4	MAP4	P27816;E7EVA0;A0A024R2V0;Q86Y04;H0Y2V1;H7C4C5;B5MEG9;F8W9U4	sp|P27816|MAP4_HUMAN Microtubule-associated protein 4 OS=Homo sapiens OX=9606 GN=MAP4 PE=1 SV=3;tr|E7EVA0|E7EVA0_HUMAN Microtubule-associated protein OS=Homo sapiens OX=9606 GN=MAP4 PE=1 SV=1;tr|A0A024R2V0|A0A024R2V0_HUMAN Microtubule-associated protein OS	Microtubule-associated protein 4;Microtubule-associated protein	MAP4	32.595	14.7087	0	17.3586	14.564	-8.60698	-24.1191	6.90516	7.77189	-1.53936	0.198418	0.198418	-4.42198
P28070	Proteasome subunit beta type-4	PSMB4	P28070;A0A140VK46	sp|P28070|PSB4_HUMAN Proteasome subunit beta type-4 OS=Homo sapiens OX=9606 GN=PSMB4 PE=1 SV=4;tr|A0A140VK46|A0A140VK46_HUMAN Proteasome subunit beta OS=Homo sapiens OX=9606 PE=2 SV=1	Proteasome subunit beta type-4	PSMB4	55.189	21.5768	0	22.8633	22.7914	-12.039	-33.7748	9.69691	18.9029	-1.53664	0.199056	0.199056	-4.42341
O75131	Copine-3	CPNE3	O75131;A0A024R994;Q05DL8	sp|O75131|CPNE3_HUMAN Copine-3 OS=Homo sapiens OX=9606 GN=CPNE3 PE=1 SV=1;tr|A0A024R994|A0A024R994_HUMAN Copine III, isoform CRA_a OS=Homo sapiens OX=9606 GN=CPNE3 PE=4 SV=1;tr|Q05DL8|Q05DL8_HUMAN CPNE3 protein (Fragment) OS=Homo sapiens OX=9606 GN=CPNE3 P	Copine-3	CPNE3	7.6353	15.2442	0	17.2304	15.5327	-8.75943	-24.6131	7.0942	12.9174	-1.53288	0.199943	0.199943	-4.42538
P13797	Plastin-3	PLS3	P13797;B4DPW9;A0A0A0MSQ0;Q53GY0;Q96HI1	sp|P13797|PLST_HUMAN Plastin-3 OS=Homo sapiens OX=9606 GN=PLS3 PE=1 SV=4;tr|B4DPW9|B4DPW9_HUMAN cDNA FLJ51929, highly similar to Plastin-3 OS=Homo sapiens OX=9606 PE=2 SV=1;tr|A0A0A0MSQ0|A0A0A0MSQ0_HUMAN Plastin-3 OS=Homo sapiens OX=9606 GN=PLS3 PE=1 SV=1;	Plastin-3	PLS3	13.321	15.6081	0	16.148	17.2698	-8.90482	-25.0455	7.23581	8.17098	-1.53061	0.200479	0.200479	-4.42657
P23634	Plasma membrane calcium-transporting ATPase 4	ATP2B4	P23634;A0A024R968;A7E2D8;Q68DH9;A8K8U3	sp|P23634|AT2B4_HUMAN Plasma membrane calcium-transporting ATPase 4 OS=Homo sapiens OX=9606 GN=ATP2B4 PE=1 SV=2;tr|A0A024R968|A0A024R968_HUMAN Calcium-transporting ATPase OS=Homo sapiens OX=9606 GN=ATP2B4 PE=3 SV=1;tr|A7E2D8|A7E2D8_HUMAN Calcium-transporti	Plasma membrane calcium-transporting ATPase 4;Calcium-transporting ATPase	ATP2B4;DKFZp686M088	78.326	14.8315	0	18.405	19.5268	-11.5502	-32.5568	9.45647	11.2199	-1.52543	0.201711	0.201711	-4.4293
Q6NZI2	Polymerase I and transcript release factor	PTRF	Q6NZI2;B3KRY5;B4DPZ5;B4DNU9	sp|Q6NZI2|CAVN1_HUMAN Caveolae-associated protein 1 OS=Homo sapiens OX=9606 GN=CAVIN1 PE=1 SV=1;tr|B3KRY5|B3KRY5_HUMAN cDNA FLJ35087 fis, clone PLACE6005546, highly similar to Polymerase I and transcript release factor OS=Homo sapiens OX=9606 PE=2 SV=1;tr|	Polymerase I and transcript release factor	PTRF	7.3066	15.7297	0	18.2978	15.4729	-9.02049	-25.4715	7.43048	8.25007	-1.52125	0.202711	0.202711	-4.4315
Q8NG11	Tetraspanin-14	TSPAN14	Q8NG11;H7BXY6;A6NEP9	sp|Q8NG11|TSN14_HUMAN Tetraspanin-14 OS=Homo sapiens OX=9606 GN=TSPAN14 PE=1 SV=1;tr|H7BXY6|H7BXY6_HUMAN Tetraspanin OS=Homo sapiens OX=9606 GN=TSPAN14 PE=1 SV=1;tr|A6NEP9|A6NEP9_HUMAN Tetraspanin (Fragment) OS=Homo sapiens OX=9606 GN=TSPAN14 PE=1 SV=2	Tetraspanin-14;Tetraspanin	TSPAN14	6.2723	0	17.7696	19.1422	18.5204	-9.94655	-28.0948	8.20167	15.1746	-1.52054	0.202879	0.202879	-4.43186
A0A024RC87	Ribonuclease inhibitor	RNH1	A0A024RC87;P13489;A0A140VJT8	tr|A0A024RC87|A0A024RC87_HUMAN Ribonuclease/angiogenin inhibitor 1, isoform CRA_a OS=Homo sapiens OX=9606 GN=RNH1 PE=4 SV=1;sp|P13489|RINI_HUMAN Ribonuclease inhibitor OS=Homo sapiens OX=9606 GN=RNH1 PE=1 SV=2;tr|A0A140VJT8|A0A140VJT8_HUMAN Testicular tiss	Ribonuclease inhibitor	RNH1	47.697	16.4908	0	17.5821	17.448	-9.26964	-26.2135	7.67427	13.693	-1.51778	0.203542	0.203542	-4.43332
D6R9P3	Heterogeneous nuclear ribonucleoprotein A/B	HNRNPAB	D6R9P3;D6RD18;B4DMY3;D6RBZ0;Q53F64;Q99729	tr|D6R9P3|D6R9P3_HUMAN Heterogeneous nuclear ribonucleoprotein A/B OS=Homo sapiens OX=9606 GN=HNRNPAB PE=1 SV=1;tr|D6RD18|D6RD18_HUMAN Heterogeneous nuclear ribonucleoprotein A/B OS=Homo sapiens OX=9606 GN=HNRNPAB PE=1 SV=1;tr|B4DMY3|B4DMY3_HUMAN cDNA FLJ6	Heterogeneous nuclear ribonucleoprotein A/B	HNRNPAB	20.356	15.711	0	15.062	18.8805	-9.1157	-25.7936	7.56221	13.7756	-1.51638	0.203879	0.203879	-4.43405
P13798	Acylamino-acid-releasing enzyme	APEH	P13798;C9JIF9;H7C1U0;H7C393;C9JLK2	sp|P13798|ACPH_HUMAN Acylamino-acid-releasing enzyme OS=Homo sapiens OX=9606 GN=APEH PE=1 SV=4;tr|C9JIF9|C9JIF9_HUMAN Acylamino-acid-releasing enzyme OS=Homo sapiens OX=9606 GN=APEH PE=1 SV=1;tr|H7C1U0|H7C1U0_HUMAN Acylamino-acid-releasing enzyme (Fragment	Acylamino-acid-releasing enzyme	APEH	53.195	17.5834	0	19.1113	18.0678	-9.79782	-27.7881	8.19245	15.4226	-1.51096	0.205191	0.205191	-4.4369
Q7L2H7	Eukaryotic translation initiation factor 3 subunit M	EIF3M	Q7L2H7;J3KNJ2;E9PRY0;H0YCQ8	sp|Q7L2H7|EIF3M_HUMAN Eukaryotic translation initiation factor 3 subunit M OS=Homo sapiens OX=9606 GN=EIF3M PE=1 SV=1;tr|J3KNJ2|J3KNJ2_HUMAN Eukaryotic translation initiation factor 3 subunit M (Fragment) OS=Homo sapiens OX=9606 GN=EIF3M PE=1 SV=1;tr|E9PRY	Eukaryotic translation initiation factor 3 subunit M	EIF3M	3.7383	16.806	17.0035	15.9322	0	8.93868	-7.47454	25.3519	13.6205	1.51091	0.205201	0.205201	-4.43693
A0A024QZL1	Serglycin	PRG1	A0A024QZL1;P10124	tr|A0A024QZL1|A0A024QZL1_HUMAN Proteoglycan 1, secretory granule, isoform CRA_a OS=Homo sapiens OX=9606 GN=PRG1 PE=4 SV=1;sp|P10124|SRGN_HUMAN Serglycin OS=Homo sapiens OX=9606 GN=SRGN PE=1 SV=3	Serglycin	PRG1;SRGN	19.491	0	18.2318	18.9852	19.4511	-10.1023	-28.6705	8.46588	9.44468	-1.50942	0.205564	0.205564	-4.43771
O60568	Procollagen-lysine,2-oxoglutarate 5-dioxygenase 3	PLOD3	O60568;B3KQQ3;H7C2V1	sp|O60568|PLOD3_HUMAN Multifunctional procollagen lysine hydroxylase and glycosyltransferase LH3 OS=Homo sapiens OX=9606 GN=PLOD3 PE=1 SV=1;tr|B3KQQ3|B3KQQ3_HUMAN cDNA PSEC0016 fis, clone NT2RM1001076, highly similar to Procollagen-lysine,2-oxoglutarate 5-	Procollagen-lysine,2-oxoglutarate 5-dioxygenase 3	PLOD3	10.131	13.6031	0	14.8345	14.4532	-7.84229	-22.2613	6.57669	12.0632	-1.50893	0.205684	0.205684	-4.43797
P56199	Integrin alpha-1	ITGA1	P56199;B4DTY8	sp|P56199|ITA1_HUMAN Integrin alpha-1 OS=Homo sapiens OX=9606 GN=ITGA1 PE=1 SV=2;tr|B4DTY8|B4DTY8_HUMAN cDNA FLJ61587, highly similar to Integrin alpha-1 (Fragment) OS=Homo sapiens OX=9606 PE=2 SV=1	Integrin alpha-1	ITGA1	17.862	12.3474	0	15.846	17.3396	-10.4191	-29.6183	8.78004	9.96196	-1.5056	0.206495	0.206495	-4.43973
Q5SSJ5	Heterochromatin protein 1-binding protein 3	HP1BP3	Q5SSJ5;X6RGJ2;B0QZK4	sp|Q5SSJ5|HP1B3_HUMAN Heterochromatin protein 1-binding protein 3 OS=Homo sapiens OX=9606 GN=HP1BP3 PE=1 SV=1;tr|X6RGJ2|X6RGJ2_HUMAN Heterochromatin protein 1-binding protein 3 (Fragment) OS=Homo sapiens OX=9606 GN=HP1BP3 PE=1 SV=1;tr|B0QZK4|B0QZK4_HUMAN H	Heterochromatin protein 1-binding protein 3	HP1BP3	7.9651	15.6699	0	16.787	16.4056	-8.76134	-24.9264	7.40368	8.14376	-1.50368	0.206965	0.206965	-4.44074
P20042	Eukaryotic translation initiation factor 2 subunit 2	EIF2S2	P20042;Q6IBR8;B5BU01;Q96I16	sp|P20042|IF2B_HUMAN Eukaryotic translation initiation factor 2 subunit 2 OS=Homo sapiens OX=9606 GN=EIF2S2 PE=1 SV=2;tr|Q6IBR8|Q6IBR8_HUMAN Eukaryotic translation initiation factor 2, subunit 2 beta, 38kDa OS=Homo sapiens OX=9606 GN=EIF2S2 PE=2 SV=1;tr|B5	Eukaryotic translation initiation factor 2 subunit 2	EIF2S2	8.2679	14.3918	0	14.0681	16.8136	-8.24497	-23.4604	6.9705	7.54559	-1.50336	0.207042	0.207042	-4.4409
O00567	Nucleolar protein 56	NOP56	O00567;A0PJ92;A0A494C128;A8K9K6;Q5JXT2;H0YDU4	sp|O00567|NOP56_HUMAN Nucleolar protein 56 OS=Homo sapiens OX=9606 GN=NOP56 PE=1 SV=4;tr|A0PJ92|A0PJ92_HUMAN NOP56 protein (Fragment) OS=Homo sapiens OX=9606 GN=NOP56 PE=2 SV=1;tr|A0A494C128|A0A494C128_HUMAN Nucleolar protein 56 OS=Homo sapiens OX=9606 GN=	Nucleolar protein 56	NOP56	16.862	14.0603	0	15.3509	14.996	-8.14331	-23.1714	6.88475	13.1083	-1.50334	0.207046	0.207046	-4.44091
P61081	NEDD8-conjugating enzyme Ubc12	UBE2M	P61081;A0A024R4T4	sp|P61081|UBC12_HUMAN NEDD8-conjugating enzyme Ubc12 OS=Homo sapiens OX=9606 GN=UBE2M PE=1 SV=1;tr|A0A024R4T4|A0A024R4T4_HUMAN Epididymis secretory sperm binding protein OS=Homo sapiens OX=9606 GN=UBE2M PE=2 SV=1	NEDD8-conjugating enzyme Ubc12	UBE2M	5.7284	15.4267	0	16.0481	16.6506	-8.63594	-24.5813	7.30941	8.02089	-1.50257	0.207235	0.207235	-4.44132
P08754	Guanine nucleotide-binding protein G(k) subunit alpha	GNAI3	P08754	sp|P08754|GNAI3_HUMAN Guanine nucleotide-binding protein G(i) subunit alpha OS=Homo sapiens OX=9606 GN=GNAI3 PE=1 SV=3	Guanine nucleotide-binding protein G(k) subunit alpha	GNAI3	52.882	18.7732	18.6414	21.4194	22.6516	-3.32825	-9.42997	2.77347	19.7388	-1.48812	0.207835	0.207835	-4.44702
P08174	Complement decay-accelerating factor	CD55	P08174;H3BLV0;B2R658;A0A172WBW8;B1AP13;H7BY55;B4DPY4;B1AP15;B4DUF2	sp|P08174|DAF_HUMAN Complement decay-accelerating factor OS=Homo sapiens OX=9606 GN=CD55 PE=1 SV=4;tr|H3BLV0|H3BLV0_HUMAN Complement decay-accelerating factor (Fragment) OS=Homo sapiens OX=9606 GN=CD55 PE=1 SV=1;tr|B2R658|B2R658_HUMAN cDNA, FLJ92802, highl	Complement decay-accelerating factor	CD55	5.3081	16.8206	0	17.11	18.3843	-9.33689	-26.6177	7.94396	8.71915	-1.49899	0.208116	0.208116	-4.44321
P00367	Glutamate dehydrogenase 1, mitochondrial	GLUD1	P00367;B4E0N9;B4DMG8;B4DMF5;Q53GW3;E9KL48;P49448;A0A140VK14;B3KT18;Q59FQ4	sp|P00367|DHE3_HUMAN Glutamate dehydrogenase 1, mitochondrial OS=Homo sapiens OX=9606 GN=GLUD1 PE=1 SV=2;tr|B4E0N9|B4E0N9_HUMAN Glutamate dehydrogenase OS=Homo sapiens OX=9606 PE=2 SV=1;tr|B4DMG8|B4DMG8_HUMAN Glutamate dehydrogenase OS=Homo sapiens OX=9606	Glutamate dehydrogenase 1, mitochondrial;Glutamate dehydrogenase;Glutamate dehydrogenase 2, mitochondrial	GLUD1;GLUD2	18.614	16.4538	0	17.5164	17.1907	-9.12665	-26.0265	7.77324	14.9443	-1.49826	0.208294	0.208294	-4.44359
P56537	Eukaryotic translation initiation factor 6	EIF6	P56537;F8WD20;B7ZBH1;B4DJH0;A0A0B4J1Y7;A0A0U1RQV5;F8WDS6	sp|P56537|IF6_HUMAN Eukaryotic translation initiation factor 6 OS=Homo sapiens OX=9606 GN=EIF6 PE=1 SV=1;tr|F8WD20|F8WD20_HUMAN Eukaryotic translation initiation factor 6 OS=Homo sapiens OX=9606 GN=EIF6 PE=1 SV=1;tr|B7ZBH1|B7ZBH1_HUMAN Eukaryotic translati	Eukaryotic translation initiation factor 6	EIF6	18.001	16.5276	18.269	16.4469	0	9.17488	-7.81647	26.1662	13.8962	1.49807	0.208341	0.208341	-4.44369
Q04837	Single-stranded DNA-binding protein, mitochondrial	SSBP1	Q04837;C9K0U8;A0A0G2JLD8;E7EUY5;Q567R6;A4D1U3;B7Z268	sp|Q04837|SSBP_HUMAN Single-stranded DNA-binding protein, mitochondrial OS=Homo sapiens OX=9606 GN=SSBP1 PE=1 SV=1;tr|C9K0U8|C9K0U8_HUMAN Single-stranded DNA-binding protein, mitochondrial (Fragment) OS=Homo sapiens OX=9606 GN=SSBP1 PE=1 SV=1;tr|A0A0G2JLD8	Single-stranded DNA-binding protein, mitochondrial;Single-stranded DNA-binding protein	SSBP1	16.653	15.3072	0	15.2899	17.2214	-8.60205	-24.5393	7.33517	13.3496	-1.49744	0.208496	0.208496	-4.44402
P62280	40S ribosomal protein S11	RPS11	P62280;M0QZC5	sp|P62280|RS11_HUMAN 40S ribosomal protein S11 OS=Homo sapiens OX=9606 GN=RPS11 PE=1 SV=3;tr|M0QZC5|M0QZC5_HUMAN 40S ribosomal protein S11 OS=Homo sapiens OX=9606 GN=RPS11 PE=1 SV=1	40S ribosomal protein S11	RPS11	22.07	20.7276	0	21.7947	21.5174	-11.2922	-32.222	9.63752	18.0503	-1.49684	0.208644	0.208644	-4.44434
P54577	Tyrosine--tRNA ligase, cytoplasmic	YARS	P54577;A0A0S2Z4R1;A0A0C4DGZ5	sp|P54577|SYYC_HUMAN Tyrosine--tRNA ligase, cytoplasmic OS=Homo sapiens OX=9606 GN=YARS1 PE=1 SV=4;tr|A0A0S2Z4R1|A0A0S2Z4R1_HUMAN Tyrosine--tRNA ligase (Fragment) OS=Homo sapiens OX=9606 GN=YARS PE=2 SV=1;tr|A0A0C4DGZ5|A0A0C4DGZ5_HUMAN Tyrosine--tRNA ligas	Tyrosine--tRNA ligase, cytoplasmic;Tyrosine--tRNA ligase, cytoplasmic, N-terminally processed;Tyrosine--tRNA ligase	YARS	14.506	15.8807	0	16.6513	16.9701	-8.87033	-25.3913	7.65067	13.8378	-1.48958	0.210444	0.210444	-4.44816
P05388	60S acidic ribosomal protein P0	RPLP0	P05388;Q53HW2;F8VU65;A0A024RBS2;G3V210;Q6NSF2;A8K4Z4;F8VWS0;F8VQY6;F8VPE8;F8VRK7;Q8NHW5;Q53HK9;F8VW21;F8VWV4;B4E3D5;F8VS58;F8VZS0	sp|P05388|RLA0_HUMAN 60S acidic ribosomal protein P0 OS=Homo sapiens OX=9606 GN=RPLP0 PE=1 SV=1;tr|Q53HW2|Q53HW2_HUMAN 60S acidic ribosomal protein P0 (Fragment) OS=Homo sapiens OX=9606 PE=2 SV=1;tr|F8VU65|F8VU65_HUMAN 60S acidic ribosomal protein P0 (Frag	60S acidic ribosomal protein P0;60S acidic ribosomal protein P0-like	RPLP0;RPLP0P6	28.609	19.2024	0	20.3268	19.828	-10.4762	-29.9889	9.03651	16.3979	-1.48952	0.210458	0.210458	-4.44819
P06756	Integrin alpha-V	ITGAV	P06756;L7RXH0;A5YM53;B4DYQ7	sp|P06756|ITAV_HUMAN Integrin alpha-V OS=Homo sapiens OX=9606 GN=ITGAV PE=1 SV=2;tr|L7RXH0|L7RXH0_HUMAN Integrin, alpha V OS=Homo sapiens OX=9606 GN=ITGAV PE=3 SV=1;tr|A5YM53|A5YM53_HUMAN ITGAV protein OS=Homo sapiens OX=9606 GN=ITGAV PE=2 SV=1;tr|B4DYQ7|B	Integrin alpha-V;Integrin alpha-V heavy chain;Integrin alpha-V light chain	ITGAV	56.646	14.5352	0	18.4651	19.3716	-11.6508	-33.3525	10.051	11.374	-1.48943	0.210481	0.210481	-4.44824
Q6P2Q9	Pre-mRNA-processing-splicing factor 8	PRPF8	Q6P2Q9;B4DK16	sp|Q6P2Q9|PRP8_HUMAN Pre-mRNA-processing-splicing factor 8 OS=Homo sapiens OX=9606 GN=PRPF8 PE=1 SV=2;tr|B4DK16|B4DK16_HUMAN cDNA FLJ57882, highly similar to Pre-mRNA-processing-splicing factor 8 OS=Homo sapiens OX=9606 PE=2 SV=1	Pre-mRNA-processing-splicing factor 8	PRPF8	41.015	13.7448	0	16.4977	13.2495	-8.00123	-22.9701	6.96767	12.8382	-1.48295	0.2121	0.2121	-4.45166
P46776	60S ribosomal protein L27a	RPL27A	P46776;E9PJD9;Q6NZ52;Q9BQQ5;E9PLL6;E9PLX7	sp|P46776|RL27A_HUMAN 60S ribosomal protein L27a OS=Homo sapiens OX=9606 GN=RPL27A PE=1 SV=2;tr|E9PJD9|E9PJD9_HUMAN 60S ribosomal protein L27a OS=Homo sapiens OX=9606 GN=RPL27A PE=1 SV=1;tr|Q6NZ52|Q6NZ52_HUMAN Ribosomal protein L27a OS=Homo sapiens OX=9606	60S ribosomal protein L27a	RPL27A;L27a	13.244	20.5448	0	21.1355	21.6429	-11.1168	-31.9186	9.685	17.4985	-1.48265	0.212175	0.212175	-4.45181
Q12905	Interleukin enhancer-binding factor 2	ILF2	Q12905;B4DY09;Q53FG3;F4ZW62;F4ZW63	sp|Q12905|ILF2_HUMAN Interleukin enhancer-binding factor 2 OS=Homo sapiens OX=9606 GN=ILF2 PE=1 SV=2;tr|B4DY09|B4DY09_HUMAN Interleukin enhancer-binding factor 2 OS=Homo sapiens OX=9606 GN=ILF2 PE=1 SV=1;tr|Q53FG3|Q53FG3_HUMAN Interleukin enhancer binding	Interleukin enhancer-binding factor 2	ILF2	22.261	17.7662	0	19.1917	17.9528	-9.68911	-27.8612	8.483	15.3471	-1.47924	0.213033	0.213033	-4.45361
P27824	Calnexin	CANX	P27824;H0Y9Q7	sp|P27824|CALX_HUMAN Calnexin OS=Homo sapiens OX=9606 GN=CANX PE=1 SV=2;tr|H0Y9Q7|H0Y9Q7_HUMAN Calnexin (Fragment) OS=Homo sapiens OX=9606 GN=CANX PE=1 SV=1	Calnexin	CANX	7.9076	13.4924	0	16.5986	17.277	-10.1916	-29.3303	8.94706	10.0837	-1.47738	0.213503	0.213503	-4.4546
P05106	Integrin beta-3	ITGB3	P05106;B4DTY9;H3BM21;L7UUZ7;A0A5E4DMZ9	sp|P05106|ITB3_HUMAN Integrin beta-3 OS=Homo sapiens OX=9606 GN=ITGB3 PE=1 SV=2;tr|B4DTY9|B4DTY9_HUMAN Integrin beta OS=Homo sapiens OX=9606 PE=2 SV=1;tr|H3BM21|H3BM21_HUMAN Integrin beta (Fragment) OS=Homo sapiens OX=9606 PE=3 SV=1;tr|L7UUZ7|L7UUZ7_HUMAN	Integrin beta-3;Integrin beta	ITGB3	20.883	0	16.4117	16.8923	17.4346	-8.95759	-25.8189	7.90373	8.45644	-1.47387	0.21439	0.21439	-4.45644
Q9NZN4	EH domain-containing protein 2	EHD2	Q9NZN4;B4DLA1;A0A024R0S6;Q8NCJ3	sp|Q9NZN4|EHD2_HUMAN EH domain-containing protein 2 OS=Homo sapiens OX=9606 GN=EHD2 PE=1 SV=2;tr|B4DLA1|B4DLA1_HUMAN cDNA FLJ53453, highly similar to EH-domain-containing protein 2 OS=Homo sapiens OX=9606 PE=2 SV=1;tr|A0A024R0S6|A0A024R0S6_HUMAN EH-domain	EH domain-containing protein 2	EHD2	4.8573	14.3203	0	14.7851	15.3674	-7.9161	-22.8367	7.00454	7.41213	-1.47192	0.214886	0.214886	-4.45748
P28838	Cytosol aminopeptidase	LAP3	P28838;V9HW38;B4DQG5;H0Y9Q1	sp|P28838|AMPL_HUMAN Cytosol aminopeptidase OS=Homo sapiens OX=9606 GN=LAP3 PE=1 SV=3;tr|V9HW38|V9HW38_HUMAN Epididymis secretory protein Li 106 OS=Homo sapiens OX=9606 GN=HEL-S-106 PE=2 SV=1;tr|B4DQG5|B4DQG5_HUMAN cDNA FLJ54122, highly similar to Cytosol	Cytosol aminopeptidase	LAP3;HEL-S-106	59.405	18.075	0	18.5086	19.0799	-9.75675	-28.1857	8.67222	14.9837	-1.46881	0.215679	0.215679	-4.45912
P05556	Integrin beta-1	ITGB1	P05556	sp|P05556|ITB1_HUMAN Integrin beta-1 OS=Homo sapiens OX=9606 GN=ITGB1 PE=1 SV=2	Integrin beta-1	ITGB1	114.52	17.2247	20.941	22.3427	22.9115	-3.54424	-10.1868	3.09836	19.6917	-1.45566	0.216113	0.216113	-4.46441
P98095	Fibulin-2	FBLN2	P98095;B7Z9B8;Q86V58;B7Z6T9;Q9Y3V7	sp|P98095|FBLN2_HUMAN Fibulin-2 OS=Homo sapiens OX=9606 GN=FBLN2 PE=1 SV=2;tr|B7Z9B8|B7Z9B8_HUMAN cDNA FLJ56912, highly similar to Fibulin-2 OS=Homo sapiens OX=9606 PE=2 SV=1;tr|Q86V58|Q86V58_HUMAN Fibulin 2 OS=Homo sapiens OX=9606 GN=FBLN2 PE=2 SV=1;tr|B7	Fibulin-2	FBLN2;DKFZp586A1519	67.498	16.7718	0	17.4638	17.4874	-9.08969	-26.2796	8.10025	8.62049	-1.46702	0.216136	0.216136	-4.46006
Q9ULA0	Aspartyl aminopeptidase	DNPEP	Q9ULA0;Q53SB6;E5RIA4;E7ETB3;B7Z7F0;Q9BSS9;E7EMB6;A0A024R443	sp|Q9ULA0|DNPEP_HUMAN Aspartyl aminopeptidase OS=Homo sapiens OX=9606 GN=DNPEP PE=1 SV=1;tr|Q53SB6|Q53SB6_HUMAN Uncharacterized protein DNPEP OS=Homo sapiens OX=9606 GN=DNPEP PE=3 SV=1;tr|E5RIA4|E5RIA4_HUMAN Aspartyl aminopeptidase OS=Homo sapiens OX=9606	Aspartyl aminopeptidase	DNPEP	28.273	17.4924	0	17.9822	18.5043	-9.49707	-27.5031	8.50894	15.5434	-1.4633	0.217089	0.217089	-4.46203
P11233	Ras-related protein Ral-A	RALA	P11233;H7C3P7;P11234;A0A024RAG3	sp|P11233|RALA_HUMAN Ras-related protein Ral-A OS=Homo sapiens OX=9606 GN=RALA PE=1 SV=1;tr|H7C3P7|H7C3P7_HUMAN Ras-related protein Ral-A (Fragment) OS=Homo sapiens OX=9606 GN=RALA PE=1 SV=1;sp|P11234|RALB_HUMAN Ras-related protein Ral-B OS=Homo sapiens OX	Ras-related protein Ral-A;Ras-related protein Ral-B	RALA;RALB	14.432	0	18.0455	17.6921	19.8559	-9.75124	-28.2601	8.75757	9.26558	-1.46164	0.217514	0.217514	-4.4629
Q08431	Lactadherin	MFGE8	Q08431;B3KTQ2;A0A024RC55;A0A024RC59;B4E396;H0YKS8	sp|Q08431|MFGM_HUMAN Lactadherin OS=Homo sapiens OX=9606 GN=MFGE8 PE=1 SV=3;tr|B3KTQ2|B3KTQ2_HUMAN cDNA FLJ38589 fis, clone HCHON2010074, highly similar to LACTADHERIN OS=Homo sapiens OX=9606 PE=2 SV=1;tr|A0A024RC55|A0A024RC55_HUMAN Milk fat globule-EGF fa	Lactadherin;Lactadherin short form;Medin	MFGE8	37.48	15.3564	0	20.84	19.6862	-12.5849	-36.4883	11.3185	12.348	-1.46066	0.217767	0.217767	-4.46342
P18621	60S ribosomal protein L17	RPL17	P18621;A0A087WXM6;J3QQT2;J3KRX5;A0A024R261;A0A0A6YYL6;J3QLC8;A0A0A0MRF8;J3KRB3;A0A087WWH0;J3QS96;A0A087WY81	sp|P18621|RL17_HUMAN 60S ribosomal protein L17 OS=Homo sapiens OX=9606 GN=RPL17 PE=1 SV=3;tr|A0A087WXM6|A0A087WXM6_HUMAN 60S ribosomal protein L17 (Fragment) OS=Homo sapiens OX=9606 GN=RPL17 PE=1 SV=1;tr|J3QQT2|J3QQT2_HUMAN 60S ribosomal protein L17 (Fragm	60S ribosomal protein L17	RPL17;hCG_24487;RPL17-C18orf32	19.324	18.7114	0	19.9482	18.8551	-10.046	-29.1891	9.09714	16.118	-1.45593	0.21899	0.21899	-4.46592
P84098	60S ribosomal protein L19	RPL19	P84098;J3QR09;J3KTE4;Q8IWR8;Q53G49	sp|P84098|RL19_HUMAN 60S ribosomal protein L19 OS=Homo sapiens OX=9606 GN=RPL19 PE=1 SV=1;tr|J3QR09|J3QR09_HUMAN Ribosomal protein L19 OS=Homo sapiens OX=9606 GN=RPL19 PE=1 SV=1;tr|J3KTE4|J3KTE4_HUMAN Ribosomal protein L19 OS=Homo sapiens OX=9606 GN=RPL19	60S ribosomal protein L19;Ribosomal protein L19	RPL19	13.866	20.8394	0	21.5697	21.3118	-11.021	-32.0708	10.0288	17.6716	-1.45256	0.219864	0.219864	-4.4677
Q05682	Caldesmon	CALD1	Q05682;E9PGZ1;A0A140VKA0;B7Z6G4;E7EX44;B4E3I0;C9J813;Q9NYG1;B4DPW5;Q6PJM5	sp|Q05682|CALD1_HUMAN Caldesmon OS=Homo sapiens OX=9606 GN=CALD1 PE=1 SV=3;tr|E9PGZ1|E9PGZ1_HUMAN Caldesmon OS=Homo sapiens OX=9606 GN=CALD1 PE=1 SV=1;tr|A0A140VKA0|A0A140VKA0_HUMAN Caldesmon 1, isoform CRA_i OS=Homo sapiens OX=9606 GN=CALD1 PE=2 SV=1;tr|B	Caldesmon	CALD1	39.79	14.7877	0	14.4643	16.503	-8.0898	-23.5609	7.38132	7.62583	-1.4507	0.22035	0.22035	-4.46868
Q16543	Hsp90 co-chaperone Cdc37	CDC37	Q16543;A0A024R7B7;A1L0W4;K7EL68;K7EQA9;Q6FG59;K7EIU0;K7EKQ2	sp|Q16543|CDC37_HUMAN Hsp90 co-chaperone Cdc37 OS=Homo sapiens OX=9606 GN=CDC37 PE=1 SV=1;tr|A0A024R7B7|A0A024R7B7_HUMAN CDC37 cell division cycle 37 homolog (S. cerevisiae), isoform CRA_a OS=Homo sapiens OX=9606 GN=CDC37 PE=4 SV=1;tr|A1L0W4|A1L0W4_HUMAN C	Hsp90 co-chaperone Cdc37;Hsp90 co-chaperone Cdc37, N-terminally processed	CDC37;MBD5	9.1041	17.1085	0	17.4308	17.9854	-9.15388	-26.668	8.36024	8.75413	-1.45003	0.220523	0.220523	-4.46903
P53990	IST1 homolog	IST1	P53990;H3BQF7;H3BMU1;H3BUI0;A8K5S3;J3KR23;B4DM80;B4DLP1	sp|P53990|IST1_HUMAN IST1 homolog OS=Homo sapiens OX=9606 GN=IST1 PE=1 SV=1;tr|H3BQF7|H3BQF7_HUMAN IST1 homolog (Fragment) OS=Homo sapiens OX=9606 GN=IST1 PE=1 SV=1;tr|H3BMU1|H3BMU1_HUMAN IST1 homolog (Fragment) OS=Homo sapiens OX=9606 GN=IST1 PE=1 SV=1;tr	IST1 homolog	IST1	8.3725	0	17.5876	18.786	17.6649	-9.43163	-27.4908	8.62755	15.0693	-1.44894	0.220809	0.220809	-4.46961
P02786	Transferrin receptor protein 1	TFRC	P02786;G3V0E5;B7Z2I6	sp|P02786|TFR1_HUMAN Transferrin receptor protein 1 OS=Homo sapiens OX=9606 GN=TFRC PE=1 SV=2;tr|G3V0E5|G3V0E5_HUMAN Transferrin receptor (P90, CD71), isoform CRA_c OS=Homo sapiens OX=9606 GN=TFRC PE=1 SV=1;tr|B7Z2I6|B7Z2I6_HUMAN cDNA FLJ57106, highly simi	Transferrin receptor protein 1;Transferrin receptor protein 1, serum form	TFRC	68.976	14.9077	17.5456	19.1622	20.5864	-3.64763	-10.5701	3.27481	17.9822	-1.43756	0.220871	0.220871	-4.47411
A0A0S2Z4G4	Tyrosine-protein kinase receptor	TPM3	A0A0S2Z4G4;B2RDE1;A0A087WWU8;A0A0S2Z4I4;Q5HYB6;A0A0S2Z4G8;D6R904;J3KN67;A0A494C0P6;M1VPF4;A0A2R2Y2Q3;Q8NAG3;B4DWT5;A0A494C0G0	tr|A0A0S2Z4G4|A0A0S2Z4G4_HUMAN Tropomyosin 3 isoform 1 (Fragment) OS=Homo sapiens OX=9606 GN=TPM3 PE=2 SV=1;tr|B2RDE1|B2RDE1_HUMAN cDNA, FLJ96568, highly similar to Homo sapiens tropomyosin 3 (TPM3), mRNA OS=Homo sapiens OX=9606 PE=2 SV=1;tr|A0A087WWU8|A0A	Tyrosine-protein kinase receptor	TPM3;DKFZp686J1372;TPM3-ROS1	40.886	16.7674	0	18.1343	16.6202	-8.99354	-26.2433	8.25623	8.58698	-1.44646	0.221456	0.221456	-4.47092
P08195	4F2 cell-surface antigen heavy chain	SLC3A2	P08195;F5GZS6;J3KPF3	sp|P08195|4F2_HUMAN 4F2 cell-surface antigen heavy chain OS=Homo sapiens OX=9606 GN=SLC3A2 PE=1 SV=3;tr|F5GZS6|F5GZS6_HUMAN 4F2 cell-surface antigen heavy chain OS=Homo sapiens OX=9606 GN=SLC3A2 PE=1 SV=1;tr|J3KPF3|J3KPF3_HUMAN 4F2 cell-surface antigen hea	4F2 cell-surface antigen heavy chain	SLC3A2	74.601	19.3821	0	20.0556	19.8585	-10.266	-29.9698	9.43778	15.8386	-1.44548	0.221714	0.221714	-4.47144
P38117	Electron transfer flavoprotein subunit beta	ETFB	P38117	sp|P38117|ETFB_HUMAN Electron transfer flavoprotein subunit beta OS=Homo sapiens OX=9606 GN=ETFB PE=1 SV=3	Electron transfer flavoprotein subunit beta	ETFB	4.0218	14.9414	0	15.5471	15.5268	-8.06624	-23.5502	7.41771	7.66921	-1.44527	0.221768	0.221768	-4.47155
Q16531	DNA damage-binding protein 1	DDB1	Q16531;B4DSA8;F5GY55;B7Z2A1;B4DZP5	sp|Q16531|DDB1_HUMAN DNA damage-binding protein 1 OS=Homo sapiens OX=9606 GN=DDB1 PE=1 SV=1;tr|B4DSA8|B4DSA8_HUMAN cDNA FLJ51067, highly similar to DNA damage-binding protein 1 OS=Homo sapiens OX=9606 PE=2 SV=1;tr|F5GY55|F5GY55_HUMAN DNA damage-binding pro	DNA damage-binding protein 1	DDB1	37.144	17.0193	0	17.9797	17.3493	-9.15487	-26.7417	8.43197	15.1262	-1.44419	0.222052	0.222052	-4.47212
P43034	Platelet-activating factor acetylhydrolase IB subunit alpha	PAFAH1B1	P43034;B4DF38;I3L3N5;B4DZN3	sp|P43034|LIS1_HUMAN Platelet-activating factor acetylhydrolase IB subunit alpha OS=Homo sapiens OX=9606 GN=PAFAH1B1 PE=1 SV=2;tr|B4DF38|B4DF38_HUMAN cDNA FLJ52123, highly similar to Platelet-activating factor acetylhydrolase IB alpha subunit OS=Homo sapie	Platelet-activating factor acetylhydrolase IB subunit alpha	PAFAH1B1	21.077	15.0868	0	16.477	14.937	-8.16359	-23.8551	7.52791	7.75013	-1.44337	0.222268	0.222268	-4.47255
Q12906	Interleukin enhancer-binding factor 3	ILF3	Q12906;A0A024R7C7;F4ZW65;A8K590;F4ZW64;F4ZW66;B4DFG4;Q59GP7	sp|Q12906|ILF3_HUMAN Interleukin enhancer-binding factor 3 OS=Homo sapiens OX=9606 GN=ILF3 PE=1 SV=3;tr|A0A024R7C7|A0A024R7C7_HUMAN Interleukin enhancer binding factor 3, 90kDa, isoform CRA_d OS=Homo sapiens OX=9606 GN=ILF3 PE=4 SV=1;tr|F4ZW65|F4ZW65_HUMAN	Interleukin enhancer-binding factor 3	ILF3	54.286	19.0413	0	20.2146	18.9764	-10.0749	-29.4506	9.30086	15.7953	-1.44259	0.222474	0.222474	-4.47297
P18077	60S ribosomal protein L35a	RPL35A	P18077;C9K025;F8WBS5;F8WB72	sp|P18077|RL35A_HUMAN 60S ribosomal protein L35a OS=Homo sapiens OX=9606 GN=RPL35A PE=1 SV=2;tr|C9K025|C9K025_HUMAN 60S ribosomal protein L35a (Fragment) OS=Homo sapiens OX=9606 GN=RPL35A PE=1 SV=1;tr|F8WBS5|F8WBS5_HUMAN 60S ribosomal protein L35a OS=Homo	60S ribosomal protein L35a	RPL35A	16.675	19.491	0	20.004	20.0361	-10.2745	-30.1273	9.5782	16.936	-1.43583	0.224261	0.224261	-4.47654
Q14683	Structural maintenance of chromosomes protein 1A	SMC1A	Q14683;G8JLG1;A0A384MR33;B7Z709;Q6MZR8;A8K7A6;Q6P2R1	sp|Q14683|SMC1A_HUMAN Structural maintenance of chromosomes protein 1A OS=Homo sapiens OX=9606 GN=SMC1A PE=1 SV=2;tr|G8JLG1|G8JLG1_HUMAN Structural maintenance of chromosomes protein OS=Homo sapiens OX=9606 GN=SMC1A PE=1 SV=2;tr|A0A384MR33|A0A384MR33_HUMAN	Structural maintenance of chromosomes protein 1A;Structural maintenance of chromosomes protein	SMC1A;DKFZp686L19178	7.5848	13.9848	0	18.5849	19.7344	-12.1672	-35.7861	11.4516	11.8691	-1.4292	0.226026	0.226026	-4.48004
P16403	Histone H1.2	HIST1H1C	P16403	sp|P16403|H12_HUMAN Histone H1.2 OS=Homo sapiens OX=9606 GN=H1-2 PE=1 SV=2	Histone H1.2	HIST1H1C	60.663	20.6586	0	20.261	21.9725	-10.7875	-31.7638	10.1889	18.3821	-1.42676	0.22668	0.22668	-4.48133
P19338	Nucleolin	NCL	P19338;B3KTP9;B3KM80;Q6ZS99;Q9BQ02;H7BY16	sp|P19338|NUCL_HUMAN Nucleolin OS=Homo sapiens OX=9606 GN=NCL PE=1 SV=3;tr|B3KTP9|B3KTP9_HUMAN cDNA FLJ38578 fis, clone HCHON2007674, highly similar to NUCLEOLIN OS=Homo sapiens OX=9606 PE=2 SV=1;tr|B3KM80|B3KM80_HUMAN Nucleolin, isoform CRA_c OS=Homo sapi	Nucleolin	NCL	94.855	17.8299	0	19.1263	17.5957	-9.44605	-27.8274	8.9353	16.4937	-1.42572	0.226959	0.226959	-4.48188
Q02878	60S ribosomal protein L6	RPL6	Q02878;Q8TBK5;Q8N5Z7;A0A024RBK3;Q9HBB3;B2R4K7;B4DRX3	sp|Q02878|RL6_HUMAN 60S ribosomal protein L6 OS=Homo sapiens OX=9606 GN=RPL6 PE=1 SV=3;tr|Q8TBK5|Q8TBK5_HUMAN 60S ribosomal protein L6 OS=Homo sapiens OX=9606 GN=RPL6 PE=2 SV=1;tr|Q8N5Z7|Q8N5Z7_HUMAN 60S ribosomal protein L6 OS=Homo sapiens OX=9606 GN=RPL6	60S ribosomal protein L6	RPL6	39.005	20.978	0	21.6912	21.0944	-10.9038	-32.1278	10.3202	17.6482	-1.42531	0.227068	0.227068	-4.4821
Q02543	60S ribosomal protein L18a	RPL18A	Q02543;M0R117;B4DM74;M0R3D6;B4DM94;M0R1A7;B4DUV3;Q53HD3;B2R4C0;Q32XH3;M0R0P7	sp|Q02543|RL18A_HUMAN 60S ribosomal protein L18a OS=Homo sapiens OX=9606 GN=RPL18A PE=1 SV=2;tr|M0R117|M0R117_HUMAN 60S ribosomal protein L18a OS=Homo sapiens OX=9606 GN=RPL18A PE=1 SV=1;tr|B4DM74|B4DM74_HUMAN 60S ribosomal protein L18a OS=Homo sapiens OX=	60S ribosomal protein L18a	RPL18A	35.587	19.2278	0	20.0271	19.24	-10.0196	-29.5487	9.50936	16.526	-1.42342	0.227577	0.227577	-4.4831
P62753	40S ribosomal protein S6	RPS6	P62753;Q96DV6;A2A3R6;A2A3R5	sp|P62753|RS6_HUMAN 40S ribosomal protein S6 OS=Homo sapiens OX=9606 GN=RPS6 PE=1 SV=1;tr|Q96DV6|Q96DV6_HUMAN 40S ribosomal protein S6 OS=Homo sapiens OX=9606 GN=RPS6 PE=2 SV=1;tr|A2A3R6|A2A3R6_HUMAN 40S ribosomal protein S6 OS=Homo sapiens OX=9606 GN=RPS6	40S ribosomal protein S6	RPS6	35.209	20.7503	0	21.4614	20.7438	-10.7275	-31.6879	10.233	17.4543	-1.4199	0.228527	0.228527	-4.48496
P09874	Poly [ADP-ribose] polymerase 1	PARP1	P09874;B4E0E1;B2R5W3;A0A024R3T8	sp|P09874|PARP1_HUMAN Poly [ADP-ribose] polymerase 1 OS=Homo sapiens OX=9606 GN=PARP1 PE=1 SV=4;tr|B4E0E1|B4E0E1_HUMAN Poly [ADP-ribose] polymerase OS=Homo sapiens OX=9606 PE=2 SV=1;tr|B2R5W3|B2R5W3_HUMAN Poly [ADP-ribose] polymerase OS=Homo sapiens OX=960	Poly [ADP-ribose] polymerase 1	PARP1	16.178	14.0091	0	15.2563	13.941	-7.5941	-22.4651	7.27686	12.7132	-1.41677	0.229376	0.229376	-4.48662
O00487	26S proteasome non-ATPase regulatory subunit 14	PSMD14	O00487;A0A140VKF2;Q53TH1;Q59G89	sp|O00487|PSDE_HUMAN 26S proteasome non-ATPase regulatory subunit 14 OS=Homo sapiens OX=9606 GN=PSMD14 PE=1 SV=1;tr|A0A140VKF2|A0A140VKF2_HUMAN Testis tissue sperm-binding protein Li 69n OS=Homo sapiens OX=9606 PE=2 SV=1;tr|Q53TH1|Q53TH1_HUMAN Uncharacteri	26S proteasome non-ATPase regulatory subunit 14	PSMD14	26.975	19.443	19.4864	19.1481	0	9.89068	-9.53965	29.321	16.1672	1.41223	0.230609	0.230609	-4.48902
P62263	40S ribosomal protein S14	RPS14	P62263;A0A2R8Y811;E5RH77	sp|P62263|RS14_HUMAN 40S ribosomal protein S14 OS=Homo sapiens OX=9606 GN=RPS14 PE=1 SV=3;tr|A0A2R8Y811|A0A2R8Y811_HUMAN 40S ribosomal protein S14 (Fragment) OS=Homo sapiens OX=9606 GN=RPS14 PE=1 SV=1;tr|E5RH77|E5RH77_HUMAN 40S ribosomal protein S14 OS=Hom	40S ribosomal protein S14	RPS14	38.671	21.0852	0	21.6266	21.0933	-10.8173	-32.1313	10.4967	17.4338	-1.40804	0.231756	0.231756	-4.49123
Q15029	116 kDa U5 small nuclear ribonucleoprotein component	EFTUD2	Q15029;B4DZB1;B3KX19;A8KAP3;Q8IXJ3;Q6IBM8;K7EP67;B3KWY2	sp|Q15029|U5S1_HUMAN 116 kDa U5 small nuclear ribonucleoprotein component OS=Homo sapiens OX=9606 GN=EFTUD2 PE=1 SV=1;tr|B4DZB1|B4DZB1_HUMAN cDNA FLJ59645, highly similar to 116 kDa U5 small nuclear ribonucleoprotein component OS=Homo sapiens OX=9606 PE=2	116 kDa U5 small nuclear ribonucleoprotein component	EFTUD2;SNRP116;U5-116KD	26.528	15.1872	0	16.2893	14.7949	-7.94852	-23.7295	7.83249	13.8011	-1.39737	0.2347	0.2347	-4.49688
O15371	Eukaryotic translation initiation factor 3 subunit D	EIF3D	O15371;B0QYA5;B4E1K8	sp|O15371|EIF3D_HUMAN Eukaryotic translation initiation factor 3 subunit D OS=Homo sapiens OX=9606 GN=EIF3D PE=1 SV=1;tr|B0QYA5|B0QYA5_HUMAN Eukaryotic translation initiation factor 3 subunit D (Fragment) OS=Homo sapiens OX=9606 GN=EIF3D PE=1 SV=1;tr|B4E1K	Eukaryotic translation initiation factor 3 subunit D	EIF3D	21.517	18.3952	0	19.2385	18.0472	-9.44528	-28.2001	9.30957	15.3734	-1.39721	0.234745	0.234745	-4.49696
P05121	Plasminogen activator inhibitor 1	SERPINE1	P05121;A0A024QYT5;B7ZAB0;B7Z4X6	sp|P05121|PAI1_HUMAN Plasminogen activator inhibitor 1 OS=Homo sapiens OX=9606 GN=SERPINE1 PE=1 SV=1;tr|A0A024QYT5|A0A024QYT5_HUMAN Serpin peptidase inhibitor, clade E (Nexin, plasminogen activator inhibitor type 1), member 1, isoform CRA_b OS=Homo sapiens	Plasminogen activator inhibitor 1	SERPINE1	13.083	0	18.6783	18.2829	19.5344	-9.56952	-28.5932	9.45412	9.41593	-1.39559	0.235196	0.235196	-4.49782
P36578	60S ribosomal protein L4	RPL4	P36578;B4DMJ6;Q59GY2;H3BM89;Q53G74;B4DMJ2	sp|P36578|RL4_HUMAN 60S ribosomal protein L4 OS=Homo sapiens OX=9606 GN=RPL4 PE=1 SV=5;tr|B4DMJ6|B4DMJ6_HUMAN cDNA FLJ50996, highly similar to 60S ribosomal protein L4 OS=Homo sapiens OX=9606 PE=2 SV=1;tr|Q59GY2|Q59GY2_HUMAN Ribosomal protein L4 variant (F	60S ribosomal protein L4	RPL4	44.694	19.9454	0	21.0006	19.3497	-10.2024	-30.491	10.0861	16.8062	-1.39512	0.235325	0.235325	-4.49807
P68431	Histone H3.1	HIST1H3A	P68431;Q16695	sp|P68431|H31_HUMAN Histone H3.1 OS=Homo sapiens OX=9606 GN=H3C1 PE=1 SV=2;sp|Q16695|H31T_HUMAN Histone H3.1t OS=Homo sapiens OX=9606 GN=H3-4 PE=1 SV=3	Histone H3.1;Histone H3.1t	HIST1H3A;HIST3H3	43.404	23.0974	0	21.8213	24.7457	-11.7348	-35.1091	11.6395	20.1263	-1.39282	0.235966	0.235966	-4.49929
Q8N9J9	NA	LOC440337	Q8N9J9	tr|Q8N9J9|Q8N9J9_HUMAN Hypothetical LOC440337 OS=Homo sapiens OX=9606 GN=LOC440337 PE=2 SV=1	NA	LOC440337	2.8294	0	25.3872	0	0	12.6936	-12.6891	38.0763	4.23119	1.38742	0.23748	0.23748	-4.50215
K7EM38	NA	ACTG1	K7EM38;I3L3R2;J3KT65	tr|K7EM38|K7EM38_HUMAN Actin, cytoplasmic 2 (Fragment) OS=Homo sapiens OX=9606 GN=ACTG1 PE=1 SV=1;tr|I3L3R2|I3L3R2_HUMAN Actin, cytoplasmic 2 (Fragment) OS=Homo sapiens OX=9606 GN=ACTG1 PE=1 SV=1;tr|J3KT65|J3KT65_HUMAN Actin, cytoplasmic 2 OS=Homo sapiens	NA	ACTG1	2.9119	0	22.233	0	0	11.1165	-11.2452	33.4782	3.7055	1.37919	0.239803	0.239803	-4.5065
P12111	Collagen alpha-3(VI) chain	COL6A3	P12111;D9ZGF2;E7ENL6;B7ZW00;Q59F25;B4E0A4	sp|P12111|CO6A3_HUMAN Collagen alpha-3(VI) chain OS=Homo sapiens OX=9606 GN=COL6A3 PE=1 SV=5;tr|D9ZGF2|D9ZGF2_HUMAN Collagen, type VI, alpha 3 OS=Homo sapiens OX=9606 GN=COL6A3 PE=2 SV=1;tr|E7ENL6|E7ENL6_HUMAN Collagen alpha-3(VI) chain OS=Homo sapiens OX=	Collagen alpha-3(VI) chain	COL6A3	208.09	0	21.6787	0	0	10.8393	-10.9935	32.6722	3.61312	1.37738	0.240317	0.240317	-4.50746
P40429	60S ribosomal protein L13a	RPL13A	P40429;Q9BSQ6;Q5QTS3;Q53H34;A0A384ME37;M0QYS1;Q8J015;Q0VGL3	sp|P40429|RL13A_HUMAN 60S ribosomal protein L13a OS=Homo sapiens OX=9606 GN=RPL13A PE=1 SV=2;tr|Q9BSQ6|Q9BSQ6_HUMAN RPL13A protein (Fragment) OS=Homo sapiens OX=9606 GN=RPL13A PE=2 SV=2;tr|Q5QTS3|Q5QTS3_HUMAN FWP004 OS=Homo sapiens OX=9606 PE=2 SV=1;tr|Q53	60S ribosomal protein L13a	RPL13A;RPL13a	10.433	19.2936	0	20.0438	18.7755	-9.76286	-29.4384	9.91267	16.317	-1.37661	0.240535	0.240535	-4.50787
P04180	Phosphatidylcholine-sterol acyltransferase	LCAT	P04180;I3L1Q6;J3QKT0;J3QSE5;A0A140VK24	sp|P04180|LCAT_HUMAN Phosphatidylcholine-sterol acyltransferase OS=Homo sapiens OX=9606 GN=LCAT PE=1 SV=1;tr|I3L1Q6|I3L1Q6_HUMAN Phosphatidylcholine-sterol acyltransferase (Fragment) OS=Homo sapiens OX=9606 GN=LCAT PE=1 SV=1;tr|J3QKT0|J3QKT0_HUMAN Phosphat	Phosphatidylcholine-sterol acyltransferase	LCAT	5.1587	0	21.3831	0	0	10.6915	-10.8595	32.2426	3.56385	1.37636	0.240607	0.240607	-4.508
B3KS64	Fibromodulin	FMOD	B3KS64;A0A3B3IRN5;B4E1J3;A0A024R971;Q06828;Q12833	tr|B3KS64|B3KS64_HUMAN cDNA FLJ35580 fis, clone SPLEN2006389, highly similar to FIBROMODULIN OS=Homo sapiens OX=9606 PE=2 SV=1;tr|A0A3B3IRN5|A0A3B3IRN5_HUMAN Fibromodulin OS=Homo sapiens OX=9606 GN=FMOD PE=1 SV=1;tr|B4E1J3|B4E1J3_HUMAN cDNA FLJ53615, highl	Fibromodulin	FMOD	5.8329	0	20.7782	0	0	10.3891	-10.5861	31.3643	3.46303	1.37414	0.241238	0.241238	-4.50917
P00966	Argininosuccinate synthase	ASS1	P00966;Q5T6L4;A8KAP9;Q5T6L5;Q5T6L6;A0A0S2Z3B6	sp|P00966|ASSY_HUMAN Argininosuccinate synthase OS=Homo sapiens OX=9606 GN=ASS1 PE=1 SV=2;tr|Q5T6L4|Q5T6L4_HUMAN Argininosuccinate synthase 1 isoform 1 OS=Homo sapiens OX=9606 GN=ASS PE=2 SV=1;tr|A8KAP9|A8KAP9_HUMAN cDNA FLJ78448, highly similar to Homo sa	Argininosuccinate synthase	ASS1;ASS	3.8515	0	20.5724	0	0	10.2862	-10.4933	31.0657	3.42874	1.37335	0.241465	0.241465	-4.50959
P13987	CD59 glycoprotein	CD59	P13987;E9PNW4;A0A2U3TZL5;Q6FHM9;A0A3Q8TLE1;A0A3G2LMK5;A0A3G2LMK3;A0A3G2LMJ8;H0YET2	sp|P13987|CD59_HUMAN CD59 glycoprotein OS=Homo sapiens OX=9606 GN=CD59 PE=1 SV=1;tr|E9PNW4|E9PNW4_HUMAN UPAR/Ly6 domain-containing protein OS=Homo sapiens OX=9606 PE=1 SV=1;tr|A0A2U3TZL5|A0A2U3TZL5_HUMAN CD59 glycoprotein (Fragment) OS=Homo sapiens OX=9606	CD59 glycoprotein	CD59	23.11	19.4322	0	23.9451	22.8637	-13.6883	-41.3679	13.9912	14.3427	-1.37199	0.241853	0.241853	-4.51031
P29692	Elongation factor 1-delta	EEF1D	P29692;E9PPR1;E9PK01;E9PL12;E9PI39;E9PQ49;E9PMW7;E9PRY8;A0A087X1X7;Q71RH4;D3DWK1;B2RAR6;Q9H7G6;E9PIZ1;H0YCK7	sp|P29692|EF1D_HUMAN Elongation factor 1-delta OS=Homo sapiens OX=9606 GN=EEF1D PE=1 SV=5;tr|E9PPR1|E9PPR1_HUMAN Elongation factor 1-delta (Fragment) OS=Homo sapiens OX=9606 GN=EEF1D PE=1 SV=1;tr|E9PK01|E9PK01_HUMAN Elongation factor 1-delta (Fragment) OS=	Elongation factor 1-delta	EEF1D	39.338	19.0894	0	18.7861	19.6199	-9.65832	-29.1954	9.87876	15.3784	-1.37152	0.241987	0.241987	-4.51056
P53992	Protein transport protein Sec24C	SEC24C	P53992;B4DSN3;G5EA31;A0A024QZM6	sp|P53992|SC24C_HUMAN Protein transport protein Sec24C OS=Homo sapiens OX=9606 GN=SEC24C PE=1 SV=3;tr|B4DSN3|B4DSN3_HUMAN cDNA FLJ60345, highly similar to Protein transport protein Sec24C OS=Homo sapiens OX=9606 PE=2 SV=1;tr|G5EA31|G5EA31_HUMAN Protein tra	Protein transport protein Sec24C	SEC24C	16.177	15.3841	0	15.8172	15.3419	-7.8875	-23.8501	8.07507	12.9762	-1.37087	0.242173	0.242173	-4.5109
P55001	Microfibrillar-associated protein 2	MFAP2	P55001;A0A024RA94	sp|P55001|MFAP2_HUMAN Microfibrillar-associated protein 2 OS=Homo sapiens OX=9606 GN=MFAP2 PE=1 SV=1;tr|A0A024RA94|A0A024RA94_HUMAN Microfibrillar-associated protein 2, isoform CRA_d OS=Homo sapiens OX=9606 GN=MFAP2 PE=4 SV=1	Microfibrillar-associated protein 2	MFAP2	2.471	19.9282	0	0	0	9.96408	-10.2035	30.1317	3.32136	1.3707	0.242221	0.242221	-4.51099
Q5TEC6	Histone H3	HIST2H3PS2	Q5TEC6	tr|Q5TEC6|Q5TEC6_HUMAN Histone H3 OS=Homo sapiens OX=9606 GN=H3-2 PE=1 SV=1	Histone H3	HIST2H3PS2	2.2863	0	0	0	20.4139	-10.2069	-30.871	10.4571	10.6351	-1.37038	0.242314	0.242314	-4.51116
P07358	Complement component C8 beta chain	C8B	P07358;Q05CV3;F5GY80;B7Z550;F5H7G1;B7ZA94;B7Z555;A8K9M5	sp|P07358|CO8B_HUMAN Complement component C8 beta chain OS=Homo sapiens OX=9606 GN=C8B PE=1 SV=3;tr|Q05CV3|Q05CV3_HUMAN C8B protein (Fragment) OS=Homo sapiens OX=9606 GN=C8B PE=2 SV=1;tr|F5GY80|F5GY80_HUMAN Complement component C8 beta chain OS=Homo sapien	Complement component C8 beta chain	C8B	6.1578	0	19.8417	0	0	9.92083	-10.1647	30.0064	3.30694	1.37033	0.242328	0.242328	-4.51119
P41217	OX-2 membrane glycoprotein	CD200	P41217;U3KQQ2;F8WC99;U3KQG5	sp|P41217|OX2G_HUMAN OX-2 membrane glycoprotein OS=Homo sapiens OX=9606 GN=CD200 PE=1 SV=4;tr|U3KQQ2|U3KQQ2_HUMAN OX-2 membrane glycoprotein (Fragment) OS=Homo sapiens OX=9606 GN=CD200 PE=1 SV=1;tr|F8WC99|F8WC99_HUMAN OX-2 membrane glycoprotein OS=Homo sap	OX-2 membrane glycoprotein	CD200	3.1123	0	0	0	19.8351	-9.91757	-29.9969	10.1618	3.30586	-1.3703	0.242336	0.242336	-4.5112
P48059	LIM and senescent cell antigen-like-containing domain protein 1	LIMS1	P48059;A0A0M3HER1;B3KNZ3;A0A0J9YXC7	sp|P48059|LIMS1_HUMAN LIM and senescent cell antigen-like-containing domain protein 1 OS=Homo sapiens OX=9606 GN=LIMS1 PE=1 SV=4;tr|A0A0M3HER1|A0A0M3HER1_HUMAN LIM and senescent cell antigen-like-containing domain protein 1 (Fragment) OS=Homo sapiens OX=96	LIM and senescent cell antigen-like-containing domain protein 1	LIMS1	8.4803	0	19.7303	0	0	9.86516	-10.1148	29.8451	3.28839	1.36984	0.242468	0.242468	-4.51145
P01591	Immunoglobulin J chain	IGJ	P01591;D6RD17;D6RHJ6	sp|P01591|IGJ_HUMAN Immunoglobulin J chain OS=Homo sapiens OX=9606 GN=JCHAIN PE=1 SV=4;tr|D6RD17|D6RD17_HUMAN Immunoglobulin J chain (Fragment) OS=Homo sapiens OX=9606 GN=JCHAIN PE=1 SV=8;tr|D6RHJ6|D6RHJ6_HUMAN Immunoglobulin J chain (Fragment) OS=Homo sap	Immunoglobulin J chain	IGJ;JCHAIN	3.124	0	19.7039	0	0	9.85194	-10.1029	29.8068	3.28398	1.36973	0.242502	0.242502	-4.51151
P07738	Bisphosphoglycerate mutase	BPGM	P07738;B3KUR3;A0A024R782;Q59GR5	sp|P07738|PMGE_HUMAN Bisphosphoglycerate mutase OS=Homo sapiens OX=9606 GN=BPGM PE=1 SV=2;tr|B3KUR3|B3KUR3_HUMAN cDNA FLJ40459 fis, clone TESTI2041800, highly similar to BISPHOSPHOGLYCERATE MUTASE OS=Homo sapiens OX=9606 PE=2 SV=1;tr|A0A024R782|A0A024R782_	Bisphosphoglycerate mutase;Phosphoglycerate mutase	BPGM	5.327	0	19.5939	0	0	9.79696	-10.0536	29.6476	3.26565	1.36923	0.242642	0.242642	-4.51177
Q71U36	Tubulin alpha-1A chain	TUBA1A	Q71U36;Q9BQE3;F5H5D3;Q53GA7;B7Z1K5;P0DPH7;Q1ZYQ1;P0DPH8;B4DQK4;Q9UQM3;A0A1W2PQM2;Q6PEY2;Q8N532;Q9NY65;C9J2C0;Q7Z3M3	sp|Q71U36|TBA1A_HUMAN Tubulin alpha-1A chain OS=Homo sapiens OX=9606 GN=TUBA1A PE=1 SV=1;sp|Q9BQE3|TBA1C_HUMAN Tubulin alpha-1C chain OS=Homo sapiens OX=9606 GN=TUBA1C PE=1 SV=1;tr|F5H5D3|F5H5D3_HUMAN Tubulin alpha chain OS=Homo sapiens OX=9606 GN=TUBA1C P	Tubulin alpha-1A chain;Tubulin alpha-1C chain;Tubulin alpha-3E chain;Tubulin alpha-8 chain	TUBA1A;TUBA1C;TUBA2;TUBA3E;TUBA8;DKFZp686L04275	212.03	25.1075	24.6416	22.3379	22.1504	2.63046	-2.65087	7.9118	23.2827	1.35883	0.242797	0.242797	-4.51632
P50395	Rab GDP dissociation inhibitor beta	GDI2	P50395;Q6IAT1;B4DLV7;Q8TB95;B3KVE3;Q5SX91	sp|P50395|GDIB_HUMAN Rab GDP dissociation inhibitor beta OS=Homo sapiens OX=9606 GN=GDI2 PE=1 SV=2;tr|Q6IAT1|Q6IAT1_HUMAN Rab GDP dissociation inhibitor OS=Homo sapiens OX=9606 GN=GDI2 PE=2 SV=1;tr|B4DLV7|B4DLV7_HUMAN Rab GDP dissociation inhibitor OS=Homo	Rab GDP dissociation inhibitor beta	GDI2	17.094	0	19.4748	0	0	9.73741	-10.0003	29.4752	3.2458	1.36869	0.242797	0.242797	-4.51205
A2IPI4	NA	NA	A2IPI4	tr|A2IPI4|A2IPI4_HUMAN HRV Fab 025-VL (Fragment) OS=Homo sapiens OX=9606 PE=2 SV=1	NA	NA	2.2963	0	19.3936	0	0	9.69681	-9.96401	29.3576	3.23227	1.36832	0.242905	0.242905	-4.51225
Q30128	NA	HLA-DRB1	Q30128;A0A2I4PZS3;A0A2H4G2R9;A0A0A7C9P8;Q29821;A0A5K1TTK3;Q29737;Q30114;A0A223G179;A0A0A7C9G2;D7R0U9;F2VPA1;A0A5K1TTQ9;A0A678ZV38;A0A678ZWE6;A0A6B7G2G3;A0A678ZU92;A0A5H2UFY6;A0A5H2UT90;A0A5H2UFT3;A0A5H2UCK1;A0A4P2ST27;D3U4F0;A0A2H4G4A2;A0A5K1TTC9;A0A3S6RIZ2;A0A5K1TTI1;D5FUG3;D5FZN8;D2DL43;D5FZP9;D6BPR3;D6MJL3;D6MKY6;D6PZZ5;D7NR19;E7BYE0;D0EVN8;D5FUG4;C9DSL5;C8XTJ4;C8CHC3;C4PJL7;C4PJL5;C0LAC2;B5A8…	tr|Q30128|Q30128_HUMAN HLA-DRB1 protein (Fragment) OS=Homo sapiens OX=9606 GN=HLA-DRB1 PE=4 SV=1;tr|A0A2I4PZS3|A0A2I4PZS3_HUMAN MHC class II antigen (Fragment) OS=Homo sapiens OX=9606 GN=HLA-DRB1 PE=4 SV=1;tr|A0A2H4G2R9|A0A2H4G2R9_HUMAN MHC class II antige	NA	HLA-DRB1;DRB1*1303;HLA-DR08;HLA-DBR1;DRB1 HAG;HLA-DR;HLA-DRB1*08;DRB1;HLA-DRB1*0818;MHC class II HLA DRB1;HLA-DRBI*1303;HLA-DRB13;HLA-DRB1*0801;HLA-DRB;HLA-DRB1-0811;HLA-DR4I	7.031	0	0	19.3268	0	-9.66341	-29.261	9.93414	3.22114	-1.36801	0.242994	0.242994	-4.51242
P12110	Collagen alpha-2(VI) chain	COL6A2	P12110;A0A384MDP3;Q9BUM6	sp|P12110|CO6A2_HUMAN Collagen alpha-2(VI) chain OS=Homo sapiens OX=9606 GN=COL6A2 PE=1 SV=4;tr|A0A384MDP3|A0A384MDP3_HUMAN Epididymis secretory sperm binding protein OS=Homo sapiens OX=9606 PE=2 SV=1;tr|Q9BUM6|Q9BUM6_HUMAN COL6A2 protein OS=Homo sapiens O	Collagen alpha-2(VI) chain	COL6A2	15.024	0	19.137	0	0	9.56851	-9.84935	28.9864	3.1895	1.36711	0.243253	0.243253	-4.51289
Q13418	Integrin-linked protein kinase	ILK	Q13418;V9HWF0;A0A0A0MTH3	sp|Q13418|ILK_HUMAN Integrin-linked protein kinase OS=Homo sapiens OX=9606 GN=ILK PE=1 SV=2;tr|V9HWF0|V9HWF0_HUMAN Epididymis secretory protein Li 28 OS=Homo sapiens OX=9606 GN=HEL-S-28 PE=2 SV=1;tr|A0A0A0MTH3|A0A0A0MTH3_HUMAN Integrin-linked protein kinas	Integrin-linked protein kinase	ILK;HEL-S-28	7.1909	0	19.1016	0	0	9.55082	-9.83356	28.9352	3.18361	1.36694	0.243302	0.243302	-4.51298
O95834	Echinoderm microtubule-associated protein-like 2	EML2	O95834;K7EIK7;B7Z2F5	sp|O95834|EMAL2_HUMAN Echinoderm microtubule-associated protein-like 2 OS=Homo sapiens OX=9606 GN=EML2 PE=1 SV=1;tr|K7EIK7|K7EIK7_HUMAN Echinoderm microtubule-associated protein-like 2 OS=Homo sapiens OX=9606 GN=EML2 PE=1 SV=1;tr|B7Z2F5|B7Z2F5_HUMAN cDNA F	Echinoderm microtubule-associated protein-like 2	EML2	5.2708	0	19.0848	0	0	9.54241	-9.82606	28.9109	3.1808	1.36686	0.243325	0.243325	-4.51303
Q9Y6Z7	Collectin-10	COLEC10	Q9Y6Z7;A0A024R9J3	sp|Q9Y6Z7|COL10_HUMAN Collectin-10 OS=Homo sapiens OX=9606 GN=COLEC10 PE=1 SV=2;tr|A0A024R9J3|A0A024R9J3_HUMAN Collectin sub-family member 10 (C-type lectin), isoform CRA_a OS=Homo sapiens OX=9606 GN=COLEC10 PE=4 SV=1	Collectin-10	COLEC10	4.3003	0	19.0695	0	0	9.53473	-9.8192	28.8887	3.17824	1.36678	0.243347	0.243347	-4.51307
Q6UXH8	Collagen and calcium-binding EGF domain-containing protein 1	CCBE1	Q6UXH8;A0A3B3IRL6;A0A0A0MS88	sp|Q6UXH8|CCBE1_HUMAN Collagen and calcium-binding EGF domain-containing protein 1 OS=Homo sapiens OX=9606 GN=CCBE1 PE=1 SV=1;tr|A0A3B3IRL6|A0A3B3IRL6_HUMAN Collagen and calcium-binding EGF domain-containing protein 1 (Fragment) OS=Homo sapiens OX=9606 GN=	Collagen and calcium-binding EGF domain-containing protein 1	CCBE1	10.767	0	0	19.013	0	-9.50648	-28.807	9.794	3.16883	-1.36651	0.243426	0.243426	-4.51321
P62070	Ras-related protein R-Ras2	RRAS2	P62070;E9PK85	sp|P62070|RRAS2_HUMAN Ras-related protein R-Ras2 OS=Homo sapiens OX=9606 GN=RRAS2 PE=1 SV=1;tr|E9PK85|E9PK85_HUMAN Ras-related protein R-Ras2 (Fragment) OS=Homo sapiens OX=9606 GN=RRAS2 PE=1 SV=1	Ras-related protein R-Ras2	RRAS2	16.986	15.8764	0	19.409	19.744	-11.6383	-35.2682	11.9916	12.0721	-1.36644	0.243446	0.243446	-4.51325
Q1W4D6	NA	HLA-A	Q1W4D6;I4EPY0;A0A060VCW9	tr|Q1W4D6|Q1W4D6_HUMAN MHC class I antigen (Fragment) OS=Homo sapiens OX=9606 GN=HLA-A PE=3 SV=1;tr|I4EPY0|I4EPY0_HUMAN MHC class I antigen (Fragment) OS=Homo sapiens OX=9606 GN=HLA-A PE=3 SV=1;tr|A0A060VCW9|A0A060VCW9_HUMAN MHC class I antigen (Fragment)	NA	HLA-A	7.27	0	18.9551	0	0	9.47754	-9.76819	28.7233	3.15918	1.36622	0.243508	0.243508	-4.51336
O95146	NA	LAGE-2	O95146;O95987	tr|O95146|O95146_HUMAN Alternative polypetide LAGE-2alt OS=Homo sapiens OX=9606 GN=LAGE-2 PE=2 SV=1;tr|O95987|O95987_HUMAN CTL-recognized antigen on melanoma (CAMEL) OS=Homo sapiens OX=9606 GN=CAMEL PE=2 SV=1	NA	LAGE-2;CAMEL	2.319	18.9323	0	0	0	9.46614	-9.75803	28.6903	3.15538	1.36611	0.243541	0.243541	-4.51342
P48723	Heat shock 70 kDa protein 13	HSPA13	P48723;Q53FK2;A0A140VK72;B4DQX6;B3KY30	sp|P48723|HSP13_HUMAN Heat shock 70 kDa protein 13 OS=Homo sapiens OX=9606 GN=HSPA13 PE=1 SV=1;tr|Q53FK2|Q53FK2_HUMAN Stress 70 protein chaperone, microsome-associated, 60kDa variant (Fragment) OS=Homo sapiens OX=9606 PE=2 SV=1;tr|A0A140VK72|A0A140VK72_HUM	Heat shock 70 kDa protein 13	HSPA13	5.4438	0	18.8277	0	0	9.41386	-9.71145	28.5392	3.13795	1.36559	0.243691	0.243691	-4.5137
Q93088	Betaine--homocysteine S-methyltransferase 1	BHMT	Q93088;V9HWA4;B2RCQ6	sp|Q93088|BHMT1_HUMAN Betaine--homocysteine S-methyltransferase 1 OS=Homo sapiens OX=9606 GN=BHMT PE=1 SV=2;tr|V9HWA4|V9HWA4_HUMAN Betaine-homocysteine methyltransferase, isoform CRA_a OS=Homo sapiens OX=9606 GN=HEL-S-61p PE=2 SV=1;tr|B2RCQ6|B2RCQ6_HUMAN c	Betaine--homocysteine S-methyltransferase 1	BHMT;HEL-S-61p	3.1011	0	18.7824	0	0	9.39121	-9.69128	28.4737	3.1304	1.36536	0.243757	0.243757	-4.51382
P21810	Biglycan	BGN	P21810;B4DQD6;B4DDN7;B4DNL4;A6NLG9;Q8NAB7;B4DDQ2;Q53HU6;Q53FI4;A8K7E0;C9JKG1;B3KS75	sp|P21810|PGS1_HUMAN Biglycan OS=Homo sapiens OX=9606 GN=BGN PE=1 SV=2;tr|B4DQD6|B4DQD6_HUMAN Biglycan OS=Homo sapiens OX=9606 PE=2 SV=1;tr|B4DDN7|B4DDN7_HUMAN Biglycan OS=Homo sapiens OX=9606 PE=2 SV=1;tr|B4DNL4|B4DNL4_HUMAN Biglycan OS=Homo sapiens OX=96	Biglycan	BGN	5.6024	18.7786	0	0	0	9.38928	-9.68956	28.4681	3.12976	1.36534	0.243763	0.243763	-4.51383
Q6MZL2	NA	DKFZp686M0562	Q6MZL2	tr|Q6MZL2|Q6MZL2_HUMAN Uncharacterized protein DKFZp686M0562 (Fragment) OS=Homo sapiens OX=9606 GN=DKFZp686M0562 PE=2 SV=1	NA	DKFZp686M0562	2.3955	0	18.7653	0	0	9.38264	-9.68365	28.4489	3.12755	1.36527	0.243782	0.243782	-4.51386
P83731	60S ribosomal protein L24	RPL24	P83731;C9JXB8;C9JNW5;V9HW01	sp|P83731|RL24_HUMAN 60S ribosomal protein L24 OS=Homo sapiens OX=9606 GN=RPL24 PE=1 SV=1;tr|C9JXB8|C9JXB8_HUMAN 60S ribosomal protein L24 OS=Homo sapiens OX=9606 GN=RPL24 PE=1 SV=1;tr|C9JNW5|C9JNW5_HUMAN 60S ribosomal protein L24 OS=Homo sapiens OX=9606 G	60S ribosomal protein L24	RPL24;HEL-S-310	19.782	19.8877	0	20.3684	19.4628	-9.9718	-30.2363	10.2927	16.3633	-1.3652	0.243802	0.243802	-4.5139
Q9NX76	CKLF-like MARVEL transmembrane domain-containing protein 6	CMTM6	Q9NX76	sp|Q9NX76|CKLF6_HUMAN CKLF-like MARVEL transmembrane domain-containing protein 6 OS=Homo sapiens OX=9606 GN=CMTM6 PE=1 SV=1	CKLF-like MARVEL transmembrane domain-containing protein 6	CMTM6	2.2845	0	0	18.7412	0	-9.37061	-28.4142	9.67294	3.12354	-1.36515	0.243817	0.243817	-4.51393
I6RUN0	NA	HLA-A	I6RUN0	tr|I6RUN0|I6RUN0_HUMAN MHC class I antigen (Fragment) OS=Homo sapiens OX=9606 GN=HLA-A PE=3 SV=1	NA	HLA-A	2.753	0	18.6889	0	0	9.34447	-9.64968	28.3386	3.11482	1.36488	0.243894	0.243894	-4.51407
Q86UX7	Fermitin family homolog 3	FERMT3	Q86UX7;F5H1C6	sp|Q86UX7|URP2_HUMAN Fermitin family homolog 3 OS=Homo sapiens OX=9606 GN=FERMT3 PE=1 SV=1;tr|F5H1C6|F5H1C6_HUMAN Fermitin family homolog 3 (Fragment) OS=Homo sapiens OX=9606 GN=FERMT3 PE=1 SV=1	Fermitin family homolog 3	FERMT3	14.525	0	18.599	0	0	9.29948	-9.60967	28.2086	3.09983	1.36442	0.244029	0.244029	-4.51432
P05783	Keratin, type I cytoskeletal 18	KRT18	P05783;I6L965;B2RA03;A0A024RAY2;F8VZY9	sp|P05783|K1C18_HUMAN Keratin, type I cytoskeletal 18 OS=Homo sapiens OX=9606 GN=KRT18 PE=1 SV=2;tr|I6L965|I6L965_HUMAN KRT18 protein (Fragment) OS=Homo sapiens OX=9606 GN=KRT18 PE=2 SV=1;tr|B2RA03|B2RA03_HUMAN cDNA, FLJ94640, highly similar to Homo sapien	Keratin, type I cytoskeletal 18	KRT18	21.862	18.5976	0	0	0	9.29881	-9.60907	28.2067	3.0996	1.36441	0.244031	0.244031	-4.51432
P17405	Sphingomyelin phosphodiesterase	SMPD1	P17405;H0YEP5;E9LUE7;E9LUE6;Q59EN6	sp|P17405|ASM_HUMAN Sphingomyelin phosphodiesterase OS=Homo sapiens OX=9606 GN=SMPD1 PE=1 SV=5;tr|H0YEP5|H0YEP5_HUMAN Sphingomyelin phosphodiesterase (Fragment) OS=Homo sapiens OX=9606 GN=SMPD1 PE=1 SV=1;tr|E9LUE7|E9LUE7_HUMAN Sphingomyelin phosphodiestera	Sphingomyelin phosphodiesterase	SMPD1	3.4622	0	18.5264	0	0	9.26321	-9.57743	28.1039	3.08774	1.36404	0.244138	0.244138	-4.51452
Q96FQ6	Protein S100-A16	S100A16	Q96FQ6	sp|Q96FQ6|S10AG_HUMAN Protein S100-A16 OS=Homo sapiens OX=9606 GN=S100A16 PE=1 SV=1	Protein S100-A16	S100A16	5.5702	0	0	0	18.485	-9.24251	-28.0441	9.55904	3.08084	-1.36382	0.244201	0.244201	-4.51463
Q9H9Z2	Protein lin-28 homolog A	LIN28A	Q9H9Z2	sp|Q9H9Z2|LN28A_HUMAN Protein lin-28 homolog A OS=Homo sapiens OX=9606 GN=LIN28A PE=1 SV=1	Protein lin-28 homolog A	LIN28A	23.846	18.4826	0	0	0	9.2413	-9.55796	28.0406	3.08043	1.36381	0.244205	0.244205	-4.51464
P07093	Glia-derived nexin	SERPINE2	P07093;B4DMR3;A0A024R498;A0A024R451	sp|P07093|GDN_HUMAN Glia-derived nexin OS=Homo sapiens OX=9606 GN=SERPINE2 PE=1 SV=1;tr|B4DMR3|B4DMR3_HUMAN cDNA FLJ51896, highly similar to Glia-derived nexin OS=Homo sapiens OX=9606 PE=2 SV=1;tr|A0A024R498|A0A024R498_HUMAN Serpin peptidase inhibitor, cla	Glia-derived nexin	SERPINE2	14.622	18.4444	0	0	0	9.22218	-9.54098	27.9853	3.07406	1.3636	0.244264	0.244264	-4.51475
P35443	Thrombospondin-4	THBS4	P35443;B7Z832;E7ES19	sp|P35443|TSP4_HUMAN Thrombospondin-4 OS=Homo sapiens OX=9606 GN=THBS4 PE=1 SV=2;tr|B7Z832|B7Z832_HUMAN cDNA FLJ51409, highly similar to Thrombospondin-4 OS=Homo sapiens OX=9606 PE=2 SV=1;tr|E7ES19|E7ES19_HUMAN Thrombospondin-4 OS=Homo sapiens OX=9606 GN=T	Thrombospondin-4	THBS4	42.103	0	18.3904	0	0	9.19522	-9.51706	27.9075	3.06507	1.36331	0.244347	0.244347	-4.5149
O60669	Monocarboxylate transporter 2	SLC16A7	O60669;B4DWX9;A0A024RBB2	sp|O60669|MOT2_HUMAN Monocarboxylate transporter 2 OS=Homo sapiens OX=9606 GN=SLC16A7 PE=1 SV=2;tr|B4DWX9|B4DWX9_HUMAN cDNA FLJ58293, highly similar to Monocarboxylate transporter 2 OS=Homo sapiens OX=9606 PE=2 SV=1;tr|A0A024RBB2|A0A024RBB2_HUMAN Solute ca	Monocarboxylate transporter 2	SLC16A7	5.4608	0	0	0	18.3772	-9.1886	-27.8884	9.51118	3.06287	-1.36324	0.244368	0.244368	-4.51494
Q9NY33	Dipeptidyl peptidase 3	DPP3	Q9NY33;B4E357;Q5JPB8;Q53HL4;Q53GT4;G3V1D3;G3V180;E9PNX5;E9PKK8;E9PQ14;E9PPK9	sp|Q9NY33|DPP3_HUMAN Dipeptidyl peptidase 3 OS=Homo sapiens OX=9606 GN=DPP3 PE=1 SV=2;tr|B4E357|B4E357_HUMAN Dipeptidyl peptidase 3 OS=Homo sapiens OX=9606 PE=2 SV=1;tr|Q5JPB8|Q5JPB8_HUMAN Dipeptidyl peptidase 3 OS=Homo sapiens OX=9606 GN=DKFZp686O1117 PE=	Dipeptidyl peptidase 3	DPP3;DKFZp686O1117	6.8426	0	18.3603	0	0	9.18015	-9.50368	27.864	3.06005	1.36315	0.244394	0.244394	-4.51499
Q16394	Exostosin-1	EXT1	Q16394;H7C1H6;D7RTA7	sp|Q16394|EXT1_HUMAN Exostosin-1 OS=Homo sapiens OX=9606 GN=EXT1 PE=1 SV=2;tr|H7C1H6|H7C1H6_HUMAN Exostosin-1 (Fragment) OS=Homo sapiens OX=9606 GN=EXT1 PE=1 SV=1;tr|D7RTA7|D7RTA7_HUMAN Multiple exostoses 1 (Fragment) OS=Homo sapiens OX=9606 GN=EXT1 PE=3 S	Exostosin-1	EXT1	4.6577	0	18.351	0	0	9.17549	-9.49954	27.8505	3.0585	1.3631	0.244408	0.244408	-4.51501
A0A5C2GS91	NA	NA	A0A5C2GS91	tr|A0A5C2GS91|A0A5C2GS91_HUMAN IG c1793_heavy_IGHV5-51_IGHD4-17_IGHJ4 (Fragment) OS=Homo sapiens OX=9606 PE=2 SV=1	NA	NA	5.365	0	0	18.3436	0	-9.17181	-27.8399	9.49628	3.05727	-1.36306	0.24442	0.24442	-4.51503
P05198	Eukaryotic translation initiation factor 2 subunit 1	EIF2S1	P05198;Q53XC0;H0YJS4;G3V4T5	sp|P05198|IF2A_HUMAN Eukaryotic translation initiation factor 2 subunit 1 OS=Homo sapiens OX=9606 GN=EIF2S1 PE=1 SV=3;tr|Q53XC0|Q53XC0_HUMAN Eukaryotic translation initiation factor 2, subunit 1 alpha, 35kDa, isoform CRA_a OS=Homo sapiens OX=9606 GN=EIF2S1	Eukaryotic translation initiation factor 2 subunit 1	EIF2S1	30.127	17.8859	0	17.5282	18.286	-8.96416	-27.218	9.28965	14.6167	-1.36244	0.244601	0.244601	-4.51536
Q9NYF3	Protein FAM53C	FAM53C	Q9NYF3;D6RE00	sp|Q9NYF3|FA53C_HUMAN Protein FAM53C OS=Homo sapiens OX=9606 GN=FAM53C PE=1 SV=1;tr|D6RE00|D6RE00_HUMAN Protein FAM53C OS=Homo sapiens OX=9606 GN=FAM53C PE=1 SV=1	Protein FAM53C	FAM53C	2.5965	0	18.215	0	0	9.10752	-9.43928	27.6543	3.03584	1.36236	0.244623	0.244623	-4.51541
Q9HBI1	Beta-parvin	PARVB	Q9HBI1;A0A087WZB5;B0QYP8	sp|Q9HBI1|PARVB_HUMAN Beta-parvin OS=Homo sapiens OX=9606 GN=PARVB PE=1 SV=1;tr|A0A087WZB5|A0A087WZB5_HUMAN Beta-parvin OS=Homo sapiens OX=9606 GN=PARVB PE=1 SV=1;tr|B0QYP8|B0QYP8_HUMAN Beta-parvin (Fragment) OS=Homo sapiens OX=9606 GN=PARVB PE=1 SV=1	Beta-parvin	PARVB	40.197	0	18.1749	0	0	9.08743	-9.42147	27.5963	3.02914	1.36214	0.244687	0.244687	-4.51552
Q08945	FACT complex subunit SSRP1	SSRP1	Q08945;A0A024R4Z6	sp|Q08945|SSRP1_HUMAN FACT complex subunit SSRP1 OS=Homo sapiens OX=9606 GN=SSRP1 PE=1 SV=1;tr|A0A024R4Z6|A0A024R4Z6_HUMAN FACT complex subunit SSRP1 OS=Homo sapiens OX=9606 GN=SSRP1 PE=3 SV=1	FACT complex subunit SSRP1	SSRP1	27.397	16.0249	0	16.5649	15.6736	-8.10678	-24.6222	8.40863	14.3281	-1.36182	0.244779	0.244779	-4.51569
P32754	4-hydroxyphenylpyruvate dioxygenase	HPD	P32754;A0A0B4J1R4;B5FX47	sp|P32754|HPPD_HUMAN 4-hydroxyphenylpyruvate dioxygenase OS=Homo sapiens OX=9606 GN=HPD PE=1 SV=2;tr|A0A0B4J1R4|A0A0B4J1R4_HUMAN 4-hydroxyphenylpyruvate dioxygenase OS=Homo sapiens OX=9606 GN=HPD PE=1 SV=1;tr|B5FX47|B5FX47_HUMAN Liver F protein (Fragment)	4-hydroxyphenylpyruvate dioxygenase	HPD	3.5995	0	18.0714	0	0	9.03569	-9.37566	27.447	3.0119	1.36156	0.244855	0.244855	-4.51583
Q15046	Lysine--tRNA ligase	KARS	Q15046;Q6ZTI3	sp|Q15046|SYK_HUMAN Lysine--tRNA ligase OS=Homo sapiens OX=9606 GN=KARS1 PE=1 SV=3;tr|Q6ZTI3|Q6ZTI3_HUMAN cDNA FLJ44621 fis, clone BRACE2016896, highly similar to Lysyl-tRNA synthetase OS=Homo sapiens OX=9606 PE=2 SV=1	Lysine--tRNA ligase	KARS	31.665	16.9186	0	17.5554	16.5818	-8.60927	-26.153	8.93451	14.1489	-1.36146	0.244884	0.244884	-4.51588
A6NHL2	Tubulin alpha chain-like 3	TUBAL3	A6NHL2	sp|A6NHL2|TBAL3_HUMAN Tubulin alpha chain-like 3 OS=Homo sapiens OX=9606 GN=TUBAL3 PE=1 SV=2	Tubulin alpha chain-like 3	TUBAL3	19.538	0	18.0122	0	0	9.00609	-9.34947	27.3617	3.00203	1.36122	0.244952	0.244952	-4.51601
A0A5C2GLZ3	NA	NA	A0A5C2GLZ3	tr|A0A5C2GLZ3|A0A5C2GLZ3_HUMAN IG c1022_heavy_IGHV1-2_IGHD3-16_IGHJ6 (Fragment) OS=Homo sapiens OX=9606 PE=2 SV=1	NA	NA	5.47	0	0	0	17.9948	-8.9974	-27.3366	9.34178	2.99913	-1.36112	0.244981	0.244981	-4.51606
Q03252	Lamin-B2	LMNB2	Q03252;A0A384NPH0;A0A0A7M1X5	sp|Q03252|LMNB2_HUMAN Lamin-B2 OS=Homo sapiens OX=9606 GN=LMNB2 PE=1 SV=4;tr|A0A384NPH0|A0A384NPH0_HUMAN Epididymis secretory sperm binding protein OS=Homo sapiens OX=9606 PE=2 SV=1;tr|A0A0A7M1X5|A0A0A7M1X5_HUMAN Lamin B2, isoform CRA_b OS=Homo sapiens OX=	Lamin-B2	LMNB2	2.7818	0	17.9534	0	0	8.97671	-9.32348	27.2769	2.99224	1.36089	0.245049	0.245049	-4.51619
Q9NZH0	G-protein coupled receptor family C group 5 member B	GPRC5B	Q9NZH0;B7Z2X6;B7Z440;B7Z2G0;B7Z9M4;A0A024QYX2;B7Z831	sp|Q9NZH0|GPC5B_HUMAN G-protein coupled receptor family C group 5 member B OS=Homo sapiens OX=9606 GN=GPRC5B PE=2 SV=2;tr|B7Z2X6|B7Z2X6_HUMAN cDNA FLJ52145, highly similar to G-protein coupled receptor family C group 5 member B OS=Homo sapiens OX=9606 PE=2	G-protein coupled receptor family C group 5 member B	GPRC5B	6.2558	0	0	0	17.9461	-8.97303	-27.2663	9.32023	2.99101	-1.36084	0.245062	0.245062	-4.51621
Q15185	Prostaglandin E synthase 3	PTGES3	Q15185;A0A024RB32;A0A087WYT3;B3KUY2	sp|Q15185|TEBP_HUMAN Prostaglandin E synthase 3 OS=Homo sapiens OX=9606 GN=PTGES3 PE=1 SV=1;tr|A0A024RB32|A0A024RB32_HUMAN Prostaglandin E synthase 3 (Cytosolic), isoform CRA_a OS=Homo sapiens OX=9606 GN=PTGES3 PE=4 SV=1;tr|A0A087WYT3|A0A087WYT3_HUMAN Pros	Prostaglandin E synthase 3	PTGES3	5.1207	17.9207	0	0	0	8.96037	-9.30904	27.2298	2.98679	1.3607	0.245104	0.245104	-4.51628
Q9Y3B4	Splicing factor 3B subunit 6	SF3B6	Q9Y3B4	sp|Q9Y3B4|SF3B6_HUMAN Splicing factor 3B subunit 6 OS=Homo sapiens OX=9606 GN=SF3B6 PE=1 SV=1	Splicing factor 3B subunit 6	SF3B6	3.5436	18.1246	0	0	0	9.0623	-9.4174	27.542	8.52701	1.36052	0.245157	0.245157	-4.51638
Q9NRF8	CTP synthase 2	CTPS2	Q9NRF8;A0A024RC00	sp|Q9NRF8|PYRG2_HUMAN CTP synthase 2 OS=Homo sapiens OX=9606 GN=CTPS2 PE=1 SV=1;tr|A0A024RC00|A0A024RC00_HUMAN CTP synthase OS=Homo sapiens OX=9606 GN=CTPS2 PE=3 SV=1	CTP synthase 2;CTP synthase	CTPS2	24.774	17.8728	0	0	0	8.93641	-9.28786	27.1607	2.9788	1.36042	0.245184	0.245184	-4.51643
Q9NR12	PDZ and LIM domain protein 7	PDLIM7	Q9NR12;D6RF83;D6RH06	sp|Q9NR12|PDLI7_HUMAN PDZ and LIM domain protein 7 OS=Homo sapiens OX=9606 GN=PDLIM7 PE=1 SV=1;tr|D6RF83|D6RF83_HUMAN PDZ and LIM domain protein 7 (Fragment) OS=Homo sapiens OX=9606 GN=PDLIM7 PE=1 SV=1;tr|D6RH06|D6RH06_HUMAN PDZ and LIM domain protein 7 (F	PDZ and LIM domain protein 7	PDLIM7	17.788	17.8618	0	0	0	8.93089	-9.28299	27.1448	2.97696	1.36036	0.245203	0.245203	-4.51647
Q9BVA1	Tubulin beta-2B chain	TUBB2B	Q9BVA1;A0A384MEE3;O43209;A0A024QZU2;B7Z4N1;Q9UGA2	sp|Q9BVA1|TBB2B_HUMAN Tubulin beta-2B chain OS=Homo sapiens OX=9606 GN=TUBB2B PE=1 SV=1;tr|A0A384MEE3|A0A384MEE3_HUMAN Tubulin beta chain OS=Homo sapiens OX=9606 PE=2 SV=1;tr|O43209|O43209_HUMAN Tubulin beta chain (Fragment) OS=Homo sapiens OX=9606 PE=2 SV	Tubulin beta-2B chain	TUBB2B;DKFZp566F223	3.697	17.8203	0	0	0	8.91015	-9.26467	27.085	2.97005	1.36011	0.245273	0.245273	-4.51659
P15514	Amphiregulin	AREG	P15514;D6RFX5	sp|P15514|AREG_HUMAN Amphiregulin OS=Homo sapiens OX=9606 GN=AREG PE=1 SV=2;tr|D6RFX5|D6RFX5_HUMAN Amphiregulin OS=Homo sapiens OX=9606 GN=AREG PE=1 SV=1	Amphiregulin	AREG	2.2323	0	0	0	17.7685	-8.88427	-27.0104	9.24182	2.96142	-1.35981	0.245362	0.245362	-4.51676
Q9NS93	Transmembrane 7 superfamily member 3	TM7SF3	Q9NS93;F5GXE1;F5H7C5;H0YFW7;F5H587	sp|Q9NS93|TM7S3_HUMAN Transmembrane 7 superfamily member 3 OS=Homo sapiens OX=9606 GN=TM7SF3 PE=2 SV=1;tr|F5GXE1|F5GXE1_HUMAN Transmembrane 7 superfamily member 3 (Fragment) OS=Homo sapiens OX=9606 GN=TM7SF3 PE=1 SV=1;tr|F5H7C5|F5H7C5_HUMAN Transmembrane 7	Transmembrane 7 superfamily member 3	TM7SF3	3.7851	0	0	0	17.7475	-8.87376	-26.9801	9.23254	2.95792	-1.35969	0.245398	0.245398	-4.51682
Q9UEI6	Nectin-2	PVRL2	Q9UEI6;Q92692;K7EKE8	tr|Q9UEI6|Q9UEI6_HUMAN Polio virus related protein 2, alpha isoform (Fragment) OS=Homo sapiens OX=9606 PE=4 SV=1;sp|Q92692|NECT2_HUMAN Nectin-2 OS=Homo sapiens OX=9606 GN=NECTIN2 PE=1 SV=1;tr|K7EKE8|K7EKE8_HUMAN Nectin-2 (Fragment) OS=Homo sapiens OX=9606	Nectin-2	PVRL2	4.7003	0	0	0	17.7072	-8.85359	-26.9219	9.21474	2.9512	-1.35945	0.245468	0.245468	-4.51695
P62942	Peptidyl-prolyl cis-trans isomerase FKBP1A	FKBP1A	P62942;Q1JUQ3;Q1JUQ4;A0A087WTS4;A0A087WV48;A0A087WZM5	sp|P62942|FKB1A_HUMAN Peptidyl-prolyl cis-trans isomerase FKBP1A OS=Homo sapiens OX=9606 GN=FKBP1A PE=1 SV=2;tr|Q1JUQ3|Q1JUQ3_HUMAN FK506 binding protein12 OS=Homo sapiens OX=9606 GN=FKBP1A PE=2 SV=1;tr|Q1JUQ4|Q1JUQ4_HUMAN FK506 binding protein12 OS=Homo s	Peptidyl-prolyl cis-trans isomerase FKBP1A;Peptidyl-prolyl cis-trans isomerase	FKBP1A;FKBP12-Exin;FKBP12-Exip3	2.6055	0	0	17.6653	0	-8.83266	-26.8616	9.19629	2.94422	-1.35919	0.24554	0.24554	-4.51708
P30566	Adenylosuccinate lyase	ADSL	P30566;A0A0A6YY92;B4DP46;Q71UA4;X5D8S6;A0A1B0GTJ7;A0A1B0GWJ0;A0A096LNY6;A0A1B0GWF8;A0A1B0GTG9;X5D2Z4;X5DP48;B4DUM2;A0A096LNY5;A0A096LNY4;A0A096LP72;B4DEP1	sp|P30566|PUR8_HUMAN Adenylosuccinate lyase OS=Homo sapiens OX=9606 GN=ADSL PE=1 SV=2;tr|A0A0A6YY92|A0A0A6YY92_HUMAN Adenylosuccinate lyase OS=Homo sapiens OX=9606 GN=ADSL PE=1 SV=1;tr|B4DP46|B4DP46_HUMAN Adenylosuccinate lyase OS=Homo sapiens OX=9606 PE=2	Adenylosuccinate lyase	ADSL	12.581	17.1283	14.0457	0	15.3508	7.91159	-8.23807	24.0612	13.433	1.35913	0.245559	0.245559	-4.51711
P25398	40S ribosomal protein S12	RPS12	P25398	sp|P25398|RS12_HUMAN 40S ribosomal protein S12 OS=Homo sapiens OX=9606 GN=RPS12 PE=1 SV=3	40S ribosomal protein S12	RPS12	2.4507	17.6535	0	0	0	8.82677	-9.19109	26.8446	2.94226	1.35912	0.245561	0.245561	-4.51712
P30086	Phosphatidylethanolamine-binding protein 1	PEBP1	P30086;A0A0K0K1J6;D9IAI1;V9HW05;B4DRT4	sp|P30086|PEBP1_HUMAN Phosphatidylethanolamine-binding protein 1 OS=Homo sapiens OX=9606 GN=PEBP1 PE=1 SV=3;tr|A0A0K0K1J6|A0A0K0K1J6_HUMAN Epididymis secretory protein Li 96 (Fragment) OS=Homo sapiens OX=9606 GN=HEL-S-96 PE=2 SV=1;tr|D9IAI1|D9IAI1_HUMAN Ep	Phosphatidylethanolamine-binding protein 1;Hippocampal cholinergic neurostimulating peptide	PEBP1;HEL-S-34;HEL-210	7.328	0	17.55	0	0	8.77501	-9.14548	26.6955	2.925	1.3585	0.245743	0.245743	-4.51745
Q9NY35	Claudin domain-containing protein 1	CLDND1	Q9NY35;D6RD48;D6RAZ7;D6RIU2;D6RDP6;D6RHU6;D6RDY1;D6RA76;D6RC11;D6R9S8;D6RCE6;D6RFX6;D6RDI6;D6RCR8;A0A0R4J2F2;H0Y8T9	sp|Q9NY35|CLDN1_HUMAN Claudin domain-containing protein 1 OS=Homo sapiens OX=9606 GN=CLDND1 PE=1 SV=1;tr|D6RD48|D6RD48_HUMAN Claudin domain-containing protein 1 (Fragment) OS=Homo sapiens OX=9606 GN=CLDND1 PE=1 SV=1;tr|D6RAZ7|D6RAZ7_HUMAN Claudin domain-co	Claudin domain-containing protein 1	CLDND1	2.8057	0	0	0	17.5399	-8.76996	-26.681	9.14103	2.92332	-1.35843	0.245761	0.245761	-4.51748
P13473	Lysosome-associated membrane glycoprotein 2	LAMP2	P13473;B7Z2R9;B4E2S7	sp|P13473|LAMP2_HUMAN Lysosome-associated membrane glycoprotein 2 OS=Homo sapiens OX=9606 GN=LAMP2 PE=1 SV=2;tr|B7Z2R9|B7Z2R9_HUMAN cDNA FLJ52540, highly similar to Lysosome-associated membrane glycoprotein 2 OS=Homo sapiens OX=9606 PE=2 SV=1;tr|B4E2S7|B4E	Lysosome-associated membrane glycoprotein 2	LAMP2	3.8978	0	0	0	17.5328	-8.76638	-26.6719	9.13915	7.77578	-1.35829	0.245802	0.245802	-4.51756
Q8IY95	Transmembrane protein 192	TMEM192	Q8IY95	sp|Q8IY95|TM192_HUMAN Transmembrane protein 192 OS=Homo sapiens OX=9606 GN=TMEM192 PE=1 SV=1	Transmembrane protein 192	TMEM192	7.945	0	0	0	17.441	-8.72052	-26.5385	9.0975	2.90684	-1.35782	0.245939	0.245939	-4.51781
Q9BQ52	Zinc phosphodiesterase ELAC protein 2	ELAC2	Q9BQ52;B4DT15;A0A0S2Z5M8;G5E9D5;B3KT00;B3KSU9;E7ES68	sp|Q9BQ52|RNZ2_HUMAN Zinc phosphodiesterase ELAC protein 2 OS=Homo sapiens OX=9606 GN=ELAC2 PE=1 SV=2;tr|B4DT15|B4DT15_HUMAN cDNA FLJ56150, highly similar to Zinc phosphodiesterase ELAC protein 2 OS=Homo sapiens OX=9606 PE=2 SV=1;tr|A0A0S2Z5M8|A0A0S2Z5M8_H	Zinc phosphodiesterase ELAC protein 2	ELAC2	41.468	17.4333	0	0	0	8.71666	-9.09411	26.5274	2.90555	1.35778	0.245953	0.245953	-4.51783
P62304	Small nuclear ribonucleoprotein E	SNRPE	P62304;A6NHK2	sp|P62304|RUXE_HUMAN Small nuclear ribonucleoprotein E OS=Homo sapiens OX=9606 GN=SNRPE PE=1 SV=1;tr|A6NHK2|A6NHK2_HUMAN Small nuclear ribonucleoprotein E OS=Homo sapiens OX=9606 GN=SNRPE PE=1 SV=1	Small nuclear ribonucleoprotein E	SNRPE	3.6685	17.3505	0	0	0	8.67523	-9.05767	26.4081	2.89174	1.35726	0.246104	0.246104	-4.51811
O96019	Actin-like protein 6A	ACTL6A	O96019;Q6FI97;Q53FS0	sp|O96019|ACL6A_HUMAN Actin-like protein 6A OS=Homo sapiens OX=9606 GN=ACTL6A PE=1 SV=1;tr|Q6FI97|Q6FI97_HUMAN BAF53A protein OS=Homo sapiens OX=9606 GN=BAF53A PE=2 SV=1;tr|Q53FS0|Q53FS0_HUMAN Actin-like 6A isoform 1 variant (Fragment) OS=Homo sapiens OX=9	Actin-like protein 6A	ACTL6A;BAF53A	17.038	17.3408	0	0	0	8.6704	-9.05342	26.3942	2.89013	1.35719	0.246122	0.246122	-4.51814
Q9NVM1	Protein eva-1 homolog B	EVA1B	Q9NVM1	sp|Q9NVM1|EVA1B_HUMAN Protein eva-1 homolog B OS=Homo sapiens OX=9606 GN=EVA1B PE=1 SV=1	Protein eva-1 homolog B	EVA1B	10.195	0	0	0	17.3317	-8.66585	-26.3811	9.04943	2.88862	-1.35714	0.246138	0.246138	-4.51817
Q13478	Interleukin-18 receptor 1	IL18R1	Q13478;B7ZKV7;Q86YL8	sp|Q13478|IL18R_HUMAN Interleukin-18 receptor 1 OS=Homo sapiens OX=9606 GN=IL18R1 PE=1 SV=1;tr|B7ZKV7|B7ZKV7_HUMAN IL18R1 protein OS=Homo sapiens OX=9606 GN=IL18R1 PE=2 SV=1;tr|Q86YL8|Q86YL8_HUMAN Interleukin-18 receptor 1 OS=Homo sapiens OX=9606 GN=IL18R1	Interleukin-18 receptor 1	IL18R1	3.2893	0	0	0	17.3006	-8.65029	-26.3363	9.03575	2.88343	-1.35694	0.246196	0.246196	-4.51827
Q6UX71	Plexin domain-containing protein 2	PLXDC2	Q6UX71;B4E367	sp|Q6UX71|PXDC2_HUMAN Plexin domain-containing protein 2 OS=Homo sapiens OX=9606 GN=PLXDC2 PE=1 SV=1;tr|B4E367|B4E367_HUMAN cDNA FLJ61564, highly similar to Plexin domain-containing protein 2 OS=Homo sapiens OX=9606 PE=2 SV=1	Plexin domain-containing protein 2	PLXDC2	3.1185	0	17.2873	0	0	8.64365	-9.02992	26.3172	2.88122	1.35686	0.24622	0.24622	-4.51832
Q7KYR7	Butyrophilin subfamily 2 member A1	BTN2A1	Q7KYR7;H7C542	sp|Q7KYR7|BT2A1_HUMAN Butyrophilin subfamily 2 member A1 OS=Homo sapiens OX=9606 GN=BTN2A1 PE=1 SV=3;tr|H7C542|H7C542_HUMAN Butyrophilin subfamily 2 member A1 (Fragment) OS=Homo sapiens OX=9606 GN=BTN2A1 PE=1 SV=1	Butyrophilin subfamily 2 member A1	BTN2A1	2.5079	0	0	0	17.2747	-8.63735	-26.2991	9.02438	2.87912	-1.35677	0.246244	0.246244	-4.51836
P26572	Alpha-1,3-mannosyl-glycoprotein 2-beta-N-acetylglucosaminyltransferase	MGAT1	P26572;Q59G70;D6RA48;D6RBS3;D6RAK2;D6R9U2;D6RD15;D6RB69;D6RHZ8;B3KQW5;D6RF69;Q8NBL8;B3KQ18	sp|P26572|MGAT1_HUMAN Alpha-1,3-mannosyl-glycoprotein 2-beta-N-acetylglucosaminyltransferase OS=Homo sapiens OX=9606 GN=MGAT1 PE=1 SV=2;tr|Q59G70|Q59G70_HUMAN Mannosyl (Alpha-1,3-)-glycoprotein beta-1,2-N-acetylglucosaminyltransferase variant (Fragment) OS	Alpha-1,3-mannosyl-glycoprotein 2-beta-N-acetylglucosaminyltransferase	MGAT1	3.1943	0	17.2684	0	0	8.63421	-9.02163	26.29	2.87807	1.35673	0.246256	0.246256	-4.51838
P01033	Metalloproteinase inhibitor 1	TIMP1	P01033;Q5H9A7;Q6FGX5;B3KQF4;Q58P21	sp|P01033|TIMP1_HUMAN Metalloproteinase inhibitor 1 OS=Homo sapiens OX=9606 GN=TIMP1 PE=1 SV=1;tr|Q5H9A7|Q5H9A7_HUMAN Metalloproteinase inhibitor 1 OS=Homo sapiens OX=9606 GN=TIMP1 PE=1 SV=1;tr|Q6FGX5|Q6FGX5_HUMAN Epididymis secretory sperm binding protein	Metalloproteinase inhibitor 1	TIMP1	3.7823	0	0	0	17.2589	-8.62944	-26.2763	9.01744	2.87648	-1.35667	0.246273	0.246273	-4.51841
Q13642	Four and a half LIM domains protein 1	FHL1	Q13642;Q5JXH8;Q53FI7;B7Z5V0;B7Z6U8;Q5JXI8;A0A494C0D6;Q5JXI2;Q5JXH7;Q5JXI3;A0A0D9SFZ9;Q5JXH9;B7Z4B7;B7Z5T3;A0A0D9SFB0;A0A0D9SFI6;Q5JXI0;A0A0D9SGB2;B7Z9A1	sp|Q13642|FHL1_HUMAN Four and a half LIM domains protein 1 OS=Homo sapiens OX=9606 GN=FHL1 PE=1 SV=4;tr|Q5JXH8|Q5JXH8_HUMAN Four and a half LIM domains protein 1 (Fragment) OS=Homo sapiens OX=9606 GN=FHL1 PE=1 SV=1;tr|Q53FI7|Q53FI7_HUMAN Four and a half LI	Four and a half LIM domains protein 1	FHL1	9.1879	17.2562	0	0	0	8.62808	-9.01624	26.2724	2.87603	1.35666	0.246278	0.246278	-4.51842
Q15645	Pachytene checkpoint protein 2 homolog	TRIP13	Q15645	sp|Q15645|PCH2_HUMAN Pachytene checkpoint protein 2 homolog OS=Homo sapiens OX=9606 GN=TRIP13 PE=1 SV=2	Pachytene checkpoint protein 2 homolog	TRIP13	13.017	17.251	0	0	0	8.62551	-9.01398	26.265	2.87517	1.35662	0.246288	0.246288	-4.51844
H7C4A3	Tissue factor pathway inhibitor 2	TFPI2	H7C4A3;P48307;A0A3B3ISY1;Q8NE89;A0A3B3IRW1;A0A3B3IS67	tr|H7C4A3|H7C4A3_HUMAN Tissue factor pathway inhibitor 2 (Fragment) OS=Homo sapiens OX=9606 GN=TFPI2 PE=1 SV=1;sp|P48307|TFPI2_HUMAN Tissue factor pathway inhibitor 2 OS=Homo sapiens OX=9606 GN=TFPI2 PE=1 SV=1;tr|A0A3B3ISY1|A0A3B3ISY1_HUMAN Tissue factor p	Tissue factor pathway inhibitor 2	TFPI2	31.456	0	0	0	17.2344	-8.61721	-26.2411	9.0067	2.8724	-1.35652	0.246319	0.246319	-4.5185
A0A3B3IST1	Tetraspanin	TSPAN9	A0A3B3IST1;B5MD23;O75954	tr|A0A3B3IST1|A0A3B3IST1_HUMAN Tetraspanin-9 (Fragment) OS=Homo sapiens OX=9606 GN=TSPAN9 PE=1 SV=1;tr|B5MD23|B5MD23_HUMAN Tetraspanin OS=Homo sapiens OX=9606 GN=TSPAN9 PE=1 SV=1;sp|O75954|TSN9_HUMAN Tetraspanin-9 OS=Homo sapiens OX=9606 GN=TSPAN9 PE=1 SV=	Tetraspanin;Tetraspanin-9	TSPAN9	5.7732	0	0	0	17.2175	-8.60875	-26.2168	8.99927	2.86958	-1.35641	0.246351	0.246351	-4.51855
O15511	Actin-related protein 2/3 complex subunit 5	ARPC5	O15511;B1ALC0	sp|O15511|ARPC5_HUMAN Actin-related protein 2/3 complex subunit 5 OS=Homo sapiens OX=9606 GN=ARPC5 PE=1 SV=3;tr|B1ALC0|B1ALC0_HUMAN Actin-related protein 2/3 complex subunit 5 OS=Homo sapiens OX=9606 GN=ARPC5 PE=1 SV=1	Actin-related protein 2/3 complex subunit 5	ARPC5	2.5481	17.1798	0	0	0	8.58991	-8.98273	26.1626	2.8633	1.35616	0.246422	0.246422	-4.51868
P10412	Histone H1.4	HIST1H1E	P10412;Q4VB24;B2R984;A3R0T8;A3R0T7;P16402	sp|P10412|H14_HUMAN Histone H1.4 OS=Homo sapiens OX=9606 GN=H1-4 PE=1 SV=2;tr|Q4VB24|Q4VB24_HUMAN Histone cluster 1, H1e OS=Homo sapiens OX=9606 GN=HIST1H1E PE=2 SV=1;tr|B2R984|B2R984_HUMAN cDNA, FLJ94268, highly similar to Homo sapiens histone 1, H1e (HIS	Histone H1.4;Histone H1.3	HIST1H1E;HIST1H1D	10.808	17.5919	0	0	0	8.79593	-9.19845	26.7903	9.20434	1.35614	0.246428	0.246428	-4.5187
P36269	Gamma-glutamyltransferase 5	GGT5	P36269;B4DND4;B4DEL3	sp|P36269|GGT5_HUMAN Glutathione hydrolase 5 proenzyme OS=Homo sapiens OX=9606 GN=GGT5 PE=1 SV=2;tr|B4DND4|B4DND4_HUMAN cDNA FLJ50588, highly similar to Gamma-glutamyltransferase 5 OS=Homo sapiens OX=9606 PE=2 SV=1;tr|B4DEL3|B4DEL3_HUMAN cDNA FLJ50454, mod	Gamma-glutamyltransferase 5;Gamma-glutamyltransferase 5 heavy chain;Gamma-glutamyltransferase 5 light chain	GGT5	24.181	0	0	17.1379	0	-8.56897	-26.1023	8.96435	2.85632	-1.35589	0.246501	0.246501	-4.51883
P81605	Dermcidin	DCD	P81605	sp|P81605|DCD_HUMAN Dermcidin OS=Homo sapiens OX=9606 GN=DCD PE=1 SV=2	Dermcidin;Survival-promoting peptide;DCD-1	DCD	11.164	0	0	0	17.3847	-8.69233	-26.4784	9.09371	8.91853	-1.35587	0.246508	0.246508	-4.51884
Q9Y662	Heparan sulfate glucosamine 3-O-sulfotransferase 3B1	HS3ST3B1	Q9Y662;Q9Y663;Q96QI5;J3KSX5	sp|Q9Y662|HS3SB_HUMAN Heparan sulfate glucosamine 3-O-sulfotransferase 3B1 OS=Homo sapiens OX=9606 GN=HS3ST3B1 PE=1 SV=1;sp|Q9Y663|HS3SA_HUMAN Heparan sulfate glucosamine 3-O-sulfotransferase 3A1 OS=Homo sapiens OX=9606 GN=HS3ST3A1 PE=1 SV=1;sp|Q96QI5|HS3S	Heparan sulfate glucosamine 3-O-sulfotransferase 3B1;Heparan sulfate glucosamine 3-O-sulfotransferase 3A1;Heparan sulfate glucosamine 3-O-sulfotransferase 6;Sulfotransferase	HS3ST3B1;HS3ST3A1;HS3ST6	6.4145	17.1039	0	0	0	8.55196	-8.94944	26.0534	2.85065	1.35567	0.246566	0.246566	-4.51895
Q5JTZ5	Uncharacterized protein C9orf152	C9orf152	Q5JTZ5;A8K2L3	sp|Q5JTZ5|CI152_HUMAN Uncharacterized protein C9orf152 OS=Homo sapiens OX=9606 GN=C9orf152 PE=1 SV=2;tr|A8K2L3|A8K2L3_HUMAN Chromosome 9 open reading frame 152 OS=Homo sapiens OX=9606 GN=C9orf152 PE=2 SV=1	Uncharacterized protein C9orf152	C9orf152	2.6279	0	17.1002	0	0	8.55011	-8.94781	26.048	2.85004	1.35564	0.246573	0.246573	-4.51896
P49773	Histidine triad nucleotide-binding protein 1	HINT1	P49773;A0A384NPU2;A4D2H4	sp|P49773|HINT1_HUMAN Histidine triad nucleotide-binding protein 1 OS=Homo sapiens OX=9606 GN=HINT1 PE=1 SV=2;tr|A0A384NPU2|A0A384NPU2_HUMAN Epididymis secretory sperm binding protein OS=Homo sapiens OX=9606 GN=HINT1 PE=2 SV=1;tr|A4D2H4|A4D2H4_HUMAN Simila	Histidine triad nucleotide-binding protein 1	HINT1;LOC346521	2.2894	0	0	0	17.0915	-8.54577	-26.0355	8.94401	2.84859	-1.35559	0.24659	0.24659	-4.51899
P09486	SPARC	SPARC	P09486;B2RDL6;D3DQH8;B4DRV4;F5GY03	sp|P09486|SPRC_HUMAN SPARC OS=Homo sapiens OX=9606 GN=SPARC PE=1 SV=1;tr|B2RDL6|B2RDL6_HUMAN cDNA, FLJ96669, highly similar to Homo sapiens secreted protein, acidic, cysteine-rich (osteonectin)(SPARC), mRNA OS=Homo sapiens OX=9606 PE=2 SV=1;tr|D3DQH8|D3DQH	SPARC	SPARC	7.8226	17.0668	0	0	0	8.53339	-8.93316	25.9999	2.84446	1.35542	0.246637	0.246637	-4.51908
O43505	Beta-1,4-glucuronyltransferase 1	B4GAT1	O43505;B4DEN5;B3KQQ7;A0A024R5F9	sp|O43505|B4GA1_HUMAN Beta-1,4-glucuronyltransferase 1 OS=Homo sapiens OX=9606 GN=B4GAT1 PE=1 SV=1;tr|B4DEN5|B4DEN5_HUMAN cDNA FLJ54344, highly similar to N-acetyllactosaminidebeta-1,3-N-acetylglucosaminyltransferase OS=Homo sapiens OX=9606 PE=2 SV=1;tr|B3	Beta-1,4-glucuronyltransferase 1	B4GAT1;B3GNT6	3.8952	0	17.06	0	0	8.53	-8.93018	25.9902	2.84333	1.35538	0.24665	0.24665	-4.5191
O75436	Vacuolar protein sorting-associated protein 26A	VPS26A	O75436;S4R3Q6;B4DLT1	sp|O75436|VP26A_HUMAN Vacuolar protein sorting-associated protein 26A OS=Homo sapiens OX=9606 GN=VPS26A PE=1 SV=2;tr|S4R3Q6|S4R3Q6_HUMAN Vacuolar protein sorting-associated protein 26A OS=Homo sapiens OX=9606 GN=VPS26A PE=1 SV=1;tr|B4DLT1|B4DLT1_HUMAN cDNA	Vacuolar protein sorting-associated protein 26A	VPS26A	3.0775	14.7367	0	15.0877	14.5993	-7.47512	-22.7771	7.82681	7.40395	-1.35529	0.246676	0.246676	-4.51915
P08621	U1 small nuclear ribonucleoprotein 70 kDa	SNRNP70	P08621;M0QYR1;A8KAQ5;A0A024QZD5	sp|P08621|RU17_HUMAN U1 small nuclear ribonucleoprotein 70 kDa OS=Homo sapiens OX=9606 GN=SNRNP70 PE=1 SV=2;tr|M0QYR1|M0QYR1_HUMAN U1 small nuclear ribonucleoprotein 70 kDa (Fragment) OS=Homo sapiens OX=9606 GN=SNRNP70 PE=1 SV=1;tr|A8KAQ5|A8KAQ5_HUMAN cDNA	U1 small nuclear ribonucleoprotein 70 kDa	SNRNP70;SNRP70	5.8273	15.6821	0	14.676	17.0095	-8.00172	-24.3828	8.37939	13.6989	-1.35519	0.246705	0.246705	-4.5192
R4QU15	NA	HLA-A	R4QU15	tr|R4QU15|R4QU15_HUMAN MHC class I antigen (Fragment) OS=Homo sapiens OX=9606 GN=HLA-A PE=3 SV=1	NA	HLA-A	11.606	0	0	17.0152	0	-8.50758	-25.9257	8.91053	2.83586	-1.35508	0.246737	0.246737	-4.51926
Q8N5I2	Arrestin domain-containing protein 1	ARRDC1	Q8N5I2;Q5T370;F2Z3I4;Q5T371	sp|Q8N5I2|ARRD1_HUMAN Arrestin domain-containing protein 1 OS=Homo sapiens OX=9606 GN=ARRDC1 PE=1 SV=1;tr|Q5T370|Q5T370_HUMAN Arrestin domain-containing protein 1 (Fragment) OS=Homo sapiens OX=9606 GN=ARRDC1 PE=1 SV=1;tr|F2Z3I4|F2Z3I4_HUMAN Arrestin domain	Arrestin domain-containing protein 1	ARRDC1	4.8355	0	0	17.0098	0	-8.50492	-25.918	8.9082	2.83497	-1.35505	0.246748	0.246748	-4.51928
Q12983	BCL2/adenovirus E1B 19 kDa protein-interacting protein 3	BNIP3	Q12983;B4DHJ7;Q53HF4;F6RP06;Q66K24;A0A0J9YW18;Q6NVY4	sp|Q12983|BNIP3_HUMAN BCL2/adenovirus E1B 19 kDa protein-interacting protein 3 OS=Homo sapiens OX=9606 GN=BNIP3 PE=1 SV=3;tr|B4DHJ7|B4DHJ7_HUMAN cDNA FLJ60537, highly similar to BCL2/adenovirus E1B 19 kDa protein-interacting protein 3 OS=Homo sapiens OX=96	BCL2/adenovirus E1B 19 kDa protein-interacting protein 3	BNIP3	6.0966	0	0	0	16.9933	-8.49665	-25.8943	8.90096	2.83222	-1.35494	0.24678	0.24678	-4.51933
P11387	DNA topoisomerase 1	TOP1	P11387;B9EG90	sp|P11387|TOP1_HUMAN DNA topoisomerase 1 OS=Homo sapiens OX=9606 GN=TOP1 PE=1 SV=2;tr|B9EG90|B9EG90_HUMAN DNA topoisomerase I OS=Homo sapiens OX=9606 GN=TOP1 PE=2 SV=1	DNA topoisomerase 1	TOP1	31.124	0	0	0	16.998	-8.49898	-25.9016	8.90366	9.24096	-1.35492	0.246786	0.246786	-4.51934
P54920	Alpha-soluble NSF attachment protein	NAPA	P54920;M0R0Y2;A0A024R0R9;M0R2M1	sp|P54920|SNAA_HUMAN Alpha-soluble NSF attachment protein OS=Homo sapiens OX=9606 GN=NAPA PE=1 SV=3;tr|M0R0Y2|M0R0Y2_HUMAN Alpha-soluble NSF attachment protein OS=Homo sapiens OX=9606 GN=NAPA PE=1 SV=1;tr|A0A024R0R9|A0A024R0R9_HUMAN N-ethylmaleimide-sensit	Alpha-soluble NSF attachment protein	NAPA	7.119	0	0	0	16.9866	-8.4933	-25.8846	8.89803	2.8311	-1.35489	0.246793	0.246793	-4.51936
P37235	Hippocalcin-like protein 1	HPCAL1	P37235;P84074;P61601;H7BZC1;O75544;Q68CP5;E9PC71;Q6FGY1;Q5U068;B2RB70;E5RGA9;Q59GU4	sp|P37235|HPCL1_HUMAN Hippocalcin-like protein 1 OS=Homo sapiens OX=9606 GN=HPCAL1 PE=1 SV=3;sp|P84074|HPCA_HUMAN Neuron-specific calcium-binding protein hippocalcin OS=Homo sapiens OX=9606 GN=HPCA PE=1 SV=2;sp|P61601|NCALD_HUMAN Neurocalcin-delta OS=Homo	Hippocalcin-like protein 1;Neuron-specific calcium-binding protein hippocalcin;Neurocalcin-delta	HPCAL1;HPCA;NCALD;DKFZp781K1922	2.4371	0	0	16.9694	0	-8.48469	-25.8599	8.89049	2.82823	-1.35478	0.246827	0.246827	-4.51942
P48735	Isocitrate dehydrogenase [NADP], mitochondrial	IDH2	P48735;B4DSZ6;Q53GL5;Q13584	sp|P48735|IDHP_HUMAN Isocitrate dehydrogenase [NADP], mitochondrial OS=Homo sapiens OX=9606 GN=IDH2 PE=1 SV=2;tr|B4DSZ6|B4DSZ6_HUMAN cDNA FLJ50654, highly similar to Isocitrate dehydrogenase OS=Homo sapiens OX=9606 PE=2 SV=1;tr|Q53GL5|Q53GL5_HUMAN Isocitra	Isocitrate dehydrogenase [NADP], mitochondrial;Isocitrate dehydrogenase [NADP]	IDH2	20.818	0	0	16.9624	0	-8.48121	-25.8499	8.88744	2.82707	-1.35473	0.24684	0.24684	-4.51944
B4DE59	NA	NA	B4DE59	tr|B4DE59|B4DE59_HUMAN cDNA FLJ60424, highly similar to Junction plakoglobin OS=Homo sapiens OX=9606 PE=2 SV=1	NA	NA	9.8242	16.1982	0	16.6184	15.8592	-8.13972	-24.8097	8.53022	8.11263	-1.35468	0.246855	0.246855	-4.51947
Q71UI9	Histone H2A.V	H2AFV	Q71UI9;P0C0S5;C9J0D1;A0A494C189;C9J386	sp|Q71UI9|H2AV_HUMAN Histone H2A.V OS=Homo sapiens OX=9606 GN=H2AZ2 PE=1 SV=3;sp|P0C0S5|H2AZ_HUMAN Histone H2A.Z OS=Homo sapiens OX=9606 GN=H2AZ1 PE=1 SV=2;tr|C9J0D1|C9J0D1_HUMAN Histone H2A OS=Homo sapiens OX=9606 GN=H2AZ2 PE=1 SV=1;tr|A0A494C189|A0A494C1	Histone H2A.V;Histone H2A.Z;Histone H2A	H2AFV;H2AFZ	7.0179	0	0	16.9066	0	-8.45331	-25.7697	8.86311	9.45734	-1.35434	0.246952	0.246952	-4.51965
Q9HC38	Glyoxalase domain-containing protein 4	GLOD4	Q9HC38;I3L1I0;B3KV49;B4DX01;B7Z403;A8K8F0;F6TLX2;Q9Y3E8	sp|Q9HC38|GLOD4_HUMAN Glyoxalase domain-containing protein 4 OS=Homo sapiens OX=9606 GN=GLOD4 PE=1 SV=1;tr|I3L1I0|I3L1I0_HUMAN Glyoxalase domain-containing protein 4 (Fragment) OS=Homo sapiens OX=9606 GN=GLOD4 PE=1 SV=1;tr|B3KV49|B3KV49_HUMAN cDNA FLJ16128	Glyoxalase domain-containing protein 4	GLOD4	3.1572	0	16.8997	0	0	8.44983	-8.85997	25.7596	2.81661	1.3543	0.246964	0.246964	-4.51967
P39060	Collagen alpha-1(XVIII) chain	COL18A1	P39060;D3DSM4;D3DSM5;H7BXV5;Q8NG19;H7C457	sp|P39060|COIA1_HUMAN Collagen alpha-1(XVIII) chain OS=Homo sapiens OX=9606 GN=COL18A1 PE=1 SV=5;tr|D3DSM4|D3DSM4_HUMAN Collagen, type XVIII, alpha 1, isoform CRA_d OS=Homo sapiens OX=9606 GN=COL18A1 PE=4 SV=1;tr|D3DSM5|D3DSM5_HUMAN Collagen, type XVIII, a	Collagen alpha-1(XVIII) chain;Endostatin	COL18A1	24.624	16.8932	0	0	0	8.44662	-8.85716	25.7504	2.81554	1.35426	0.246977	0.246977	-4.51969
Q01844	RNA-binding protein EWS	EWSR1	Q01844;H7BY36;A0A0D9SFL3;B0QYK0;C9JGE3	sp|Q01844|EWS_HUMAN RNA-binding protein EWS OS=Homo sapiens OX=9606 GN=EWSR1 PE=1 SV=1;tr|H7BY36|H7BY36_HUMAN RNA-binding protein EWS (Fragment) OS=Homo sapiens OX=9606 GN=EWSR1 PE=1 SV=1;tr|A0A0D9SFL3|A0A0D9SFL3_HUMAN RNA-binding protein EWS OS=Homo sapie	RNA-binding protein EWS	EWSR1	10.588	0	0	0	16.8562	-8.42809	-25.6971	8.84095	2.80936	-1.35401	0.24705	0.24705	-4.51982
Q14019	Coactosin-like protein	COTL1	Q14019;H3BT58;A0A384MTY2	sp|Q14019|COTL1_HUMAN Coactosin-like protein OS=Homo sapiens OX=9606 GN=COTL1 PE=1 SV=3;tr|H3BT58|H3BT58_HUMAN Coactosin-like protein OS=Homo sapiens OX=9606 GN=COTL1 PE=1 SV=1;tr|A0A384MTY2|A0A384MTY2_HUMAN Epididymis secretory sperm binding protein OS=Ho	Coactosin-like protein	COTL1	2.522	0	0	0	16.8241	-8.41203	-25.651	8.82691	2.80401	-1.35379	0.247115	0.247115	-4.51994
Q969X5	Endoplasmic reticulum-Golgi intermediate compartment protein 1	ERGIC1	Q969X5;B4E0N6	sp|Q969X5|ERGI1_HUMAN Endoplasmic reticulum-Golgi intermediate compartment protein 1 OS=Homo sapiens OX=9606 GN=ERGIC1 PE=1 SV=1;tr|B4E0N6|B4E0N6_HUMAN cDNA FLJ56280, highly similar to Endoplasmic reticulum-Golgi intermediate compartment protein 1 OS=Homo	Endoplasmic reticulum-Golgi intermediate compartment protein 1	ERGIC1	3.7258	0	0	16.8112	0	-8.40558	-25.6324	8.82127	2.80186	-1.3537	0.247141	0.247141	-4.51999
Q9H2H9	Sodium-coupled neutral amino acid transporter 1	SLC38A1	Q9H2H9;Q8NCD8;A0A024R124;F8VX04	sp|Q9H2H9|S38A1_HUMAN Sodium-coupled neutral amino acid transporter 1 OS=Homo sapiens OX=9606 GN=SLC38A1 PE=1 SV=1;tr|Q8NCD8|Q8NCD8_HUMAN cDNA FLJ90316 fis, clone NT2RP2001495, weakly similar to Human transporter protein (g17) OS=Homo sapiens OX=9606 PE=2	Sodium-coupled neutral amino acid transporter 1	SLC38A1	3.2419	0	0	0	16.7983	-8.39913	-25.6139	8.81563	2.79971	-1.35361	0.247167	0.247167	-4.52003
Q96S97	Myeloid-associated differentiation marker	MYADM	Q96S97;A0A494C017;C9JJV6;C9JZL8;A0A499FIY8;C9JC07;B4DG42;A0A024R4N0	sp|Q96S97|MYADM_HUMAN Myeloid-associated differentiation marker OS=Homo sapiens OX=9606 GN=MYADM PE=1 SV=2;tr|A0A494C017|A0A494C017_HUMAN Myeloid-associated differentiation marker (Fragment) OS=Homo sapiens OX=9606 GN=MYADM PE=1 SV=1;tr|C9JJV6|C9JJV6_HUMAN	Myeloid-associated differentiation marker	MYADM;hCG_1640809	2.2211	0	0	0	16.7516	-8.37582	-25.5469	8.79526	2.79194	-1.35329	0.247261	0.247261	-4.52021
P62917	60S ribosomal protein L8	RPL8	P62917;E9PKZ0;G3V1A1;B4DVG7;E9PKU4	sp|P62917|RL8_HUMAN 60S ribosomal protein L8 OS=Homo sapiens OX=9606 GN=RPL8 PE=1 SV=2;tr|E9PKZ0|E9PKZ0_HUMAN 60S ribosomal protein L8 (Fragment) OS=Homo sapiens OX=9606 GN=RPL8 PE=1 SV=1;tr|G3V1A1|G3V1A1_HUMAN 60S ribosomal protein L8 OS=Homo sapiens OX=9	60S ribosomal protein L8	RPL8	78.696	20.5618	0	21.1048	19.8497	-10.1963	-31.1006	10.7079	16.9843	-1.35323	0.247278	0.247278	-4.52024
O00743	Serine/threonine-protein phosphatase 6 catalytic subunit	PPP6C	O00743;A0A024R861;B7Z3E2	sp|O00743|PPP6_HUMAN Serine/threonine-protein phosphatase 6 catalytic subunit OS=Homo sapiens OX=9606 GN=PPP6C PE=1 SV=1;tr|A0A024R861|A0A024R861_HUMAN Serine/threonine-protein phosphatase OS=Homo sapiens OX=9606 GN=PPP6C PE=2 SV=1;tr|B7Z3E2|B7Z3E2_HUMAN c	Serine/threonine-protein phosphatase 6 catalytic subunit;Serine/threonine-protein phosphatase 6 catalytic subunit, N-terminally processed;Serine/threonine-protein phosphatase	PPP6C	4.5291	16.7772	0	0	0	8.38858	-8.81065	25.5878	7.89464	1.35313	0.247307	0.247307	-4.52029
P06454	Prothymosin alpha	PTMA	P06454;Q15203;Q7KZ52;B8ZZQ6;V9HVW6;Q15202;Q8TBK9;Q86YS2;Q53S24;Q15204	sp|P06454|PTMA_HUMAN Prothymosin alpha OS=Homo sapiens OX=9606 GN=PTMA PE=1 SV=2;tr|Q15203|Q15203_HUMAN Prothymosin alpha OS=Homo sapiens OX=9606 PE=4 SV=2;tr|Q7KZ52|Q7KZ52_HUMAN PTMA protein (Fragment) OS=Homo sapiens OX=9606 GN=PTMA PE=2 SV=1;tr|B8ZZQ6|B	Prothymosin alpha;Prothymosin alpha, N-terminally processed;Thymosin alpha-1	PTMA;PTMAP7	8.9827	0	0	16.7269	0	-8.36345	-25.5114	8.78446	2.78782	-1.35312	0.247311	0.247311	-4.5203
Q969U7	Proteasome assembly chaperone 2	PSMG2	Q969U7;Q9P0C1;V9GZ55;K7ENR6;Q9P1R6	sp|Q969U7|PSMG2_HUMAN Proteasome assembly chaperone 2 OS=Homo sapiens OX=9606 GN=PSMG2 PE=1 SV=1;tr|Q9P0C1|Q9P0C1_HUMAN HSPC260 (Fragment) OS=Homo sapiens OX=9606 PE=2 SV=1;tr|V9GZ55|V9GZ55_HUMAN Proteasome assembly chaperone 2 (Fragment) OS=Homo sapiens O	Proteasome assembly chaperone 2	PSMG2	3.9224	16.7084	0	0	0	8.35421	-8.77639	25.4848	2.78474	1.35299	0.247349	0.247349	-4.52036
Q9Y570	Protein phosphatase methylesterase 1	PPME1	Q9Y570;A0A140VK39	sp|Q9Y570|PPME1_HUMAN Protein phosphatase methylesterase 1 OS=Homo sapiens OX=9606 GN=PPME1 PE=1 SV=3;tr|A0A140VK39|A0A140VK39_HUMAN Protein phosphatase methylesterase 1 OS=Homo sapiens OX=9606 PE=2 SV=1	Protein phosphatase methylesterase 1	PPME1	7.5315	16.6999	0	0	0	8.34994	-8.77265	25.4725	2.78331	1.35293	0.247367	0.247367	-4.5204
Q6ZUX1	NA	NA	Q6ZUX1	tr|Q6ZUX1|Q6ZUX1_HUMAN cDNA FLJ43252 fis, clone HEART2006909 OS=Homo sapiens OX=9606 PE=2 SV=1	NA	NA	3.3839	0	16.6626	0	0	8.33129	-8.75637	25.4189	2.7771	1.35266	0.247443	0.247443	-4.52054
O75608	Acyl-protein thioesterase 1	LYPLA1	O75608;A0A087X1K9;B4DP64;E5RGR0;Q6IAQ1;B4DJV9;E5RJ48;E5RI35	sp|O75608|LYPA1_HUMAN Acyl-protein thioesterase 1 OS=Homo sapiens OX=9606 GN=LYPLA1 PE=1 SV=1;tr|A0A087X1K9|A0A087X1K9_HUMAN Acyl-protein thioesterase 1 OS=Homo sapiens OX=9606 GN=LYPLA1 PE=1 SV=1;tr|B4DP64|B4DP64_HUMAN Acyl-protein thioesterase 1 OS=Homo	Acyl-protein thioesterase 1	LYPLA1	2.573	16.6619	0	0	0	8.33093	-8.75606	25.4179	2.77698	1.35266	0.247445	0.247445	-4.52054
Q8TDX7	Serine/threonine-protein kinase Nek7	NEK7	Q8TDX7;B2R8K8;F8WAG2	sp|Q8TDX7|NEK7_HUMAN Serine/threonine-protein kinase Nek7 OS=Homo sapiens OX=9606 GN=NEK7 PE=1 SV=1;tr|B2R8K8|B2R8K8_HUMAN cDNA, FLJ93949, highly similar to Homo sapiens NIMA (never in mitosis gene a)-related kinase 7 (NEK7), mRNA OS=Homo sapiens OX=9606 P	Serine/threonine-protein kinase Nek7	NEK7	6.2618	16.6412	0	0	0	8.32058	-8.74703	25.3882	2.77353	1.35251	0.247488	0.247488	-4.52062
P47914	60S ribosomal protein L29	RPL29	P47914;A0A024R326;Q6IPI1;A0A3B3ITT5	sp|P47914|RL29_HUMAN 60S ribosomal protein L29 OS=Homo sapiens OX=9606 GN=RPL29 PE=1 SV=2;tr|A0A024R326|A0A024R326_HUMAN 60S ribosomal protein L29 OS=Homo sapiens OX=9606 GN=RPL29 PE=1 SV=1;tr|Q6IPI1|Q6IPI1_HUMAN 60S ribosomal protein L29 OS=Homo sapiens O	60S ribosomal protein L29	RPL29	15.546	21.1267	0	21.8617	20.1045	-10.4198	-31.7961	10.9566	17.5973	-1.35234	0.247539	0.247539	-4.52071
Q53TN4	Cytochrome b reductase 1	CYBRD1	Q53TN4	sp|Q53TN4|CYBR1_HUMAN Cytochrome b reductase 1 OS=Homo sapiens OX=9606 GN=CYBRD1 PE=1 SV=1	Cytochrome b reductase 1	CYBRD1	6.4009	0	0	0	16.6117	-8.30585	-25.3459	8.73418	2.76862	-1.3523	0.247549	0.247549	-4.52073
P20908	Collagen alpha-1(V) chain	COL5A1	P20908;B2ZZ86;A0A024R8E5;Q59EE7;Q96HC0	sp|P20908|CO5A1_HUMAN Collagen alpha-1(V) chain OS=Homo sapiens OX=9606 GN=COL5A1 PE=1 SV=3;tr|B2ZZ86|B2ZZ86_HUMAN Collagen type V alpha 1 OS=Homo sapiens OX=9606 GN=COL5A1 PE=2 SV=1;tr|A0A024R8E5|A0A024R8E5_HUMAN Collagen, type V, alpha 1, isoform CRA_a O	Collagen alpha-1(V) chain	COL5A1	21.093	16.5913	0	0	0	8.29565	-8.72528	25.3166	2.76522	1.35216	0.247591	0.247591	-4.5208
Q99584	Protein S100-A13	S100A13	Q99584	sp|Q99584|S10AD_HUMAN Protein S100-A13 OS=Homo sapiens OX=9606 GN=S100A13 PE=1 SV=1	Protein S100-A13	S100A13	3.3012	16.5457	0	0	0	8.27284	-8.70539	25.2511	2.75761	1.35183	0.247687	0.247687	-4.52098
Q14289	Protein-tyrosine kinase 2-beta	PTK2B	Q14289	sp|Q14289|FAK2_HUMAN Protein-tyrosine kinase 2-beta OS=Homo sapiens OX=9606 GN=PTK2B PE=1 SV=2	Protein-tyrosine kinase 2-beta	PTK2B	2.6117	0	16.519	0	0	8.25948	-8.69375	25.2127	2.75316	1.35164	0.247743	0.247743	-4.52108
Q8N8S7	Protein enabled homolog	ENAH	Q8N8S7;A8K2B4;A0A4D6J698;A0A097PID1;A0A097PIC4;A0A0U1RRM6;Q9UI08;Q6ZSB8;A0A075B6E5;Q6ZT55;A0A024R6K5	sp|Q8N8S7|ENAH_HUMAN Protein enabled homolog OS=Homo sapiens OX=9606 GN=ENAH PE=1 SV=2;tr|A8K2B4|A8K2B4_HUMAN cDNA FLJ77490, highly similar to Homo sapiens enabled homolog (Drosophila) (ENAH), transcript variant 2, mRNA OS=Homo sapiens OX=9606 PE=2 SV=1;tr	Protein enabled homolog;Ena/VASP-like protein	ENAH;EVL	4.9741	16.4939	0	0	0	8.24695	-8.68283	25.1767	2.74898	1.35146	0.247797	0.247797	-4.52117
Q16881	Thioredoxin reductase 1, cytoplasmic	TXNRD1	Q16881;E2QRB9;E9PIR7;B2R5P6;F8W809;B7Z2S5;A0A087WSW9;A0A182DWI3;Q6ZR44;A0A024RBK9;A0A140VKC9;A0A087WSY9	sp|Q16881|TRXR1_HUMAN Thioredoxin reductase 1, cytoplasmic OS=Homo sapiens OX=9606 GN=TXNRD1 PE=1 SV=3;tr|E2QRB9|E2QRB9_HUMAN Thioredoxin reductase 1, cytoplasmic OS=Homo sapiens OX=9606 GN=TXNRD1 PE=1 SV=2;tr|E9PIR7|E9PIR7_HUMAN Thioredoxin reductase 1, c	Thioredoxin reductase 1, cytoplasmic	TXNRD1	6.5923	0	0	16.4686	0	-8.23429	-25.1404	8.6718	2.74476	-1.35127	0.247851	0.247851	-4.52127
Q12765	Secernin-1	SCRN1	Q12765;B4DH22;B4DIV7;A0A024RA21;A0A090N7T9	sp|Q12765|SCRN1_HUMAN Secernin-1 OS=Homo sapiens OX=9606 GN=SCRN1 PE=1 SV=2;tr|B4DH22|B4DH22_HUMAN cDNA FLJ59884, highly similar to Secernin-1 OS=Homo sapiens OX=9606 PE=2 SV=1;tr|B4DIV7|B4DIV7_HUMAN cDNA FLJ51971, highly similar to Secernin-1 OS=Homo sapi	Secernin-1	SCRN1	6.4158	0	0	0	16.4675	-8.23374	-25.1388	8.67133	2.74458	-1.35127	0.247853	0.247853	-4.52128
Q9BXJ0	Complement C1q tumor necrosis factor-related protein 5	C1QTNF5	Q9BXJ0;A0A024R3F8	sp|Q9BXJ0|C1QT5_HUMAN Complement C1q tumor necrosis factor-related protein 5 OS=Homo sapiens OX=9606 GN=C1QTNF5 PE=1 SV=1;tr|A0A024R3F8|A0A024R3F8_HUMAN Adiponectin E OS=Homo sapiens OX=9606 GN=C1QTNF5 PE=4 SV=1	Complement C1q tumor necrosis factor-related protein 5	C1QTNF5	3.7211	0	0	16.4475	0	-8.22377	-25.1102	8.66265	2.74126	-1.35112	0.247896	0.247896	-4.52135
Q9UJV9	Probable ATP-dependent RNA helicase DDX41	DDX41	Q9UJV9;B3KRK2;Q53HI2	sp|Q9UJV9|DDX41_HUMAN Probable ATP-dependent RNA helicase DDX41 OS=Homo sapiens OX=9606 GN=DDX41 PE=1 SV=2;tr|B3KRK2|B3KRK2_HUMAN DEAD (Asp-Glu-Ala-Asp) box polypeptide 41, isoform CRA_a OS=Homo sapiens OX=9606 GN=DDX41 PE=2 SV=1;tr|Q53HI2|Q53HI2_HUMAN DEA	Probable ATP-dependent RNA helicase DDX41	DDX41	17.187	16.4286	0	0	0	8.21432	-8.65442	25.0831	2.73811	1.35098	0.247936	0.247936	-4.52143
Q92572	AP-3 complex subunit sigma-1	AP3S1	Q92572;B2R4I8	sp|Q92572|AP3S1_HUMAN AP-3 complex subunit sigma-1 OS=Homo sapiens OX=9606 GN=AP3S1 PE=1 SV=1;tr|B2R4I8|B2R4I8_HUMAN cDNA, FLJ92106, highly similar to Homo sapiens adaptor-related protein complex 3, sigma 1 subunit(AP3S1), mRNA OS=Homo sapiens OX=9606 PE=2	AP-3 complex subunit sigma-1	AP3S1	2.334	0	0	16.4274	0	-8.21371	-25.0813	8.65389	2.7379	-1.35097	0.247939	0.247939	-4.52143
Q15942	Zyxin	ZYX	Q15942;Q96AF9;B4DQR8;Q28617;B4DY85;H0Y2Y8;Q9BUS0;H7C3D3	sp|Q15942|ZYX_HUMAN Zyxin OS=Homo sapiens OX=9606 GN=ZYX PE=1 SV=1;tr|Q96AF9|Q96AF9_HUMAN ZYX protein (Fragment) OS=Homo sapiens OX=9606 GN=ZYX PE=2 SV=2;tr|B4DQR8|B4DQR8_HUMAN cDNA FLJ53160, highly similar to Zyxin OS=Homo sapiens OX=9606 PE=2 SV=1;tr|Q28	Zyxin	ZYX	4.7478	0	0	0	16.4245	-8.21223	-25.0771	8.6526	2.73741	-1.35095	0.247945	0.247945	-4.52144
P18754	Regulator of chromosome condensation	RCC1	P18754;C9JRH2;C9J3R0;C9JMJ4;C9JQZ4;C9JW69;Q5T081;A0A0S2Z3I4;A0A0S2Z404	sp|P18754|RCC1_HUMAN Regulator of chromosome condensation OS=Homo sapiens OX=9606 GN=RCC1 PE=1 SV=1;tr|C9JRH2|C9JRH2_HUMAN Regulator of chromosome condensation (Fragment) OS=Homo sapiens OX=9606 GN=RCC1 PE=1 SV=1;tr|C9J3R0|C9J3R0_HUMAN Regulator of chromos	Regulator of chromosome condensation	RCC1	8.9038	16.4166	0	0	0	8.20832	-8.6492	25.0659	2.73611	1.35089	0.247962	0.247962	-4.52147
Q9UN81	LINE-1 retrotransposable element ORF1 protein	L1RE1	Q9UN81;O00367;Q9UN78;Q8TE29;Q15401;O00377;Q12880;O00369;O00371;O00365;O00361;O00376;O00373;G8I2S8;Q6RGF7;Q86UW0;O00374;O00364;Q6RGG0	sp|Q9UN81|LORF1_HUMAN LINE-1 retrotransposable element ORF1 protein OS=Homo sapiens OX=9606 GN=L1RE1 PE=1 SV=1;tr|O00367|O00367_HUMAN p40 OS=Homo sapiens OX=9606 PE=4 SV=1;tr|Q9UN78|Q9UN78_HUMAN Uncharacterized protein OS=Homo sapiens OX=9606 PE=4 SV=1;tr|	LINE-1 retrotransposable element ORF1 protein	L1RE1	14.84	16.3984	0	0	0	8.19918	-8.64124	25.0396	2.73306	1.35076	0.248001	0.248001	-4.52154
Q9P0L0	Vesicle-associated membrane protein-associated protein A	VAPA	Q9P0L0;A8KA83	sp|Q9P0L0|VAPA_HUMAN Vesicle-associated membrane protein-associated protein A OS=Homo sapiens OX=9606 GN=VAPA PE=1 SV=3;tr|A8KA83|A8KA83_HUMAN Epididymis secretory sperm binding protein OS=Homo sapiens OX=9606 PE=1 SV=1	Vesicle-associated membrane protein-associated protein A	VAPA	6.6595	16.3915	0	0	0	8.19576	-8.63827	25.0298	2.73192	1.35071	0.248016	0.248016	-4.52157
P41227	N-alpha-acetyltransferase 10	NAA10	P41227;C9JN83;Q9BSU3;F8W808;A8MWP7	sp|P41227|NAA10_HUMAN N-alpha-acetyltransferase 10 OS=Homo sapiens OX=9606 GN=NAA10 PE=1 SV=1;tr|C9JN83|C9JN83_HUMAN N-alpha-acetyltransferase 10 (Fragment) OS=Homo sapiens OX=9606 GN=NAA10 PE=1 SV=1;sp|Q9BSU3|NAA11_HUMAN N-alpha-acetyltransferase 11 OS=Ho	N-alpha-acetyltransferase 10;N-alpha-acetyltransferase 11	NAA10;NAA11	7.7154	16.3826	0	0	0	8.19128	-8.63437	25.0169	2.73043	1.35064	0.248036	0.248036	-4.5216
O43396	Thioredoxin-like protein 1	TXNL1	O43396;Q59G46;K7ER96;V9HW51;B2R960;K7EML9;B3KT45	sp|O43396|TXNL1_HUMAN Thioredoxin-like protein 1 OS=Homo sapiens OX=9606 GN=TXNL1 PE=1 SV=3;tr|Q59G46|Q59G46_HUMAN Thioredoxin-like 1 variant (Fragment) OS=Homo sapiens OX=9606 PE=2 SV=1;tr|K7ER96|K7ER96_HUMAN Thioredoxin-like protein 1 (Fragment) OS=Homo	Thioredoxin-like protein 1	TXNL1;HEL-S-114	6.0736	0	0	0	16.3452	-8.17262	-24.9634	8.61814	2.72421	-1.35037	0.248117	0.248117	-4.52175
P29590	Protein PML	PML	P29590;Q9BZY1;H3BT57;Q59H09;Q15156;H3BVD2;Q59GQ8;A0A2Z5DI29;Q05835;H3BT29;H3BUJ5;A4VCI9	sp|P29590|PML_HUMAN Protein PML OS=Homo sapiens OX=9606 GN=PML PE=1 SV=3;tr|Q9BZY1|Q9BZY1_HUMAN Tripartite motif protein TRIM19 delta OS=Homo sapiens OX=9606 PE=2 SV=1;tr|H3BT57|H3BT57_HUMAN Protein PML OS=Homo sapiens OX=9606 GN=PML PE=1 SV=1;tr|Q59H09|Q5	Protein PML	PML;PML-RAR;promyelocytic leukemia protein	16.571	0	0	16.3428	0	-8.17139	-24.9599	8.61707	2.7238	-1.35035	0.248122	0.248122	-4.52176
Q8IVN8	Somatomedin-B and thrombospondin type-1 domain-containing protein	SBSPON	Q8IVN8	sp|Q8IVN8|SBSPO_HUMAN Somatomedin-B and thrombospondin type-1 domain-containing protein OS=Homo sapiens OX=9606 GN=SBSPON PE=1 SV=2	Somatomedin-B and thrombospondin type-1 domain-containing protein	SBSPON	4.9887	16.3039	0	0	0	8.15194	-8.60016	24.904	2.71731	1.35006	0.248207	0.248207	-4.52191
O94925	Glutaminase kidney isoform, mitochondrial	GLS	O94925;A8K132;Q53TX0;B3KM58	sp|O94925|GLSK_HUMAN Glutaminase kidney isoform, mitochondrial OS=Homo sapiens OX=9606 GN=GLS PE=1 SV=1;tr|A8K132|A8K132_HUMAN cDNA FLJ75476, highly similar to Homo sapiens glutaminase (GLS), mRNA OS=Homo sapiens OX=9606 PE=2 SV=1;tr|Q53TX0|Q53TX0_HUMAN Un	Glutaminase kidney isoform, mitochondrial	GLS	34.666	16.2749	0	0	0	8.13743	-8.58756	24.8624	2.71248	1.34984	0.248271	0.248271	-4.52203
A0A3S6RIB2	NA	NA	A0A3S6RIB2	tr|A0A3S6RIB2|A0A3S6RIB2_HUMAN MHC class I antigen OS=Homo sapiens OX=9606 GN=HLA-A PE=3 SV=1	NA	NA	2.6433	0	16.2743	0	0	8.13715	-8.58731	24.8616	2.71238	1.34984	0.248272	0.248272	-4.52203
O15118	Niemann-Pick C1 protein	NPC1	O15118;B4DIP7;A0A0S2A5C8;A0A193DRS0;A0A0A8JCD0;Q59GR1	sp|O15118|NPC1_HUMAN NPC intracellular cholesterol transporter 1 OS=Homo sapiens OX=9606 GN=NPC1 PE=1 SV=2;tr|B4DIP7|B4DIP7_HUMAN cDNA FLJ57114, highly similar to Niemann-Pick C1 protein OS=Homo sapiens OX=9606 PE=2 SV=1;tr|A0A0S2A5C8|A0A0S2A5C8_HUMAN Trun	Niemann-Pick C1 protein	NPC1	2.4935	0	0	0	16.2417	-8.12087	-24.8149	8.57317	2.70696	-1.34959	0.248344	0.248344	-4.52216
Q8N126	Cell adhesion molecule 3	CADM3	Q8N126;A0A0C4DG09	sp|Q8N126|CADM3_HUMAN Cell adhesion molecule 3 OS=Homo sapiens OX=9606 GN=CADM3 PE=1 SV=1;tr|A0A0C4DG09|A0A0C4DG09_HUMAN Cell adhesion molecule 3 (Fragment) OS=Homo sapiens OX=9606 GN=CADM3 PE=1 SV=1	Cell adhesion molecule 3	CADM3	3.2305	0	0	0	16.2213	-8.11067	-24.7857	8.56431	2.70356	-1.34943	0.24839	0.24839	-4.52224
P05062	Fructose-bisphosphate aldolase B	ALDOB	P05062;A0A3B3ITZ0;Q8NHT3;A0A087WXX2;A0A3B3IS80;A8K430;A0A024R145	sp|P05062|ALDOB_HUMAN Fructose-bisphosphate aldolase B OS=Homo sapiens OX=9606 GN=ALDOB PE=1 SV=2;tr|A0A3B3ITZ0|A0A3B3ITZ0_HUMAN Fructose-bisphosphate aldolase B (Fragment) OS=Homo sapiens OX=9606 GN=ALDOB PE=1 SV=1;tr|Q8NHT3|Q8NHT3_HUMAN Fructose-bisphosp	Fructose-bisphosphate aldolase B;Fructose-bisphosphate aldolase	ALDOB	7.2405	0	16.2001	0	0	8.10007	-8.5551	24.7552	2.70002	1.34927	0.248437	0.248437	-4.52233
O43294	Transforming growth factor beta-1-induced transcript 1 protein	TGFB1I1	O43294;A0A024QZE7	sp|O43294|TGFI1_HUMAN Transforming growth factor beta-1-induced transcript 1 protein OS=Homo sapiens OX=9606 GN=TGFB1I1 PE=1 SV=2;tr|A0A024QZE7|A0A024QZE7_HUMAN Transforming growth factor beta 1 induced transcript 1, isoform CRA_a OS=Homo sapiens OX=9606 G	Transforming growth factor beta-1-induced transcript 1 protein	TGFB1I1	9.0491	16.1831	0	0	0	8.09155	-8.54771	24.7308	2.69718	1.34914	0.248475	0.248475	-4.5224
Q9Y6Y0	Influenza virus NS1A-binding protein	IVNS1ABP	Q9Y6Y0;Q6MZF3;B3KSM1;B3KMY8;B3KM71	sp|Q9Y6Y0|NS1BP_HUMAN Influenza virus NS1A-binding protein OS=Homo sapiens OX=9606 GN=IVNS1ABP PE=1 SV=3;tr|Q6MZF3|Q6MZF3_HUMAN Uncharacterized protein DKFZp686K06216 (Fragment) OS=Homo sapiens OX=9606 GN=DKFZp686K06216 PE=2 SV=1;tr|B3KSM1|B3KSM1_HUMAN cDN	Influenza virus NS1A-binding protein	IVNS1ABP;DKFZp686K06216	7.0999	16.1074	0	0	0	8.05372	-8.51489	24.6223	2.68457	1.34856	0.248646	0.248646	-4.52271
P28300	Protein-lysine 6-oxidase	LOX	P28300;B4DQF8;Q96PQ9;D0PNI2;B7ZAJ4;B4DN04	sp|P28300|LYOX_HUMAN Protein-lysine 6-oxidase OS=Homo sapiens OX=9606 GN=LOX PE=1 SV=2;tr|B4DQF8|B4DQF8_HUMAN Lysyl oxidase homolog OS=Homo sapiens OX=9606 PE=2 SV=1;tr|Q96PQ9|Q96PQ9_HUMAN Lysyl oxidase homolog OS=Homo sapiens OX=9606 GN=LOX PE=3 SV=1;tr|D	Protein-lysine 6-oxidase	LOX	6.243	0	0	0	16.1052	-8.05261	-24.6191	8.51393	2.6842	-1.34854	0.248651	0.248651	-4.52271
B4DDD6	NA	DBNL	B4DDD6;B4DXL9;B4DUF9	tr|B4DDD6|B4DDD6_HUMAN Drebrin-like protein OS=Homo sapiens OX=9606 GN=DBNL PE=1 SV=1;tr|B4DXL9|B4DXL9_HUMAN cDNA FLJ53677, highly similar to Drebrin-like protein OS=Homo sapiens OX=9606 PE=2 SV=1;tr|B4DUF9|B4DUF9_HUMAN cDNA FLJ59432, highly similar to Dre	NA	DBNL	12.124	0	0	0	16.0855	-8.04277	-24.591	8.5054	2.68092	-1.34839	0.248696	0.248696	-4.5228
P53801	Pituitary tumor-transforming gene 1 protein-interacting protein	PTTG1IP	P53801;B4DRD2;A8MXQ1;A8K274	sp|P53801|PTTG_HUMAN Pituitary tumor-transforming gene 1 protein-interacting protein OS=Homo sapiens OX=9606 GN=PTTG1IP PE=1 SV=1;tr|B4DRD2|B4DRD2_HUMAN cDNA FLJ57175, moderately similar to Pituitary tumor-transforming gene 1 protein-interacting protein OS	Pituitary tumor-transforming gene 1 protein-interacting protein	PTTG1IP	2.878	0	0	16.0723	0	-8.03613	-24.5719	8.49964	2.67871	-1.34829	0.248727	0.248727	-4.52285
P09871	Complement C1s subcomponent	C1S	P09871;F8WCZ6;A0A087X232;B3KNX0;A8K2N0	sp|P09871|C1S_HUMAN Complement C1s subcomponent OS=Homo sapiens OX=9606 GN=C1S PE=1 SV=1;tr|F8WCZ6|F8WCZ6_HUMAN Complement C1s subcomponent OS=Homo sapiens OX=9606 GN=C1S PE=1 SV=1;tr|A0A087X232|A0A087X232_HUMAN Complement C1s subcomponent OS=Homo sapiens	Complement C1s subcomponent;Complement C1s subcomponent heavy chain;Complement C1s subcomponent light chain	C1S	3.4452	0	0	16.0268	0	-8.01338	-24.5067	8.47994	2.67113	-1.34793	0.248831	0.248831	-4.52304
Q13751	Laminin subunit beta-3	LAMB3	Q13751;A0A0S2Z3R6	sp|Q13751|LAMB3_HUMAN Laminin subunit beta-3 OS=Homo sapiens OX=9606 GN=LAMB3 PE=1 SV=1;tr|A0A0S2Z3R6|A0A0S2Z3R6_HUMAN Laminin beta 3 isoform 1 (Fragment) OS=Homo sapiens OX=9606 GN=LAMB3 PE=2 SV=1	Laminin subunit beta-3	LAMB3	31.977	0	0	16.0238	0	-8.01191	-24.5025	8.47866	2.67064	-1.34791	0.248838	0.248838	-4.52305
Q9NP79	Vacuolar protein sorting-associated protein VTA1 homolog	VTA1	Q9NP79;Q9C063;A0A087WY55	sp|Q9NP79|VTA1_HUMAN Vacuolar protein sorting-associated protein VTA1 homolog OS=Homo sapiens OX=9606 GN=VTA1 PE=1 SV=1;tr|Q9C063|Q9C063_HUMAN LYST-interacting protein LIP5 (Fragment) OS=Homo sapiens OX=9606 PE=2 SV=1;tr|A0A087WY55|A0A087WY55_HUMAN Chromos	Vacuolar protein sorting-associated protein VTA1 homolog	VTA1	2.2667	0	0	16.0152	0	-8.00762	-24.4902	8.47494	2.66921	-1.34784	0.248858	0.248858	-4.52309
O43252	Bifunctional 3-phosphoadenosine 5-phosphosulfate synthase 1	PAPSS1	O43252;Q05BW9;B7Z4W3	sp|O43252|PAPS1_HUMAN Bifunctional 3-phosphoadenosine 5-phosphosulfate synthase 1 OS=Homo sapiens OX=9606 GN=PAPSS1 PE=1 SV=2;tr|Q05BW9|Q05BW9_HUMAN PAPSS1 protein (Fragment) OS=Homo sapiens OX=9606 GN=PAPSS1 PE=2 SV=1;tr|B7Z4W3|B7Z4W3_HUMAN cDNA FLJ5754	Bifunctional 3-phosphoadenosine 5-phosphosulfate synthase 1;Sulfate adenylyltransferase;Adenylyl-sulfate kinase	PAPSS1	6.1408	16.0144	0	0	0	8.0072	-8.47458	24.489	2.66907	1.34784	0.24886	0.24886	-4.52309
Q8N474	Secreted frizzled-related protein 1	SFRP1	Q8N474;A8KAM5;Q6ZSL4;Q05DS5	sp|Q8N474|SFRP1_HUMAN Secreted frizzled-related protein 1 OS=Homo sapiens OX=9606 GN=SFRP1 PE=1 SV=1;tr|A8KAM5|A8KAM5_HUMAN cDNA FLJ77519, highly similar to Homo sapiens secreted frizzled related protein mRNA OS=Homo sapiens OX=9606 PE=2 SV=1;tr|Q6ZSL4|Q6Z	Secreted frizzled-related protein 1	SFRP1	5.0466	16.008	0	0	0	8.00402	-8.47183	24.4799	2.66801	1.34779	0.248874	0.248874	-4.52312
P50148	Guanine nucleotide-binding protein G(q) subunit alpha	GNAQ	P50148;A0A024R240;G9FP35;G3V1P7;B7Z581;K7EL62	sp|P50148|GNAQ_HUMAN Guanine nucleotide-binding protein G(q) subunit alpha OS=Homo sapiens OX=9606 GN=GNAQ PE=1 SV=4;tr|A0A024R240|A0A024R240_HUMAN Epididymis secretory sperm binding protein OS=Homo sapiens OX=9606 GN=GNAQ PE=2 SV=1;tr|G9FP35|G9FP35_HUMAN	Guanine nucleotide-binding protein G(q) subunit alpha	GNAQ;GNA11	3.9601	0	0	0	16.0049	-8.00243	-24.4753	8.47045	2.66748	-1.34776	0.248882	0.248882	-4.52313
Q9NUU7	ATP-dependent RNA helicase DDX19A	DDX19A	Q9NUU7;I3L0H8;B4DS24;Q9UMR2;Q7Z4W5;A0A0U4B4U6;F6QDS0;Q53G16;Q9HBZ9;Q2NL95;H3BTB3;H3BQK0	sp|Q9NUU7|DD19A_HUMAN ATP-dependent RNA helicase DDX19A OS=Homo sapiens OX=9606 GN=DDX19A PE=1 SV=1;tr|I3L0H8|I3L0H8_HUMAN ATP-dependent RNA helicase DDX19A OS=Homo sapiens OX=9606 GN=DDX19A PE=1 SV=1;tr|B4DS24|B4DS24_HUMAN cDNA FLJ50635, highly similar to	ATP-dependent RNA helicase DDX19A;ATP-dependent RNA helicase DDX19B	DDX19A;DDX19B	18.819	16.0013	0	0	0	8.00064	-8.4689	24.4702	2.66688	1.34773	0.24889	0.24889	-4.52314
Q9NRX5	Serine incorporator 1	SERINC1	Q9NRX5	sp|Q9NRX5|SERC1_HUMAN Serine incorporator 1 OS=Homo sapiens OX=9606 GN=SERINC1 PE=1 SV=1	Serine incorporator 1	SERINC1	7.8375	13.7449	0	15.2357	19.884	-10.6874	-32.6927	11.3179	10.869	-1.34743	0.248978	0.248978	-4.5233
Q99719	Septin-5	SEPT5	Q99719;F8W9E5;E7EQM7;C9JM82;E7EPG2;B4DJ62;E7EX32;X5DNA9;G3XAH0;Q7KYV2;Q59GE1;Q99648;X5DQL7;O95648	sp|Q99719|SEPT5_HUMAN Septin-5 OS=Homo sapiens OX=9606 GN=SEPTIN5 PE=1 SV=1;tr|F8W9E5|F8W9E5_HUMAN Septin-5 (Fragment) OS=Homo sapiens OX=9606 GN=SEPTIN5 PE=1 SV=1;tr|E7EQM7|E7EQM7_HUMAN Septin-5 OS=Homo sapiens OX=9606 GN=SEPTIN5 PE=1 SV=1;tr|C9JM82|C9JM8	Septin-5	SEPT5;CDCrel-1	3.3886	15.9611	0	0	0	7.98054	-8.4515	24.4126	2.66018	1.34742	0.248984	0.248984	-4.52331
P30085	UMP-CMP kinase	CMPK1	P30085;Q5T0D2;B4DFW6;B4DDL4;A0A494BXC7	sp|P30085|KCY_HUMAN UMP-CMP kinase OS=Homo sapiens OX=9606 GN=CMPK1 PE=1 SV=3;tr|Q5T0D2|Q5T0D2_HUMAN UMP-CMP kinase OS=Homo sapiens OX=9606 GN=CMPK1 PE=1 SV=1;tr|B4DFW6|B4DFW6_HUMAN cDNA FLJ52483, highly similar to Homo sapiens cytidylate kinase (CMPK), mR	UMP-CMP kinase	CMPK1	13.315	0	0	0	15.9577	-7.97883	-24.4077	8.45002	2.65961	-1.34739	0.248992	0.248992	-4.52333
P49593	Protein phosphatase 1F	PPM1F	P49593;A0M8Q2;Q6IPC0;C9JL74;B5MCT7;Q0VGL7;A8MX49	sp|P49593|PPM1F_HUMAN Protein phosphatase 1F OS=Homo sapiens OX=9606 GN=PPM1F PE=1 SV=3;tr|A0M8Q2|A0M8Q2_HUMAN Phosphatase 2C motif OS=Homo sapiens OX=9606 PE=3 SV=1;tr|Q6IPC0|Q6IPC0_HUMAN Protein phosphatase 1F (PP2C domain containing) OS=Homo sapiens OX=	Protein phosphatase 1F	PPM1F	3.6274	15.9494	0	0	0	7.97468	-8.44642	24.3958	2.65823	1.34732	0.249011	0.249011	-4.52336
O00203	AP-3 complex subunit beta-1	AP3B1	O00203;A8K586;A0A0S2Z5J4;Q3MNE1;A0A0S2Z4Z4;B4E0B2	sp|O00203|AP3B1_HUMAN AP-3 complex subunit beta-1 OS=Homo sapiens OX=9606 GN=AP3B1 PE=1 SV=3;tr|A8K586|A8K586_HUMAN AP-3 complex subunit beta OS=Homo sapiens OX=9606 PE=2 SV=1;tr|A0A0S2Z5J4|A0A0S2Z5J4_HUMAN Adaptor-related protein complex 3 beta 1 subunit	AP-3 complex subunit beta-1;AP-3 complex subunit beta	AP3B1	10.88	13.9135	0	15.269	12.9704	-7.163	-21.9145	7.58847	11.5748	-1.34716	0.249058	0.249058	-4.52344
B4DUV1	Fibulin-1	FBLN1	B4DUV1;B1AHL2	tr|B4DUV1|B4DUV1_HUMAN Fibulin-1 OS=Homo sapiens OX=9606 PE=2 SV=1;tr|B1AHL2|B1AHL2_HUMAN Fibulin-1 OS=Homo sapiens OX=9606 GN=FBLN1 PE=1 SV=1	Fibulin-1	FBLN1	2.4244	15.9171	0	0	0	7.95853	-8.43245	24.3495	2.65284	1.34706	0.249087	0.249087	-4.5235
P51648	Fatty aldehyde dehydrogenase	ALDH3A2	P51648;A0A5K1VW72;J3QRD1;A0A5F9ZHI5;A0A5F9ZHN9;Q68D64;A0A5F9ZI12;A0A5F9ZGX4;Q59H65;J3QS00;I3L1M4	sp|P51648|AL3A2_HUMAN Aldehyde dehydrogenase family 3 member A2 OS=Homo sapiens OX=9606 GN=ALDH3A2 PE=1 SV=1;tr|A0A5K1VW72|A0A5K1VW72_HUMAN Aldehyde dehydrogenase family 3 member A2 OS=Homo sapiens OX=9606 GN=ALDH3A2 PE=1 SV=1;tr|J3QRD1|J3QRD1_HUMAN Aldehy	Fatty aldehyde dehydrogenase	ALDH3A2;DKFZp686E23276	7.795	15.909	0	0	0	7.95449	-8.42896	24.3379	2.6515	1.347	0.249106	0.249106	-4.52353
P54289	Voltage-dependent calcium channel subunit alpha-2/delta-1	CACNA2D1	P54289;Q9UIU0;Q9UDQ3	sp|P54289|CA2D1_HUMAN Voltage-dependent calcium channel subunit alpha-2/delta-1 OS=Homo sapiens OX=9606 GN=CACNA2D1 PE=1 SV=3;tr|Q9UIU0|Q9UIU0_HUMAN Dihydropyridine receptor alpha 2 subunit OS=Homo sapiens OX=9606 GN=CACNA2D1 PE=4 SV=1;tr|Q9UDQ3|Q9UDQ3_HUM	Voltage-dependent calcium channel subunit alpha-2/delta-1;Voltage-dependent calcium channel subunit alpha-2-1;Voltage-dependent calcium channel subunit delta-1	CACNA2D1;WUGSC:H_DJ0560O14.1	12.624	0	0	0	15.9062	-7.95308	-24.3339	8.42774	2.65103	-1.34698	0.249113	0.249113	-4.52354
O75821	Eukaryotic translation initiation factor 3 subunit G	EIF3G	O75821;K7EL20;Q6IAM0;K7ER90;A8K5K5;K7ENA8	sp|O75821|EIF3G_HUMAN Eukaryotic translation initiation factor 3 subunit G OS=Homo sapiens OX=9606 GN=EIF3G PE=1 SV=2;tr|K7EL20|K7EL20_HUMAN Eukaryotic translation initiation factor 3 subunit G (Fragment) OS=Homo sapiens OX=9606 GN=EIF3G PE=1 SV=8;tr|Q6IAM	Eukaryotic translation initiation factor 3 subunit G	EIF3G	40.141	16.8146	0	17.9144	15.9457	-8.5228	-26.0785	9.03289	14.5161	-1.34687	0.249145	0.249145	-4.5236
Q8TDY2	RB1-inducible coiled-coil protein 1	RB1CC1	Q8TDY2	sp|Q8TDY2|RBCC1_HUMAN RB1-inducible coiled-coil protein 1 OS=Homo sapiens OX=9606 GN=RB1CC1 PE=1 SV=3	RB1-inducible coiled-coil protein 1	RB1CC1	3.1352	0	0	15.8864	0	-7.9432	-24.3056	8.41919	2.64773	-1.34682	0.249159	0.249159	-4.52363
K7ES63	NA	TUBB6	K7ES63	tr|K7ES63|K7ES63_HUMAN Tubulin beta chain (Fragment) OS=Homo sapiens OX=9606 GN=TUBB6 PE=1 SV=1	NA	TUBB6	4.5718	0	0	15.8769	0	-7.93846	-24.292	8.4151	2.64615	-1.34674	0.249182	0.249182	-4.52367
Q96I24	Far upstream element-binding protein 3	FUBP3	Q96I24;A0A024R8A7	sp|Q96I24|FUBP3_HUMAN Far upstream element-binding protein 3 OS=Homo sapiens OX=9606 GN=FUBP3 PE=1 SV=2;tr|A0A024R8A7|A0A024R8A7_HUMAN HCG31253, isoform CRA_a OS=Homo sapiens OX=9606 GN=hCG_31253 PE=4 SV=1	Far upstream element-binding protein 3	FUBP3;hCG_31253	4.3417	15.8623	0	0	0	7.93113	-8.40876	24.271	2.64371	1.34662	0.249216	0.249216	-4.52373
P32856	Syntaxin-2	STX2	P32856	sp|P32856|STX2_HUMAN Syntaxin-2 OS=Homo sapiens OX=9606 GN=STX2 PE=1 SV=3	Syntaxin-2	STX2	26.53	0	0	0	15.8572	-7.92862	-24.2638	8.40659	2.64287	-1.34658	0.249228	0.249228	-4.52375
Q9Y371	Endophilin-B1	SH3GLB1	Q9Y371;A0A140VJU5;A0A087WW40;Q9NR46;F8WFB9;B7ZC39;A0A024R896;B7ZC38	sp|Q9Y371|SHLB1_HUMAN Endophilin-B1 OS=Homo sapiens OX=9606 GN=SH3GLB1 PE=1 SV=1;tr|A0A140VJU5|A0A140VJU5_HUMAN SH3-domain GRB2-like endophilin B1, isoform CRA_a OS=Homo sapiens OX=9606 GN=SH3GLB1 PE=2 SV=1;tr|A0A087WW40|A0A087WW40_HUMAN Endophilin-B1 OS=H	Endophilin-B1;Endophilin-B2	SH3GLB1;SH3GLB2	7.826	0	0	0	15.8491	-7.92455	-24.2522	8.40307	2.64152	-1.34652	0.249248	0.249248	-4.52379
P48029	Sodium- and chloride-dependent creatine transporter 1	SLC6A8	P48029;A0A023JDV9;X5DR98;Q6ZUB2;X5D7P6;X5D2U0;X5D9C4;Q59EV7	sp|P48029|SC6A8_HUMAN Sodium- and chloride-dependent creatine transporter 1 OS=Homo sapiens OX=9606 GN=SLC6A8 PE=1 SV=1;tr|A0A023JDV9|A0A023JDV9_HUMAN Creatine transporter SLC6A8 variant D OS=Homo sapiens OX=9606 GN=SLC6A8 PE=2 SV=1;tr|X5DR98|X5DR98_HUMAN	Sodium- and chloride-dependent creatine transporter 1;Transporter	SLC6A8	4.0228	0	0	0	15.846	-7.92301	-24.2478	8.40174	2.641	-1.34649	0.249255	0.249255	-4.5238
A0A0F7G8J1	NA	NA	A0A0F7G8J1	tr|A0A0F7G8J1|A0A0F7G8J1_HUMAN Plasminogen OS=Homo sapiens OX=9606 GN=PLG PE=2 SV=1	NA	NA	2.1681	0	0	0	15.8323	-7.91613	-24.2281	8.3958	2.63871	-1.34638	0.249288	0.249288	-4.52386
P26599	Polypyrimidine tract-binding protein 1	PTBP1	P26599;A0A087WUW5;A0A0D9SF20;A6NLN1;A0A0U1RRM4;O95758;K7ELW5;A0A024R163	sp|P26599|PTBP1_HUMAN Polypyrimidine tract-binding protein 1 OS=Homo sapiens OX=9606 GN=PTBP1 PE=1 SV=1;tr|A0A087WUW5|A0A087WUW5_HUMAN Polypyrimidine tract-binding protein 1 (Fragment) OS=Homo sapiens OX=9606 GN=PTBP1 PE=1 SV=6;tr|A0A0D9SF20|A0A0D9SF20_HUM	Polypyrimidine tract-binding protein 1;Polypyrimidine tract-binding protein 3	PTBP1;PTBP3;ROD1	3.0061	0	0	0	15.8156	-7.9078	-24.2042	8.3886	2.63593	-1.34625	0.249328	0.249328	-4.52393
Q5VW32	BRO1 domain-containing protein BROX	BROX	Q5VW32;B7Z1V1	sp|Q5VW32|BROX_HUMAN BRO1 domain-containing protein BROX OS=Homo sapiens OX=9606 GN=BROX PE=1 SV=1;tr|B7Z1V1|B7Z1V1_HUMAN cDNA FLJ50123 OS=Homo sapiens OX=9606 PE=2 SV=1	BRO1 domain-containing protein BROX	BROX	2.1819	0	0	15.8118	0	-7.90589	-24.1987	8.38695	2.6353	-1.34622	0.249337	0.249337	-4.52395
Q15637	Splicing factor 1	SF1	Q15637;B4DX42;B4DSE4;A0A024R588;A0A024R566;B4DJU4;A0A024R5D9;A0A024R572	sp|Q15637|SF01_HUMAN Splicing factor 1 OS=Homo sapiens OX=9606 GN=SF1 PE=1 SV=4;tr|B4DX42|B4DX42_HUMAN cDNA FLJ54064, highly similar to Splicing factor 1 OS=Homo sapiens OX=9606 PE=2 SV=1;tr|B4DSE4|B4DSE4_HUMAN cDNA FLJ54056, highly similar to Splicing fac	Splicing factor 1	SF1	2.7557	0	0	0	15.8097	-7.90487	-24.1958	8.38607	2.63496	-1.3462	0.249342	0.249342	-4.52396
P33121	Long-chain-fatty-acid--CoA ligase 1	ACSL1	P33121;Q108N1;D6RER0;B7Z3Z9;E7EPM6;B4E0R0;A8K9T3;Q108N2;H0Y9Z9	sp|P33121|ACSL1_HUMAN Long-chain-fatty-acid--CoA ligase 1 OS=Homo sapiens OX=9606 GN=ACSL1 PE=1 SV=1;tr|Q108N1|Q108N1_HUMAN Acyl-CoA synthetase long-chain family member 1 isoform a (Fragment) OS=Homo sapiens OX=9606 GN=ACSL1 PE=2 SV=1;tr|D6RER0|D6RER0_HUMA	Long-chain-fatty-acid--CoA ligase 1	ACSL1	3.5464	0	0	15.7998	0	-7.89989	-24.1816	8.38177	2.6333	-1.34612	0.249366	0.249366	-4.524
Q8TB73	Protein NDNF	NDNF	Q8TB73	sp|Q8TB73|NDNF_HUMAN Protein NDNF OS=Homo sapiens OX=9606 GN=NDNF PE=1 SV=2	Protein NDNF	NDNF	11.907	15.7923	0	0	0	7.89613	-8.37852	24.1708	2.63204	1.34606	0.249384	0.249384	-4.52403
Q6P6C2	RNA demethylase ALKBH5	ALKBH5	Q6P6C2	sp|Q6P6C2|ALKB5_HUMAN RNA demethylase ALKBH5 OS=Homo sapiens OX=9606 GN=ALKBH5 PE=1 SV=2	RNA demethylase ALKBH5	ALKBH5	4.4614	15.7871	0	0	0	7.89357	-8.37631	24.1634	2.63119	1.34601	0.249396	0.249396	-4.52405
A1L4H1	Soluble scavenger receptor cysteine-rich domain-containing protein SSC5D	SSC5D	A1L4H1	sp|A1L4H1|SRCRL_HUMAN Soluble scavenger receptor cysteine-rich domain-containing protein SSC5D OS=Homo sapiens OX=9606 GN=SSC5D PE=1 SV=3	Soluble scavenger receptor cysteine-rich domain-containing protein SSC5D	SSC5D	24.173	15.7812	0	0	0	7.89062	-8.37376	24.155	2.63021	1.34597	0.24941	0.24941	-4.52408
Q9UL46	Proteasome activator complex subunit 2	PSME2	Q9UL46;H0YM70;Q86SZ7;Q6FHK9;Q2TNB3;A0A087X1Z3	sp|Q9UL46|PSME2_HUMAN Proteasome activator complex subunit 2 OS=Homo sapiens OX=9606 GN=PSME2 PE=1 SV=4;tr|H0YM70|H0YM70_HUMAN Proteasome activator complex subunit 2 OS=Homo sapiens OX=9606 GN=PSME2 PE=1 SV=1;tr|Q86SZ7|Q86SZ7_HUMAN Full-length cDNA clone C	Proteasome activator complex subunit 2	PSME2	2.4585	0	0	15.7722	0	-7.88609	-24.142	8.36985	2.6287	-1.34589	0.249432	0.249432	-4.52412
Q9Y5K5	Ubiquitin carboxyl-terminal hydrolase isozyme L5	UCHL5	Q9Y5K5;Q5LJB0;B2RB07;Q5LJA5;Q5LJA9;B4DW59;B7Z9U9;H0Y6Y4	sp|Q9Y5K5|UCHL5_HUMAN Ubiquitin carboxyl-terminal hydrolase isozyme L5 OS=Homo sapiens OX=9606 GN=UCHL5 PE=1 SV=3;tr|Q5LJB0|Q5LJB0_HUMAN Ubiquitin carboxyl-terminal hydrolase (Fragment) OS=Homo sapiens OX=9606 GN=UCHL5 PE=1 SV=1;tr|B2RB07|B2RB07_HUMAN Ubiq	Ubiquitin carboxyl-terminal hydrolase isozyme L5;Ubiquitin carboxyl-terminal hydrolase	UCHL5	3.6742	15.7579	0	0	0	7.87895	-8.36369	24.1216	2.62632	1.34577	0.249467	0.249467	-4.52418
O75487	Glypican-4	GPC4	O75487	sp|O75487|GPC4_HUMAN Glypican-4 OS=Homo sapiens OX=9606 GN=GPC4 PE=1 SV=4	Glypican-4;Secreted glypican-4	GPC4	17.122	15.7471	0	0	0	7.87356	-8.35903	24.1062	2.62452	1.34569	0.249493	0.249493	-4.52423
Q8WVV9	Heterogeneous nuclear ribonucleoprotein L-like	HNRNPLL	Q8WVV9;B7WPG3;C9IYN3;A8K894;V9GYK2;A0A0S2Z6K1;A0A0S2Z5U3;C9JJZ7;H7BXH8;A0A0S2Z610	sp|Q8WVV9|HNRLL_HUMAN Heterogeneous nuclear ribonucleoprotein L-like OS=Homo sapiens OX=9606 GN=HNRNPLL PE=1 SV=1;tr|B7WPG3|B7WPG3_HUMAN Heterogeneous nuclear ribonucleoprotein L-like OS=Homo sapiens OX=9606 GN=HNRNPLL PE=1 SV=1;tr|C9IYN3|C9IYN3_HUMAN Hete	Heterogeneous nuclear ribonucleoprotein L-like	HNRNPLL	7.7013	15.7425	0	0	0	7.87123	-8.35702	24.0995	2.62374	1.34565	0.249504	0.249504	-4.52425
Q13501	Sequestosome-1	SQSTM1	Q13501;E7EMC7;C9JRJ8;E9PFW8;E3W990;B4DE82;B4E3V2;E3WH17	sp|Q13501|SQSTM_HUMAN Sequestosome-1 OS=Homo sapiens OX=9606 GN=SQSTM1 PE=1 SV=1;tr|E7EMC7|E7EMC7_HUMAN Sequestosome-1 OS=Homo sapiens OX=9606 GN=SQSTM1 PE=1 SV=1;tr|C9JRJ8|C9JRJ8_HUMAN Sequestosome-1 (Fragment) OS=Homo sapiens OX=9606 GN=SQSTM1 PE=1 SV=1;	Sequestosome-1;Tyrosine-protein kinase receptor	SQSTM1;SQSTM1-ALK	5.5958	0	0	0	15.7162	-7.85811	-24.0619	8.3457	2.61937	-1.34543	0.249568	0.249568	-4.52436
O95816	BAG family molecular chaperone regulator 2	BAG2	O95816;B3KM36;B3KN59	sp|O95816|BAG2_HUMAN BAG family molecular chaperone regulator 2 OS=Homo sapiens OX=9606 GN=BAG2 PE=1 SV=1;tr|B3KM36|B3KM36_HUMAN cDNA FLJ10153 fis, clone HEMBA1003417, highly similar to BAG family molecular chaperone regulator 2 OS=Homo sapiens OX=9606 PE=	BAG family molecular chaperone regulator 2	BAG2	2.3427	0	0	0	15.7041	-7.85205	-24.0446	8.34055	7.78966	-1.34532	0.2496	0.2496	-4.52442
P68871	Hemoglobin subunit beta	HBB	P68871;Q14473;B3VL05;Q0Z944;Q3LR79;Q52MT0;Q6V0K9;Q8IUL9;Q8IZI0;Q9BWU5;Q9BWV6;A0A2R8Y7R2;Q9GZL9;B3VL86;D9YZU5;C8C504;A0A481SHK9;E9NGZ5;Q4TZM4;Q4TWB7;D5FZW3;A0A1B4WRL5;Q6J1Z7;B5ANL9;A0A2S1CVU8;E9M263;Q9BXA2;B3VL31;Q9UBV6;Q14484;A9YUX2;Q3Y9I8;F8W6P5;Q9UP81;B3VL17;B3VL12;J7LKS8;Q4JLR8;A0A2R3Z0D6;O95408;B2M1S6;A1YZ08;Q14477;Q9H1I6	sp|P68871|HBB_HUMAN Hemoglobin subunit beta OS=Homo sapiens OX=9606 GN=HBB PE=1 SV=2;tr|Q14473|Q14473_HUMAN GLOBIN domain-containing protein OS=Homo sapiens OX=9606 PE=3 SV=1;tr|B3VL05|B3VL05_HUMAN Beta globin (Fragment) OS=Homo sapiens OX=9606 PE=3 SV=1;t	Hemoglobin subunit beta;LVV-hemorphin-7;Spinorphin	HBB	3.2763	0	0	15.695	0	-7.84748	-24.0315	8.33653	2.61583	-1.34525	0.24962	0.24962	-4.52445
Q9NQR4	Omega-amidase NIT2	NIT2	Q9NQR4;V9HW91	sp|Q9NQR4|NIT2_HUMAN Omega-amidase NIT2 OS=Homo sapiens OX=9606 GN=NIT2 PE=1 SV=1;tr|V9HW91|V9HW91_HUMAN Epididymis secretory sperm binding protein Li 8a OS=Homo sapiens OX=9606 GN=HEL-S-8a PE=2 SV=1	Omega-amidase NIT2	NIT2;HEL-S-8a	17.658	15.6947	0	0	0	7.84737	-8.33643	24.0312	2.61579	1.34525	0.249621	0.249621	-4.52446
P09661	U2 small nuclear ribonucleoprotein A	SNRPA1	P09661;H0YMA0;Q53G61;Q53G21;H0YLR3	sp|P09661|RU2A_HUMAN U2 small nuclear ribonucleoprotein A OS=Homo sapiens OX=9606 GN=SNRPA1 PE=1 SV=2;tr|H0YMA0|H0YMA0_HUMAN U2 small nuclear ribonucleoprotein A (Fragment) OS=Homo sapiens OX=9606 GN=SNRPA1 PE=1 SV=1;tr|Q53G61|Q53G61_HUMAN Small nuclear	U2 small nuclear ribonucleoprotein A	SNRPA1	6.1173	15.9269	0	0	0	7.96345	-8.45996	24.3868	7.9888	1.34524	0.249626	0.249626	-4.52446
Q15785	Mitochondrial import receptor subunit TOM34	TOMM34	Q15785;Q6ZPD0;B4DXU3	sp|Q15785|TOM34_HUMAN Mitochondrial import receptor subunit TOM34 OS=Homo sapiens OX=9606 GN=TOMM34 PE=1 SV=2;tr|Q6ZPD0|Q6ZPD0_HUMAN cDNA FLJ26027 fis, clone PNC04328, highly similar to Homo sapiens translocase of outer mitochondrial membrane 34 (TOMM34) O	Mitochondrial import receptor subunit TOM34	TOMM34	2.2543	0	0	15.6874	0	-7.84371	-24.0207	8.33328	2.61457	-1.34519	0.249639	0.249639	-4.52449
Q9BXX0	EMILIN-2	EMILIN2	Q9BXX0	sp|Q9BXX0|EMIL2_HUMAN EMILIN-2 OS=Homo sapiens OX=9606 GN=EMILIN2 PE=1 SV=3	EMILIN-2	EMILIN2	10.724	0	0	0	15.6704	-7.83518	-23.9963	8.32593	2.61173	-1.34505	0.249681	0.249681	-4.52456
Q9BY44	Eukaryotic translation initiation factor 2A	EIF2A	Q9BY44;H7C5Q3;C9IZE1;F8WAE5	sp|Q9BY44|EIF2A_HUMAN Eukaryotic translation initiation factor 2A OS=Homo sapiens OX=9606 GN=EIF2A PE=1 SV=3;tr|H7C5Q3|H7C5Q3_HUMAN Eukaryotic translation initiation factor 2A (Fragment) OS=Homo sapiens OX=9606 GN=EIF2A PE=1 SV=1;tr|C9IZE1|C9IZE1_HUMAN Euk	Eukaryotic translation initiation factor 2A;Eukaryotic translation initiation factor 2A, N-terminally processed	EIF2A	3.0099	0	0	15.6684	0	-7.83421	-23.9935	8.32509	2.6114	-1.34503	0.249685	0.249685	-4.52457
P22234	Multifunctional protein ADE2	PAICS	P22234;E9PBS1;B4DGX3;D6RF62	sp|P22234|PUR6_HUMAN Multifunctional protein ADE2 OS=Homo sapiens OX=9606 GN=PAICS PE=1 SV=3;tr|E9PBS1|E9PBS1_HUMAN Multifunctional protein ADE2 (Fragment) OS=Homo sapiens OX=9606 GN=PAICS PE=1 SV=1;tr|B4DGX3|B4DGX3_HUMAN cDNA FLJ54607, highly similar to M	Multifunctional protein ADE2;Phosphoribosylaminoimidazole-succinocarboxamide synthase;Phosphoribosylaminoimidazole carboxylase	PAICS	26.332	18.8543	0	18.9567	18.5502	-9.32629	-28.5651	9.91252	15.5812	-1.3449	0.249724	0.249724	-4.52464
Q9BWF3	RNA-binding protein 4	RBM4	Q9BWF3;Q9BQ04;E9PB51;A8K9U0;E9PLB0;E9PM61;D6R9K7;U3KQD5;J3QRR5	sp|Q9BWF3|RBM4_HUMAN RNA-binding protein 4 OS=Homo sapiens OX=9606 GN=RBM4 PE=1 SV=1;sp|Q9BQ04|RBM4B_HUMAN RNA-binding protein 4B OS=Homo sapiens OX=9606 GN=RBM4B PE=1 SV=1;tr|E9PB51|E9PB51_HUMAN RNA-binding protein 4 (Fragment) OS=Homo sapiens OX=9606 GN=	RNA-binding protein 4;RNA-binding protein 4B	RBM4;RBM4B	11.188	15.6525	0	0	0	7.82624	-8.31822	23.9707	2.60875	1.3449	0.249725	0.249725	-4.52464
P45880	Voltage-dependent anion-selective channel protein 2	VDAC2	P45880;B4DKM5;A0A0A0MR02;A0A024QZT0;A0A024QZN9	sp|P45880|VDAC2_HUMAN Voltage-dependent anion-selective channel protein 2 OS=Homo sapiens OX=9606 GN=VDAC2 PE=1 SV=2;tr|B4DKM5|B4DKM5_HUMAN cDNA FLJ60120, highly similar to Voltage-dependent anion-selective channel protein 2 OS=Homo sapiens OX=9606 PE=2 SV	Voltage-dependent anion-selective channel protein 2	VDAC2	2.9715	0	0	0	15.6481	-7.82403	-23.9644	8.31631	2.60801	-1.34486	0.249736	0.249736	-4.52466
P06276	Cholinesterase	BCHE	P06276;F8WF14;A0A024CIM4;D3DNN4;H7C4Y0;H0Y885;F8WEX7	sp|P06276|CHLE_HUMAN Cholinesterase OS=Homo sapiens OX=9606 GN=BCHE PE=1 SV=1;tr|F8WF14|F8WF14_HUMAN Carboxylic ester hydrolase OS=Homo sapiens OX=9606 GN=BCHE PE=1 SV=1;tr|A0A024CIM4|A0A024CIM4_HUMAN Carboxylic ester hydrolase OS=Homo sapiens OX=9606 PE=3	Cholinesterase;Carboxylic ester hydrolase	BCHE	3.273	0	0	15.6364	0	-7.81821	-23.9477	8.3113	2.60607	-1.34477	0.249764	0.249764	-4.52471
Q9NZ32	Actin-related protein 10	ACTR10	Q9NZ32;Q53HF6;Q53H79;B2RDG9;G3V524;G3V2Q5;H0YJD9;G3V5Y4;F6S9Y6;Q86SY7;Q86TY2;V9GYX7;Q05DQ7	sp|Q9NZ32|ARP10_HUMAN Actin-related protein 10 OS=Homo sapiens OX=9606 GN=ACTR10 PE=1 SV=1;tr|Q53HF6|Q53HF6_HUMAN Uncharacterized hypothalamus protein HARP11 variant (Fragment) OS=Homo sapiens OX=9606 PE=2 SV=1;tr|Q53H79|Q53H79_HUMAN Uncharacterized hypoth	Actin-related protein 10	ACTR10	2.2394	0	0	15.6167	0	-7.80835	-23.9195	8.3028	2.60278	-1.3446	0.249813	0.249813	-4.5248
Q9UHB9	Signal recognition particle subunit SRP68	SRP68	Q9UHB9;B4DVI7;B3KMI9;Q96K98	sp|Q9UHB9|SRP68_HUMAN Signal recognition particle subunit SRP68 OS=Homo sapiens OX=9606 GN=SRP68 PE=1 SV=2;tr|B4DVI7|B4DVI7_HUMAN cDNA FLJ54176, highly similar to Signal recognition particle 68 kDa protein OS=Homo sapiens OX=9606 PE=2 SV=1;tr|B3KMI9|B3KMI9	Signal recognition particle subunit SRP68	SRP68	24.244	15.5641	0	17.3349	14.0951	-7.93299	-24.306	8.44006	12.9103	-1.34421	0.249928	0.249928	-4.52501
Q9P0V9	Septin-10	SEPT10	Q9P0V9;E7EW69;A8K7M3;E7EX04;B5ME97;C9JEW2;C9JNR7	sp|Q9P0V9|SEP10_HUMAN Septin-10 OS=Homo sapiens OX=9606 GN=SEPTIN10 PE=1 SV=2;tr|E7EW69|E7EW69_HUMAN Septin-10 OS=Homo sapiens OX=9606 GN=SEPTIN10 PE=1 SV=1;tr|A8K7M3|A8K7M3_HUMAN cDNA FLJ78458, highly similar to Homo sapiens septin 10 (SEPT10), transcript	Septin-10	44084	13.279	15.5868	0	15.8314	15.3461	-7.79537	-23.8857	8.29494	7.79404	-1.3441	0.24996	0.24996	-4.52506
P48449	Lanosterol synthase	LSS	P48449;B2R694;A0A384MTQ5;C9J315;A0A0G2JQD0	sp|P48449|LSS_HUMAN Lanosterol synthase OS=Homo sapiens OX=9606 GN=LSS PE=1 SV=1;tr|B2R694|B2R694_HUMAN Terpene cyclase/mutase family member OS=Homo sapiens OX=9606 PE=2 SV=1;tr|A0A384MTQ5|A0A384MTQ5_HUMAN Terpene cyclase/mutase family member OS=Homo sapie	Lanosterol synthase;Terpene cyclase/mutase family member	LSS	8.4911	15.5393	0	0	0	7.76964	-8.26947	23.8088	2.58988	1.34394	0.250007	0.250007	-4.52515
Q9HA64	Ketosamine-3-kinase	FN3KRP	Q9HA64;Q6FIG5;B4DXG0;B2RD19;A0A140VK84;I3L2G3;B4DE94	sp|Q9HA64|KT3K_HUMAN Ketosamine-3-kinase OS=Homo sapiens OX=9606 GN=FN3KRP PE=1 SV=2;tr|Q6FIG5|Q6FIG5_HUMAN FN3KRP protein OS=Homo sapiens OX=9606 GN=FN3KRP PE=2 SV=1;tr|B4DXG0|B4DXG0_HUMAN cDNA FLJ57651, highly similar to Ketosamine-3-kinase OS=Homo sapie	Ketosamine-3-kinase	FN3KRP	3.2869	15.5346	0	0	0	7.7673	-8.26745	23.802	2.5891	1.3439	0.250019	0.250019	-4.52517
Q15286	Ras-related protein Rab-35	RAB35	Q15286;F5H157	sp|Q15286|RAB35_HUMAN Ras-related protein Rab-35 OS=Homo sapiens OX=9606 GN=RAB35 PE=1 SV=1;tr|F5H157|F5H157_HUMAN Ras-related protein Rab-35 (Fragment) OS=Homo sapiens OX=9606 GN=RAB35 PE=1 SV=1	Ras-related protein Rab-35	RAB35	13.034	15.07	0	18.2421	19.1108	-11.1415	-34.1423	11.8594	11.6077	-1.34388	0.250027	0.250027	-4.52518
Q3KQU3	MAP7 domain-containing protein 1	MAP7D1	Q3KQU3;B3KU03;Q6NX58;D3DPS3;C9JIR3;H0YF21	sp|Q3KQU3|MA7D1_HUMAN MAP7 domain-containing protein 1 OS=Homo sapiens OX=9606 GN=MAP7D1 PE=1 SV=1;tr|B3KU03|B3KU03_HUMAN cDNA FLJ39022 fis, clone NT2RP7003724, weakly similar to Serine/arginine repetitive matrix protein 1 OS=Homo sapiens OX=9606 PE=2 SV=1	MAP7 domain-containing protein 1	MAP7D1;RPRC1	3.7672	0	0	15.518	0	-7.75901	-23.7783	8.26031	2.58634	-1.34376	0.250061	0.250061	-4.52524
A0A3S6RFK6	NA	HLA-A	A0A3S6RFK6;Q4QZC0	tr|A0A3S6RFK6|A0A3S6RFK6_HUMAN MHC class I antigen OS=Homo sapiens OX=9606 GN=HLA-A PE=3 SV=1;tr|Q4QZC0|Q4QZC0_HUMAN MHC class I antigen (Fragment) OS=Homo sapiens OX=9606 GN=HLA-A PE=3 SV=1	NA	HLA-A	27.855	0	0	0	15.4861	-7.74307	-23.7327	8.2466	2.58102	-1.34349	0.250142	0.250142	-4.52539
Q9UGM3	Deleted in malignant brain tumors 1 protein	DMBT1	Q9UGM3;A0A590UJZ9;A0A590UJ76;A0A590UK99;A0A590UIX5;A0A590UJF8	sp|Q9UGM3|DMBT1_HUMAN Deleted in malignant brain tumors 1 protein OS=Homo sapiens OX=9606 GN=DMBT1 PE=1 SV=2;tr|A0A590UJZ9|A0A590UJZ9_HUMAN Deleted in malignant brain tumors 1 protein OS=Homo sapiens OX=9606 GN=DMBT1 PE=1 SV=1;tr|A0A590UJ76|A0A590UJ76_HUMA	Deleted in malignant brain tumors 1 protein	DMBT1	18.354	0	0	15.4847	0	-7.74233	-23.7306	8.24596	2.58078	-1.34348	0.250146	0.250146	-4.52539
Q8NFJ5	Retinoic acid-induced protein 3	GPRC5A	Q8NFJ5;F5GWG3;A0A3B3ITN8;A8K556	sp|Q8NFJ5|RAI3_HUMAN Retinoic acid-induced protein 3 OS=Homo sapiens OX=9606 GN=GPRC5A PE=1 SV=2;tr|F5GWG3|F5GWG3_HUMAN Retinoic acid-induced protein 3 (Fragment) OS=Homo sapiens OX=9606 GN=GPRC5A PE=1 SV=8;tr|A0A3B3ITN8|A0A3B3ITN8_HUMAN Retinoic acid-indu	Retinoic acid-induced protein 3	GPRC5A	4.0413	0	0	0	15.479	-7.73948	-23.7225	8.24351	2.57983	-1.34343	0.25016	0.25016	-4.52542
P19387	DNA-directed RNA polymerase II subunit RPB3	POLR2C	P19387;H3BRR2;B7Z377;Q6FGR6;B7Z6D1	sp|P19387|RPB3_HUMAN DNA-directed RNA polymerase II subunit RPB3 OS=Homo sapiens OX=9606 GN=POLR2C PE=1 SV=2;tr|H3BRR2|H3BRR2_HUMAN DNA-directed RNA polymerase II subunit RPB3 OS=Homo sapiens OX=9606 GN=POLR2C PE=1 SV=1;tr|B7Z377|B7Z377_HUMAN cDNA FLJ57937	DNA-directed RNA polymerase II subunit RPB3	POLR2C	7.0202	0	0	15.45	0	-7.72501	-23.6811	8.23107	2.575	-1.34318	0.250234	0.250234	-4.52555
Q96FZ7	Charged multivesicular body protein 6	CHMP6	Q96FZ7;I3L3E4;I3L4G8;I3L4A1	sp|Q96FZ7|CHMP6_HUMAN Charged multivesicular body protein 6 OS=Homo sapiens OX=9606 GN=CHMP6 PE=1 SV=3;tr|I3L3E4|I3L3E4_HUMAN Charged multivesicular body protein 6 (Fragment) OS=Homo sapiens OX=9606 GN=CHMP6 PE=1 SV=1;tr|I3L4G8|I3L4G8_HUMAN Charged multive	Charged multivesicular body protein 6	CHMP6	7.0203	0	0	0	15.4345	-7.71723	-23.6588	8.22438	2.57241	-1.34304	0.250274	0.250274	-4.52562
Q02952	A-kinase anchor protein 12	AKAP12	Q02952	sp|Q02952|AKA12_HUMAN A-kinase anchor protein 12 OS=Homo sapiens OX=9606 GN=AKAP12 PE=1 SV=4	A-kinase anchor protein 12	AKAP12	24.288	0	0	0	15.3943	-7.69713	-23.6014	8.20711	2.56571	-1.34269	0.250378	0.250378	-4.52581
L7RXH5	Mitogen-activated protein kinase	MAPK3	L7RXH5;P27361;Q8NHX0;E9PQW4;E9PJF0;Q7Z3H5;E9PBK7;B3KR49	tr|L7RXH5|L7RXH5_HUMAN Mitogen-activated protein kinase OS=Homo sapiens OX=9606 GN=MAPK3 PE=2 SV=1;sp|P27361|MK03_HUMAN Mitogen-activated protein kinase 3 OS=Homo sapiens OX=9606 GN=MAPK3 PE=1 SV=4;tr|Q8NHX0|Q8NHX0_HUMAN Mitogen-activated protein kinase OS	Mitogen-activated protein kinase;Mitogen-activated protein kinase 3	MAPK3;DKFZp686O0215	4.0045	15.3754	0	0	0	7.68768	-8.199	23.5744	2.56256	1.34253	0.250427	0.250427	-4.5259
Q8N6T3	ADP-ribosylation factor GTPase-activating protein 1	ARFGAP1	Q8N6T3;E5RHT6;E5RHC5;F8W1U7;F8VWH9;Q53F62	sp|Q8N6T3|ARFG1_HUMAN ADP-ribosylation factor GTPase-activating protein 1 OS=Homo sapiens OX=9606 GN=ARFGAP1 PE=1 SV=2;tr|E5RHT6|E5RHT6_HUMAN ADP-ribosylation factor GTPase-activating protein 1 (Fragment) OS=Homo sapiens OX=9606 GN=ARFGAP1 PE=1 SV=2;tr|E5R	ADP-ribosylation factor GTPase-activating protein 1	ARFGAP1	4.3994	0	0	0	15.3381	-7.66904	-23.5211	8.18299	2.55635	-1.3422	0.250524	0.250524	-4.52607
P51151	Ras-related protein Rab-9A	RAB9A	P51151;A0A024RBV5	sp|P51151|RAB9A_HUMAN Ras-related protein Rab-9A OS=Homo sapiens OX=9606 GN=RAB9A PE=1 SV=1;tr|A0A024RBV5|A0A024RBV5_HUMAN RAB9A, member RAS oncogene family, isoform CRA_a OS=Homo sapiens OX=9606 GN=RAB9A PE=4 SV=1	Ras-related protein Rab-9A	RAB9A	2.9359	0	0	0	15.3156	-7.65781	-23.489	8.17336	2.5526	-1.342	0.250583	0.250583	-4.52618
Q8WVT3	Trafficking protein particle complex subunit 12	TRAPPC12	Q8WVT3;B3KST6;Q8N9N0;H7C0K3;H7C2F7;H7C0T3;A0A0J9YXQ9;Q53QD4	sp|Q8WVT3|TPC12_HUMAN Trafficking protein particle complex subunit 12 OS=Homo sapiens OX=9606 GN=TRAPPC12 PE=1 SV=3;tr|B3KST6|B3KST6_HUMAN cDNA FLJ36923 fis, clone BRACE2005090, highly similar to Tetratricopeptide repeat protein 15 OS=Homo sapiens OX=9606	Trafficking protein particle complex subunit 12	TRAPPC12;CGI-87	3.6147	0	0	15.3145	0	-7.65724	-23.4874	8.17287	2.55241	-1.34199	0.250586	0.250586	-4.52618
Q8IWA5	Choline transporter-like protein 2	SLC44A2	Q8IWA5;A0A088QF11;A0A088QCU6;A0A024R798;A0A024R7D2	sp|Q8IWA5|CTL2_HUMAN Choline transporter-like protein 2 OS=Homo sapiens OX=9606 GN=SLC44A2 PE=1 SV=3;tr|A0A088QF11|A0A088QF11_HUMAN Choline transporter-like protein 2 isoform 2 OS=Homo sapiens OX=9606 GN=SLC44A2 PE=3 SV=1;tr|A0A088QCU6|A0A088QCU6_HUMAN Cho	Choline transporter-like protein 2	SLC44A2	4.7404	0	0	0	15.3094	-7.65472	-23.4801	8.1707	2.55157	-1.34194	0.250599	0.250599	-4.52621
A0A650AXN9	Collagen alpha-1(X) chain	COL10A1	A0A650AXN9;Q03692	tr|A0A650AXN9|A0A650AXN9_HUMAN Collagen type X alpha 1 chain OS=Homo sapiens OX=9606 GN=COL10A1 PE=2 SV=1;sp|Q03692|COAA1_HUMAN Collagen alpha-1(X) chain OS=Homo sapiens OX=9606 GN=COL10A1 PE=1 SV=2	Collagen alpha-1(X) chain	COL10A1	3.6124	0	15.2848	0	0	7.6424	-8.16014	23.4449	2.54747	1.34172	0.250664	0.250664	-4.52632
Q5ZPR3	CD276 antigen	CD276	Q5ZPR3;A8K9J6;A0A0C4DGH0;B4DK26;A8K6Q6	sp|Q5ZPR3|CD276_HUMAN CD276 antigen OS=Homo sapiens OX=9606 GN=CD276 PE=1 SV=1;tr|A8K9J6|A8K9J6_HUMAN cDNA FLJ78024 OS=Homo sapiens OX=9606 PE=2 SV=1;tr|A0A0C4DGH0|A0A0C4DGH0_HUMAN CD276 antigen OS=Homo sapiens OX=9606 GN=CD276 PE=1 SV=1;tr|B4DK26|B4DK26_H	CD276 antigen	CD276	3.256	0	0	15.2779	0	-7.63895	-23.4351	8.15718	2.54632	-1.34166	0.250682	0.250682	-4.52635
Q8TF05	Serine/threonine-protein phosphatase 4 regulatory subunit 1	PPP4R1	Q8TF05;B2RCG9;A8K923;J3KRU1;J3QL26;J3KSB0;J3QLA6;J3QQV0;B4DID3	sp|Q8TF05|PP4R1_HUMAN Serine/threonine-protein phosphatase 4 regulatory subunit 1 OS=Homo sapiens OX=9606 GN=PPP4R1 PE=1 SV=1;tr|B2RCG9|B2RCG9_HUMAN cDNA, FLJ96065, highly similar to Homo sapiens protein phosphatase 4, regulatory subunit 1 (PPP4R1), mRNA O	Serine/threonine-protein phosphatase 4 regulatory subunit 1	PPP4R1	2.1814	15.2696	0	0	0	7.63482	-8.15364	23.4233	2.54494	1.34159	0.250704	0.250704	-4.52639
P54687	Branched-chain-amino-acid aminotransferase, cytosolic	BCAT1	P54687;F5H2F2;A0A087WYF2;A0A024RAV0	sp|P54687|BCAT1_HUMAN Branched-chain-amino-acid aminotransferase, cytosolic OS=Homo sapiens OX=9606 GN=BCAT1 PE=1 SV=3;tr|F5H2F2|F5H2F2_HUMAN Branched-chain-amino-acid aminotransferase, cytosolic (Fragment) OS=Homo sapiens OX=9606 GN=BCAT1 PE=1 SV=1;tr|A0A	Branched-chain-amino-acid aminotransferase, cytosolic;Branched-chain-amino-acid aminotransferase	BCAT1	2.6571	15.2511	0	0	0	7.62556	-8.1457	23.3968	2.54185	1.34142	0.250753	0.250753	-4.52648
Q9C0B5	Palmitoyltransferase ZDHHC5	ZDHHC5	Q9C0B5;A0A024R546;H0YEF4	sp|Q9C0B5|ZDHC5_HUMAN Palmitoyltransferase ZDHHC5 OS=Homo sapiens OX=9606 GN=ZDHHC5 PE=1 SV=2;tr|A0A024R546|A0A024R546_HUMAN Palmitoyltransferase OS=Homo sapiens OX=9606 GN=ZDHHC5 PE=3 SV=1;tr|H0YEF4|H0YEF4_HUMAN Palmitoyltransferase ZDHHC5 (Fragment) OS=H	Palmitoyltransferase ZDHHC5;Palmitoyltransferase	ZDHHC5	4.393	0	0	0	15.2311	-7.61556	-23.3683	8.13713	2.53852	-1.34124	0.250807	0.250807	-4.52658
Q04446	1,4-alpha-glucan-branching enzyme	GBE1	Q04446;E9PGM4;B4DUF1;Q59ET0;B4DNJ3	sp|Q04446|GLGB_HUMAN 1,4-alpha-glucan-branching enzyme OS=Homo sapiens OX=9606 GN=GBE1 PE=1 SV=3;tr|E9PGM4|E9PGM4_HUMAN 1,4-alpha-glucan-branching enzyme OS=Homo sapiens OX=9606 GN=GBE1 PE=1 SV=1;tr|B4DUF1|B4DUF1_HUMAN cDNA FLJ59760, highly similar to 1,4-	1,4-alpha-glucan-branching enzyme	GBE1	3.3833	0	0	0	15.2175	-7.60873	-23.3487	8.13128	2.53624	-1.34112	0.250843	0.250843	-4.52664
Q96D46	60S ribosomal export protein NMD3	NMD3	Q96D46;B4DKU1;B3KT11;C9JA08;B3KMN5	sp|Q96D46|NMD3_HUMAN 60S ribosomal export protein NMD3 OS=Homo sapiens OX=9606 GN=NMD3 PE=1 SV=1;tr|B4DKU1|B4DKU1_HUMAN 60S ribosomal export protein NMD3 OS=Homo sapiens OX=9606 PE=2 SV=1;tr|B3KT11|B3KT11_HUMAN 60S ribosomal export protein NMD3 OS=Homo sap	60S ribosomal export protein NMD3	NMD3	15.324	15.2157	0	0	0	7.60786	-8.13053	23.3463	2.53595	1.3411	0.250848	0.250848	-4.52665
P55290	Cadherin-13	CDH13	P55290;B7Z9B1	sp|P55290|CAD13_HUMAN Cadherin-13 OS=Homo sapiens OX=9606 GN=CDH13 PE=1 SV=1;tr|B7Z9B1|B7Z9B1_HUMAN cDNA FLJ52398, highly similar to Cadherin-13 OS=Homo sapiens OX=9606 PE=2 SV=1	Cadherin-13	CDH13	5.3718	0	0	0	15.1928	-7.5964	-23.3135	8.12071	2.53213	-1.3409	0.250909	0.250909	-4.52676
Q07065	Cytoskeleton-associated protein 4	CKAP4	Q07065;B3KVX6;Q8TB01;Q6NWZ1;A0A024RBH2	sp|Q07065|CKAP4_HUMAN Cytoskeleton-associated protein 4 OS=Homo sapiens OX=9606 GN=CKAP4 PE=1 SV=2;tr|B3KVX6|B3KVX6_HUMAN cDNA FLJ41699 fis, clone HCHON2004776, highly similar to Homo sapiens cytoskeleton-associated protein 4 (CKAP4), mRNA OS=Homo sapiens	Cytoskeleton-associated protein 4	CKAP4	7.7719	0	0	0	15.1757	-7.58784	-23.2891	8.11338	2.52928	-1.34074	0.250955	0.250955	-4.52684
Q13444	Disintegrin and metalloproteinase domain-containing protein 15	ADAM15	Q13444;B7Z390;Q59GF2	sp|Q13444|ADA15_HUMAN Disintegrin and metalloproteinase domain-containing protein 15 OS=Homo sapiens OX=9606 GN=ADAM15 PE=1 SV=4;tr|B7Z390|B7Z390_HUMAN cDNA FLJ53336, highly similar to ADAM 15 OS=Homo sapiens OX=9606 PE=2 SV=1;tr|Q59GF2|Q59GF2_HUMAN ADAM15	Disintegrin and metalloproteinase domain-containing protein 15	ADAM15	6.8145	0	0	15.1712	0	-7.5856	-23.2827	8.11147	2.52853	-1.3407	0.250967	0.250967	-4.52686
Q9Y2Z0	Suppressor of G2 allele of SKP1 homolog	SUGT1	Q9Y2Z0;A8K7W3;A8K5T7	sp|Q9Y2Z0|SGT1_HUMAN Protein SGT1 homolog OS=Homo sapiens OX=9606 GN=SUGT1 PE=1 SV=3;tr|A8K7W3|A8K7W3_HUMAN cDNA FLJ75780, highly similar to Homo sapiens SGT1, suppressor of G2 allele of SKP1 (SUGT1), mRNA OS=Homo sapiens OX=9606 PE=2 SV=1;tr|A8K5T7|A8K5T7	Suppressor of G2 allele of SKP1 homolog	SUGT1	3.1673	0	0	15.1689	0	-7.58444	-23.2793	8.11047	2.52815	-1.34068	0.250974	0.250974	-4.52687
P61978	Heterogeneous nuclear ribonucleoprotein K	HNRNPK	P61978;B4DUQ1;A0A024R228;Q5EC54;B4DFF1;Q5T6W2	sp|P61978|HNRPK_HUMAN Heterogeneous nuclear ribonucleoprotein K OS=Homo sapiens OX=9606 GN=HNRNPK PE=1 SV=1;tr|B4DUQ1|B4DUQ1_HUMAN cDNA FLJ54552, highly similar to Heterogeneous nuclear ribonucleoprotein K OS=Homo sapiens OX=9606 PE=2 SV=1;tr|A0A024R228|A0	Heterogeneous nuclear ribonucleoprotein K	HNRNPK;HNRPK	45.302	19.4428	0	18.9635	19.5348	-9.5277	-29.2476	10.1922	15.8483	-1.34043	0.251049	0.251049	-4.52701
P48163	NADP-dependent malic enzyme	ME1	P48163;Q8WVX2;B4DX99;A8K168	sp|P48163|MAOX_HUMAN NADP-dependent malic enzyme OS=Homo sapiens OX=9606 GN=ME1 PE=1 SV=1;tr|Q8WVX2|Q8WVX2_HUMAN Malic_M domain-containing protein (Fragment) OS=Homo sapiens OX=9606 PE=2 SV=1;tr|B4DX99|B4DX99_HUMAN Malic enzyme OS=Homo sapiens OX=9606 PE=2	NADP-dependent malic enzyme;Malic enzyme	ME1	2.6051	0	0	15.1285	0	-7.56425	-23.2217	8.09319	2.52142	-1.34031	0.251083	0.251083	-4.52707
O43447	Peptidyl-prolyl cis-trans isomerase H	PPIH	O43447;H0YEL5;C9JQD4;Q6FH36	sp|O43447|PPIH_HUMAN Peptidyl-prolyl cis-trans isomerase H OS=Homo sapiens OX=9606 GN=PPIH PE=1 SV=1;tr|H0YEL5|H0YEL5_HUMAN Peptidyl-prolyl cis-trans isomerase (Fragment) OS=Homo sapiens OX=9606 GN=PPIH PE=1 SV=1;tr|C9JQD4|C9JQD4_HUMAN Peptidyl-prolyl cis-	Peptidyl-prolyl cis-trans isomerase H;Peptidyl-prolyl cis-trans isomerase	PPIH	2.1836	15.1233	0	0	0	7.56164	-8.09096	23.2142	2.52055	1.34026	0.251097	0.251097	-4.52709
Q9BXM0	Periaxin	PRX	Q9BXM0;A0A669KBF1	sp|Q9BXM0|PRAX_HUMAN Periaxin OS=Homo sapiens OX=9606 GN=PRX PE=1 SV=2;tr|A0A669KBF1|A0A669KBF1_HUMAN Periaxin OS=Homo sapiens OX=9606 GN=PRX PE=4 SV=1	Periaxin	PRX	2.1826	0	0	0	15.1154	-7.55769	-23.203	8.08758	2.51923	-1.34019	0.251119	0.251119	-4.52713
Q99798	Aconitate hydratase, mitochondrial	ACO2	Q99798;B4DW08;B4DEC3;O75944;B4DLY4;B4DJW1;B4DZ08;Q71UF1;B2RBW5;A0A0K0K1H7;A2A274	sp|Q99798|ACON_HUMAN Aconitate hydratase, mitochondrial OS=Homo sapiens OX=9606 GN=ACO2 PE=1 SV=2;tr|B4DW08|B4DW08_HUMAN cDNA FLJ50886, highly similar to Aconitate hydratase, mitochondrial OS=Homo sapiens OX=9606 PE=2 SV=1;tr|B4DEC3|B4DEC3_HUMAN cDNA FLJ60	Aconitate hydratase, mitochondrial	ACO2;ACON	12.341	0	0	15.1115	0	-7.55577	-23.1975	8.08593	2.51859	-1.34016	0.251129	0.251129	-4.52715
Q06278	Aldehyde oxidase	AOX1	Q06278;A0A286LWX1;B4DNI5	sp|Q06278|AOXA_HUMAN Aldehyde oxidase OS=Homo sapiens OX=9606 GN=AOX1 PE=1 SV=2;tr|A0A286LWX1|A0A286LWX1_HUMAN AOX1 OS=Homo sapiens OX=9606 GN=AOX1 PE=2 SV=1;tr|B4DNI5|B4DNI5_HUMAN cDNA FLJ51005, highly similar to Aldehyde oxidase OS=Homo sapiens OX=9606 P	Aldehyde oxidase	AOX1	7.9415	0	0	15.096	0	-7.54799	-23.1753	8.07929	2.516	-1.34001	0.251172	0.251172	-4.52723
Q8N7H5	RNA polymerase II-associated factor 1 homolog	PAF1	Q8N7H5;A0A024R0H6	sp|Q8N7H5|PAF1_HUMAN RNA polymerase II-associated factor 1 homolog OS=Homo sapiens OX=9606 GN=PAF1 PE=1 SV=2;tr|A0A024R0H6|A0A024R0H6_HUMAN Paf1, RNA polymerase II associated factor, homolog (S. cerevisiae), isoform CRA_a OS=Homo sapiens OX=9606 GN=PAF1 PE	RNA polymerase II-associated factor 1 homolog	PAF1	7.6509	15.0657	0	0	0	7.53287	-8.06635	23.1321	2.51096	1.33973	0.251255	0.251255	-4.52737
O75191	Xylulose kinase	XYLB	O75191;B3KM56;A0A3B3IRM4	sp|O75191|XYLB_HUMAN Xylulose kinase OS=Homo sapiens OX=9606 GN=XYLB PE=1 SV=3;tr|B3KM56|B3KM56_HUMAN cDNA FLJ10343 fis, clone NT2RM2000951, highly similar to Xylulose kinase OS=Homo sapiens OX=9606 PE=2 SV=1;tr|A0A3B3IRM4|A0A3B3IRM4_HUMAN Xylulose kinase	Xylulose kinase	XYLB	5.3249	0	15.051	0	0	7.52552	-8.06007	23.1111	2.50851	1.3396	0.251295	0.251295	-4.52745
P40189	Interleukin-6 receptor subunit beta	IL6ST	P40189;A0A0A0N0L2;A0A0A0N0L5;Q17RA0	sp|P40189|IL6RB_HUMAN Interleukin-6 receptor subunit beta OS=Homo sapiens OX=9606 GN=IL6ST PE=1 SV=2;tr|A0A0A0N0L2|A0A0A0N0L2_HUMAN IL6ST isoform 4 OS=Homo sapiens OX=9606 GN=IL6ST PE=2 SV=1;tr|A0A0A0N0L5|A0A0A0N0L5_HUMAN IL6ST isoform 3 OS=Homo sapiens OX	Interleukin-6 receptor subunit beta	IL6ST	6.3951	0	0	0	15.0466	-7.52328	-23.1047	8.05815	2.50776	-1.33955	0.251308	0.251308	-4.52747
Q6KF10	Growth/differentiation factor 6	GDF6	Q6KF10;A0PK23;A0A087X0X2;A0A0S2A5D6;A0A140F382;A0PK22	sp|Q6KF10|GDF6_HUMAN Growth/differentiation factor 6 OS=Homo sapiens OX=9606 GN=GDF6 PE=1 SV=1;tr|A0PK23|A0PK23_HUMAN GDF6 protein OS=Homo sapiens OX=9606 GN=GDF6 PE=2 SV=1;tr|A0A087X0X2|A0A087X0X2_HUMAN Growth/differentiation factor 6 OS=Homo sapiens OX=9	Growth/differentiation factor 6	GDF6	4.9612	15.0379	0	0	0	7.51897	-8.05447	23.0924	2.50632	1.33947	0.251332	0.251332	-4.52751
Q9P0J7	E3 ubiquitin-protein ligase KCMF1	KCMF1	Q9P0J7	sp|Q9P0J7|KCMF1_HUMAN E3 ubiquitin-protein ligase KCMF1 OS=Homo sapiens OX=9606 GN=KCMF1 PE=1 SV=2	E3 ubiquitin-protein ligase KCMF1	KCMF1	2.4296	0	0	15.0257	0	-7.51287	-23.075	8.04926	2.50429	-1.33936	0.251365	0.251365	-4.52757
O60934	Nibrin	NBN	O60934;A8K1D3;A6H8Y5;A0PJ71;A0A0C4DG07;E5RGU1	sp|O60934|NBN_HUMAN Nibrin OS=Homo sapiens OX=9606 GN=NBN PE=1 SV=1;tr|A8K1D3|A8K1D3_HUMAN Nibrin OS=Homo sapiens OX=9606 PE=2 SV=1;tr|A6H8Y5|A6H8Y5_HUMAN Nibrin OS=Homo sapiens OX=9606 GN=NBN PE=2 SV=1;tr|A0PJ71|A0PJ71_HUMAN NBN protein (Fragment) OS=Homo	Nibrin	NBN	7.8579	15.0212	0	0	0	7.51058	-8.04731	23.0685	2.50353	1.33932	0.251378	0.251378	-4.52759
Q99598	Translin-associated protein X	TSNAX	Q99598;Q5VVQ1;C4P0D6;C4P0D8;A0A024R3V8;Q7Z3N9;C4P0D4	sp|Q99598|TSNAX_HUMAN Translin-associated protein X OS=Homo sapiens OX=9606 GN=TSNAX PE=1 SV=1;tr|Q5VVQ1|Q5VVQ1_HUMAN Translin-associated protein X (Fragment) OS=Homo sapiens OX=9606 GN=TSNAX PE=4 SV=1;tr|C4P0D6|C4P0D6_HUMAN Disrupted in schizophrenia 1 is	Translin-associated protein X	TSNAX;DISC1;DKFZp686G1650	3.8111	15.0158	0	0	0	7.5079	-8.04502	23.0608	2.50263	1.33927	0.251393	0.251393	-4.52762
Q13753	Laminin subunit gamma-2	LAMC2	Q13753	sp|Q13753|LAMC2_HUMAN Laminin subunit gamma-2 OS=Homo sapiens OX=9606 GN=LAMC2 PE=1 SV=2	Laminin subunit gamma-2	LAMC2	10.153	0	0	15.0038	0	-7.50189	-23.0437	8.03989	2.50063	-1.33915	0.251427	0.251427	-4.52768
P33527	Multidrug resistance-associated protein 1	ABCC1	P33527;Q9UQ98;I3L4X2;Q68CP7;A0A0A0MS99	sp|P33527|MRP1_HUMAN Multidrug resistance-associated protein 1 OS=Homo sapiens OX=9606 GN=ABCC1 PE=1 SV=3;tr|Q9UQ98|Q9UQ98_HUMAN Multidrug resistance protein (Fragment) OS=Homo sapiens OX=9606 GN=MRP PE=4 SV=1;tr|I3L4X2|I3L4X2_HUMAN Multidrug resistance-as	Multidrug resistance-associated protein 1	ABCC1;MRP;DKFZp781G125	10.823	0	0	14.9894	0	-7.49468	-23.0231	8.03372	2.49823	-1.33902	0.251467	0.251467	-4.52775
Q9NTX5	Ethylmalonyl-CoA decarboxylase	ECHDC1	Q9NTX5;H0Y525;J3KP84;E9PPG7;E9PRU6;F2Z2D6;E9PJS8;E9PLY6;H0Y5L2	sp|Q9NTX5|ECHD1_HUMAN Ethylmalonyl-CoA decarboxylase OS=Homo sapiens OX=9606 GN=ECHDC1 PE=1 SV=2;tr|H0Y525|H0Y525_HUMAN Ethylmalonyl-CoA decarboxylase (Fragment) OS=Homo sapiens OX=9606 GN=ECHDC1 PE=1 SV=1;tr|J3KP84|J3KP84_HUMAN Ethylmalonyl-CoA decarboxyl	Ethylmalonyl-CoA decarboxylase	ECHDC1	2.3673	0	0	14.9846	0	-7.49229	-23.0163	8.03168	2.49743	-1.33897	0.25148	0.25148	-4.52778
Q15287	RNA-binding protein with serine-rich domain 1	RNPS1	Q15287;H3BTR6;H3BUG0;H3BTY0;H3BNU7;H3BUL0;H3BMS0;H3BMM9;H3BTC0;D3DU92;A0A024R9P1	sp|Q15287|RNPS1_HUMAN RNA-binding protein with serine-rich domain 1 OS=Homo sapiens OX=9606 GN=RNPS1 PE=1 SV=1;tr|H3BTR6|H3BTR6_HUMAN RNA-binding protein with serine-rich domain 1 (Fragment) OS=Homo sapiens OX=9606 GN=RNPS1 PE=1 SV=1;tr|H3BUG0|H3BUG0_HUMAN	RNA-binding protein with serine-rich domain 1	RNPS1;hCG_2026745	2.4336	0	0	14.9709	0	-7.48545	-22.9967	8.02584	2.49515	-1.33885	0.251518	0.251518	-4.52784
Q6UVK1	Chondroitin sulfate proteoglycan 4	CSPG4	Q6UVK1	sp|Q6UVK1|CSPG4_HUMAN Chondroitin sulfate proteoglycan 4 OS=Homo sapiens OX=9606 GN=CSPG4 PE=1 SV=2	Chondroitin sulfate proteoglycan 4	CSPG4	31.141	14.967	0	0	0	7.48352	-8.0242	22.9912	2.49451	1.33881	0.251529	0.251529	-4.52786
Q96P70	Importin-9	IPO9	Q96P70	sp|Q96P70|IPO9_HUMAN Importin-9 OS=Homo sapiens OX=9606 GN=IPO9 PE=1 SV=3	Importin-9	IPO9	2.6072	0	0	14.9631	0	-7.48155	-22.9856	8.02252	2.49385	-1.33877	0.25154	0.25154	-4.52788
Q92599	Septin-8	SEPT8	Q92599;A0A087X142;B7ZVZ1;A6NMH6;A6NFQ9;F8W8I8	sp|Q92599|SEPT8_HUMAN Septin-8 OS=Homo sapiens OX=9606 GN=SEPTIN8 PE=1 SV=4;tr|A0A087X142|A0A087X142_HUMAN Septin-8 OS=Homo sapiens OX=9606 GN=SEPTIN8 PE=1 SV=1;tr|B7ZVZ1|B7ZVZ1_HUMAN SEPT8 protein OS=Homo sapiens OX=9606 GN=SEPT8 PE=2 SV=1;tr|A6NMH6|A6NMH	Septin-8	44082	5.3618	14.9417	0	0	0	7.47086	-8.0134	22.9551	2.49029	1.33857	0.2516	0.2516	-4.52799
Q16832	Discoidin domain-containing receptor 2	DDR2	Q16832;Q6MZT2;A0A024R906	sp|Q16832|DDR2_HUMAN Discoidin domain-containing receptor 2 OS=Homo sapiens OX=9606 GN=DDR2 PE=1 SV=2;tr|Q6MZT2|Q6MZT2_HUMAN Uncharacterized protein DKFZp686D1354 OS=Homo sapiens OX=9606 GN=DKFZp686D1354 PE=2 SV=1;tr|A0A024R906|A0A024R906_HUMAN Discoidin d	Discoidin domain-containing receptor 2	DDR2;DKFZp686D1354	3.5952	0	0	0	14.9383	-7.46915	-22.9502	8.01193	2.48972	-1.33854	0.25161	0.25161	-4.52801
Q96EY5	Multivesicular body subunit 12A	MVB12A	Q96EY5;E9PLL0;M0QZK6;E9PLZ8;E9PQA6;A8K0C2;A0A024R7L6	sp|Q96EY5|MB12A_HUMAN Multivesicular body subunit 12A OS=Homo sapiens OX=9606 GN=MVB12A PE=1 SV=1;tr|E9PLL0|E9PLL0_HUMAN Multivesicular body subunit 12A (Fragment) OS=Homo sapiens OX=9606 GN=MVB12A PE=1 SV=1;tr|M0QZK6|M0QZK6_HUMAN Multivesicular body subun	Multivesicular body subunit 12A	MVB12A;LOC93343	2.1909	0	0	14.927	0	-7.46351	-22.9341	8.00712	2.48784	-1.33843	0.251642	0.251642	-4.52806
P78539	Sushi repeat-containing protein SRPX	SRPX	P78539;V9HW11	sp|P78539|SRPX_HUMAN Sushi repeat-containing protein SRPX OS=Homo sapiens OX=9606 GN=SRPX PE=1 SV=1;tr|V9HW11|V9HW11_HUMAN Epididymis secretory sperm binding protein Li 83p OS=Homo sapiens OX=9606 GN=HEL-S-83p PE=2 SV=1	Sushi repeat-containing protein SRPX	SRPX;HEL-S-83p	12.17	0	0	14.8961	0	-7.44803	-22.89	7.99392	2.48268	-1.33813	0.25173	0.25173	-4.52822
P20839	Inosine-5-monophosphate dehydrogenase 1	IMPDH1	P20839;A0A024R725;A0A3B3IRL5;C9J381;B4DNJ7;B3KRZ3;Q6ZNB1;Q5H9Q6	sp|P20839|IMDH1_HUMAN Inosine-5-monophosphate dehydrogenase 1 OS=Homo sapiens OX=9606 GN=IMPDH1 PE=1 SV=2;tr|A0A024R725|A0A024R725_HUMAN Inosine-5-monophosphate dehydrogenase OS=Homo sapiens OX=9606 GN=IMPDH1 PE=3 SV=1;tr|A0A3B3IRL5|A0A3B3IRL5_HUMAN Inos	Inosine-5-monophosphate dehydrogenase 1;Inosine-5-monophosphate dehydrogenase	IMPDH1;IMPDH;DKFZp781N0678	3.0775	14.8949	0	0	0	7.44745	-7.99343	22.8883	2.48248	1.33812	0.251733	0.251733	-4.52823
Q8NHH9	Atlastin-2	ATL2	Q8NHH9;B7Z8V5;B7ZA64;C9JQQ5;B7Z2H0;B5MCN0	sp|Q8NHH9|ATLA2_HUMAN Atlastin-2 OS=Homo sapiens OX=9606 GN=ATL2 PE=1 SV=2;tr|B7Z8V5|B7Z8V5_HUMAN cDNA FLJ51186, highly similar to Homo sapiens ADP-ribosylation factor-like 6 interacting protein 2 (ARL6IP2), mRNA OS=Homo sapiens OX=9606 PE=2 SV=1;tr|B7ZA64	Atlastin-2	ATL2	3.484	16.1456	0	0	0	8.07282	-8.66537	24.811	7.90463	1.33807	0.25175	0.25175	-4.52826
P18065	Insulin-like growth factor-binding protein 2	IGFBP2	P18065;C9JMY1	sp|P18065|IBP2_HUMAN Insulin-like growth factor-binding protein 2 OS=Homo sapiens OX=9606 GN=IGFBP2 PE=1 SV=2;tr|C9JMY1|C9JMY1_HUMAN Insulin-like growth factor-binding protein 2 OS=Homo sapiens OX=9606 GN=IGFBP2 PE=1 SV=1	Insulin-like growth factor-binding protein 2	IGFBP2	8.6234	0	0	0	14.8884	-7.44419	-22.879	7.99065	2.4814	-1.33806	0.251752	0.251752	-4.52826
Q92575	UBX domain-containing protein 4	UBXN4	Q92575;B3KTD5;B4E240	sp|Q92575|UBXN4_HUMAN UBX domain-containing protein 4 OS=Homo sapiens OX=9606 GN=UBXN4 PE=1 SV=2;tr|B3KTD5|B3KTD5_HUMAN cDNA FLJ38083 fis, clone CTONG2016408, highly similar to UBX domain-containing protein 2 OS=Homo sapiens OX=9606 PE=2 SV=1;tr|B4E240|B4E	UBX domain-containing protein 4	UBXN4	3.5386	0	0	14.8857	0	-7.44285	-22.8752	7.9895	2.48095	-1.33804	0.251759	0.251759	-4.52827
Q8WX93	Palladin	PALLD	Q8WX93;Q7L8P5;B2RTX2;Q4W5A6;H0YA05	sp|Q8WX93|PALLD_HUMAN Palladin OS=Homo sapiens OX=9606 GN=PALLD PE=1 SV=3;tr|Q7L8P5|Q7L8P5_HUMAN Uncharacterized protein DKFZp586L0518 (Fragment) OS=Homo sapiens OX=9606 GN=DKFZp586L0518 PE=2 SV=1;tr|B2RTX2|B2RTX2_HUMAN Palladin, cytoskeletal associated pr	Palladin	PALLD;DKFZp586L0518;KIAA0992	4.839	0	0	14.8752	0	-7.43759	-22.8602	7.98502	2.4792	-1.33793	0.251789	0.251789	-4.52833
Q9NRW7	Vacuolar protein sorting-associated protein 45	VPS45	Q9NRW7;A0AR27;B7Z5E4;A0A087WU65;A0A2R8YE10;B7Z5D4;A0A2R8YD95;A0A2R8YEX8;Q5T4Q0;B7Z1J7;A0A2R8YF01;A0A1B0GXI6;B7Z360	sp|Q9NRW7|VPS45_HUMAN Vacuolar protein sorting-associated protein 45 OS=Homo sapiens OX=9606 GN=VPS45 PE=1 SV=1;tr|A0AR27|A0AR27_HUMAN Vacuolar protein sorting 45A isoform OS=Homo sapiens OX=9606 PE=2 SV=1;tr|B7Z5E4|B7Z5E4_HUMAN cDNA FLJ54614, highly simil	Vacuolar protein sorting-associated protein 45	VPS45	2.7434	14.8644	0	0	0	7.43218	-7.98041	22.8448	2.47739	1.33783	0.25182	0.25182	-4.52838
Q01995	Transgelin	TAGLN	Q01995;H0YCU9;Q6FI52;Q5U0D2;Q53GC9;Q59FA5	sp|Q01995|TAGL_HUMAN Transgelin OS=Homo sapiens OX=9606 GN=TAGLN PE=1 SV=4;tr|H0YCU9|H0YCU9_HUMAN Transgelin (Fragment) OS=Homo sapiens OX=9606 GN=TAGLN PE=1 SV=1;tr|Q6FI52|Q6FI52_HUMAN Transgelin OS=Homo sapiens OX=9606 GN=TAGLN PE=2 SV=1;tr|Q5U0D2|Q5U0D2	Transgelin	TAGLN	9.2997	14.8347	0	0	0	7.41733	-7.96776	22.8024	2.47244	1.33754	0.251905	0.251905	-4.52853
Q9UJU6	Drebrin-like protein	DBNL	Q9UJU6;Q59FH4;H0Y5J4;B4DDU5;B4DKZ4	sp|Q9UJU6|DBNL_HUMAN Drebrin-like protein OS=Homo sapiens OX=9606 GN=DBNL PE=1 SV=1;tr|Q59FH4|Q59FH4_HUMAN Drebrin-like protein variant (Fragment) OS=Homo sapiens OX=9606 PE=2 SV=1;tr|H0Y5J4|H0Y5J4_HUMAN Drebrin-like protein (Fragment) OS=Homo sapiens OX=9	Drebrin-like protein	DBNL	3.4317	0	0	0	14.8139	-7.40694	-22.7728	7.9589	2.46898	-1.33734	0.251965	0.251965	-4.52864
O95980	Reversion-inducing cysteine-rich protein with Kazal motifs	RECK	O95980;B2RCE6;A8K9D8;Q6P9E2	sp|O95980|RECK_HUMAN Reversion-inducing cysteine-rich protein with Kazal motifs OS=Homo sapiens OX=9606 GN=RECK PE=1 SV=1;tr|B2RCE6|B2RCE6_HUMAN cDNA, FLJ96027, highly similar to Homo sapiens reversion-inducing-cysteine-rich protein with kazal motifs (RECK	Reversion-inducing cysteine-rich protein with Kazal motifs	RECK	2.8424	0	0	0	14.8049	-7.40247	-22.76	7.9551	2.46749	-1.33726	0.251991	0.251991	-4.52868
Q9C0C2	182 kDa tankyrase-1-binding protein	TNKS1BP1	Q9C0C2;A0A024R542;A0A2R8Y5C4;Q86TK2;B3KXS7	sp|Q9C0C2|TB182_HUMAN 182 kDa tankyrase-1-binding protein OS=Homo sapiens OX=9606 GN=TNKS1BP1 PE=1 SV=4;tr|A0A024R542|A0A024R542_HUMAN Tankyrase 1 binding protein 1, 182kDa, isoform CRA_a OS=Homo sapiens OX=9606 GN=TNKS1BP1 PE=2 SV=1;tr|A0A2R8Y5C4|A0A2R8Y5	182 kDa tankyrase-1-binding protein	TNKS1BP1	2.621	0	0	14.8018	0	-7.40089	-22.7555	7.95375	2.46696	-1.33723	0.252	0.252	-4.5287
Q9HB63	Netrin-4	NTN4	Q9HB63;A8K3H6;B2RE43	sp|Q9HB63|NET4_HUMAN Netrin-4 OS=Homo sapiens OX=9606 GN=NTN4 PE=1 SV=2;tr|A8K3H6|A8K3H6_HUMAN cDNA FLJ75513, highly similar to Homo sapiens hepar-derived netrin-like protein mRNA OS=Homo sapiens OX=9606 PE=2 SV=1;tr|B2RE43|B2RE43_HUMAN cDNA, FLJ96916, hig	Netrin-4	NTN4	3.1003	0	0	14.7349	0	-7.36745	-22.6602	7.9253	2.45582	-1.33657	0.252195	0.252195	-4.52905
Q3ZCM7	Tubulin beta-8 chain	TUBB8	Q3ZCM7;A0A075B736;Q5SQY0;A0A183YE00	sp|Q3ZCM7|TBB8_HUMAN Tubulin beta-8 chain OS=Homo sapiens OX=9606 GN=TUBB8 PE=1 SV=2;tr|A0A075B736|A0A075B736_HUMAN Tubulin beta chain OS=Homo sapiens OX=9606 GN=TUBB8 PE=1 SV=1;tr|Q5SQY0|Q5SQY0_HUMAN Tubulin beta chain OS=Homo sapiens OX=9606 GN=TUBB8 PE=	Tubulin beta-8 chain	TUBB8	16.679	14.7344	0	0	0	7.36721	-7.92509	22.6595	2.45574	1.33657	0.252197	0.252197	-4.52905
O75044	SLIT-ROBO Rho GTPase-activating protein 2	SRGAP2	O75044;B7Z3G4;A0A075B7B5;A0A1S5UZH8;Q5VZB5;B7ZM87;Q7Z6B7;P0DJJ0;P0DMP2;B1AKK3;Q5VZB4;A0A286YEY3;B4DDU0;G5EA48;A0A2X0SFI2	sp|O75044|SRGP2_HUMAN SLIT-ROBO Rho GTPase-activating protein 2 OS=Homo sapiens OX=9606 GN=SRGAP2 PE=1 SV=3;tr|B7Z3G4|B7Z3G4_HUMAN cDNA FLJ60271, highly similar to SLIT-ROBO Rho GTPase-activating protein 2 OS=Homo sapiens OX=9606 PE=2 SV=1;tr|A0A075B7B5|A0	SLIT-ROBO Rho GTPase-activating protein 2;SLIT-ROBO Rho GTPase-activating protein 1;SLIT-ROBO Rho GTPase-activating protein 2C;SLIT-ROBO Rho GTPase-activating protein 2B	SRGAP2;SRGAP1;SRGAP2C;SRGAP2B;RP3-365I19.1-001	5.5117	0	0	0	14.7208	-7.36041	-22.6401	7.91931	2.45347	-1.33643	0.252237	0.252237	-4.52912
Q96SB4	SRSF protein kinase 1	SRPK1	Q96SB4;A0A024RCU9;A8K8B2;H3BLV9	sp|Q96SB4|SRPK1_HUMAN SRSF protein kinase 1 OS=Homo sapiens OX=9606 GN=SRPK1 PE=1 SV=2;tr|A0A024RCU9|A0A024RCU9_HUMAN SFRS protein kinase 1, isoform CRA_e OS=Homo sapiens OX=9606 GN=SRPK1 PE=4 SV=1;tr|A8K8B2|A8K8B2_HUMAN cDNA FLJ78127, highly similar to Ho	SRSF protein kinase 1	SRPK1	2.3601	0	0	14.7133	0	-7.35663	-22.6294	7.9161	2.45221	-1.33636	0.252259	0.252259	-4.52916
Q8NFW8	N-acylneuraminate cytidylyltransferase	CMAS	Q8NFW8;Q53GF0;F5GYM0	sp|Q8NFW8|NEUA_HUMAN N-acylneuraminate cytidylyltransferase OS=Homo sapiens OX=9606 GN=CMAS PE=1 SV=2;tr|Q53GF0|Q53GF0_HUMAN Cytidine 5-monophosphate N-acetylneuraminic acid synthetase variant (Fragment) OS=Homo sapiens OX=9606 PE=2 SV=1;tr|F5GYM0|F5GYM0_	N-acylneuraminate cytidylyltransferase	CMAS	3.1664	0	0	14.6652	0	-7.33261	-22.5609	7.89569	2.4442	-1.33588	0.252401	0.252401	-4.52941
O95631	Netrin-1	NTN1	O95631	sp|O95631|NET1_HUMAN Netrin-1 OS=Homo sapiens OX=9606 GN=NTN1 PE=1 SV=2	Netrin-1	NTN1	2.3598	14.6528	0	0	0	7.32639	-7.8904	22.5432	2.44213	1.33576	0.252438	0.252438	-4.52948
Q32P44	Echinoderm microtubule-associated protein-like 3	EML3	Q32P44;B7WPE2;H0Y3M3;B4DL97;C9J6V3;E9PJV5;E9PSB4;G3V1D0	sp|Q32P44|EMAL3_HUMAN Echinoderm microtubule-associated protein-like 3 OS=Homo sapiens OX=9606 GN=EML3 PE=1 SV=1;tr|B7WPE2|B7WPE2_HUMAN Echinoderm microtubule associated protein like 3, isoform CRA_e OS=Homo sapiens OX=9606 GN=EML3 PE=1 SV=1;tr|H0Y3M3|H0Y3	Echinoderm microtubule-associated protein-like 3	EML3	3.445	0	0	14.6524	0	-7.32621	-22.5427	7.89025	2.44207	-1.33575	0.252439	0.252439	-4.52948
Q9BYB4	Guanine nucleotide-binding protein subunit beta-like protein 1	GNB1L	Q9BYB4;C9JPQ6	sp|Q9BYB4|GNB1L_HUMAN Guanine nucleotide-binding protein subunit beta-like protein 1 OS=Homo sapiens OX=9606 GN=GNB1L PE=1 SV=2;tr|C9JPQ6|C9JPQ6_HUMAN Guanine nucleotide-binding protein subunit beta-like protein 1 (Fragment) OS=Homo sapiens OX=9606 GN=GNB1	Guanine nucleotide-binding protein subunit beta-like protein 1	GNB1L	4.1564	14.6479	0	0	0	7.32393	-7.88831	22.5362	2.44131	1.33571	0.252453	0.252453	-4.5295
P55786	Puromycin-sensitive aminopeptidase	NPEPPS	P55786;B7Z4B2;E9PLK3;B7Z899;B3KU93;B7Z1V9;B7Z1H4;B3KTP2	sp|P55786|PSA_HUMAN Puromycin-sensitive aminopeptidase OS=Homo sapiens OX=9606 GN=NPEPPS PE=1 SV=2;tr|B7Z4B2|B7Z4B2_HUMAN Aminopeptidase OS=Homo sapiens OX=9606 PE=2 SV=1;tr|E9PLK3|E9PLK3_HUMAN Aminopeptidase OS=Homo sapiens OX=9606 GN=NPEPPS PE=1 SV=1;tr|	Puromycin-sensitive aminopeptidase	NPEPPS	8.5082	14.6416	0	0	0	7.32079	-7.88564	22.5272	2.44026	1.33565	0.252471	0.252471	-4.52954
P46100	Transcriptional regulator ATRX	ATRX	P46100;A4LAA3	sp|P46100|ATRX_HUMAN Transcriptional regulator ATRX OS=Homo sapiens OX=9606 GN=ATRX PE=1 SV=5;tr|A4LAA3|A4LAA3_HUMAN Alpha thalassemia/mental retardation syndrome X-linked OS=Homo sapiens OX=9606 GN=ATRX PE=4 SV=1	Transcriptional regulator ATRX	ATRX	27.005	14.6317	0	0	0	7.31585	-7.88145	22.5132	2.43862	1.33555	0.252501	0.252501	-4.52959
Q96PD2	Discoidin, CUB and LCCL domain-containing protein 2	DCBLD2	Q96PD2;B7Z7Y3	sp|Q96PD2|DCBD2_HUMAN Discoidin, CUB and LCCL domain-containing protein 2 OS=Homo sapiens OX=9606 GN=DCBLD2 PE=1 SV=1;tr|B7Z7Y3|B7Z7Y3_HUMAN cDNA FLJ61618, highly similar to Discoidin, CUB and LCCL domain-containing protein 2 OS=Homo sapiens OX=9606 PE=2 S	Discoidin, CUB and LCCL domain-containing protein 2	DCBLD2	2.3776	0	0	0	14.6252	-7.31262	-22.504	7.87871	2.43754	-1.33548	0.25252	0.25252	-4.52962
O94973	AP-2 complex subunit alpha-2	AP2A2	O94973;B7Z5S9;A0A0G2JS82;B7Z1Q4;A0A0G2JQM1	sp|O94973|AP2A2_HUMAN AP-2 complex subunit alpha-2 OS=Homo sapiens OX=9606 GN=AP2A2 PE=1 SV=2;tr|B7Z5S9|B7Z5S9_HUMAN AP-2 complex subunit alpha OS=Homo sapiens OX=9606 PE=2 SV=1;tr|A0A0G2JS82|A0A0G2JS82_HUMAN AP-2 complex subunit alpha-2 (Fragment) OS=Homo	AP-2 complex subunit alpha-2	AP2A2	4.236	14.625	0	0	0	7.31249	-7.87859	22.5036	2.4375	1.33548	0.252521	0.252521	-4.52962
Q53GT1	Kelch-like protein 22	KLHL22	Q53GT1	sp|Q53GT1|KLH22_HUMAN Kelch-like protein 22 OS=Homo sapiens OX=9606 GN=KLHL22 PE=1 SV=2	Kelch-like protein 22	KLHL22	8.4284	14.5987	0	0	0	7.29934	-7.86744	22.4661	2.43311	1.33521	0.2526	0.2526	-4.52976
P57088	Transmembrane protein 33	TMEM33	P57088;D6RAA6;A6QKW0;A0A024R9W7	sp|P57088|TMM33_HUMAN Transmembrane protein 33 OS=Homo sapiens OX=9606 GN=TMEM33 PE=1 SV=2;tr|D6RAA6|D6RAA6_HUMAN Transmembrane protein 33 (Fragment) OS=Homo sapiens OX=9606 GN=TMEM33 PE=1 SV=1;tr|A6QKW0|A6QKW0_HUMAN SHINC3 OS=Homo sapiens OX=9606 GN=SHINC	Transmembrane protein 33	TMEM33;SHINC3	3.4695	14.5676	0	0	0	7.28382	-7.85427	22.4219	2.42794	1.3349	0.252694	0.252694	-4.52993
O75569	Interferon-inducible double-stranded RNA-dependent protein kinase activator A	PRKRA	O75569;F8WEG8;G5E9Q4;C9JMM3	sp|O75569|PRKRA_HUMAN Interferon-inducible double-stranded RNA-dependent protein kinase activator A OS=Homo sapiens OX=9606 GN=PRKRA PE=1 SV=1;tr|F8WEG8|F8WEG8_HUMAN Interferon-inducible double-stranded RNA-dependent protein kinase activator A OS=Homo sapi	Interferon-inducible double-stranded RNA-dependent protein kinase activator A	PRKRA	4.8612	14.56	0	0	0	7.27999	-7.85102	22.411	2.42666	1.33482	0.252717	0.252717	-4.52997
P11172	Uridine 5-monophosphate synthase	UMPS	P11172;B5LY69;B5LY71;A8K5J1;B5LY70;B5LY64;E9PFD2;B5LY67	sp|P11172|UMPS_HUMAN Uridine 5-monophosphate synthase OS=Homo sapiens OX=9606 GN=UMPS PE=1 SV=1;tr|B5LY69|B5LY69_HUMAN Uridine monophosphate synthetase isoform G OS=Homo sapiens OX=9606 GN=UMPS PE=2 SV=1;tr|B5LY71|B5LY71_HUMAN Uridine monophosphate synthe	Uridine 5-monophosphate synthase;Orotate phosphoribosyltransferase;Orotidine 5-phosphate decarboxylase;Orotidine 5-phosphate decarboxylase	UMPS	3.8659	0	0	0	14.6823	-7.34114	-22.6002	7.91793	7.12955	-1.33474	0.252742	0.252742	-4.53002
Q9NQ29	Putative RNA-binding protein Luc7-like 1	LUC7L	Q9NQ29;Q53G47;A8MYV2;Q1W6G4;B8ZZ10;D3DU41;B8ZZ09	sp|Q9NQ29|LUC7L_HUMAN Putative RNA-binding protein Luc7-like 1 OS=Homo sapiens OX=9606 GN=LUC7L PE=1 SV=1;tr|Q53G47|Q53G47_HUMAN LUC7-like isoform b variant (Fragment) OS=Homo sapiens OX=9606 PE=2 SV=1;tr|A8MYV2|A8MYV2_HUMAN LUC7-like (S. cerevisiae) OS=Ho	Putative RNA-binding protein Luc7-like 1	LUC7L	13.124	0	0	14.5448	0	-7.2724	-22.3894	7.84458	2.42413	-1.33467	0.252763	0.252763	-4.53005
Q04726	Transducin-like enhancer protein 3	TLE3	Q04726;H0YNT2;H0YKN8;H0YKT5;A0A0D9SES8;Q6PRX2;Q6PRX3;B3KUA2;H0YL70;F5H7D6;H0YLI3;B4E345;Q04725;H0YLW9;B4DE62;K7EMK7;H0YKH0;B4E2W3;B3KM67;H0YNI7	sp|Q04726|TLE3_HUMAN Transducin-like enhancer protein 3 OS=Homo sapiens OX=9606 GN=TLE3 PE=1 SV=2;tr|H0YNT2|H0YNT2_HUMAN Transducin-like enhancer protein 3 OS=Homo sapiens OX=9606 GN=TLE3 PE=1 SV=1;tr|H0YKN8|H0YKN8_HUMAN Transducin-like enhancer protein 3	Transducin-like enhancer protein 3;Transducin-like enhancer protein 2	TLE3;TLE2	3.9769	14.5426	0	0	0	7.27132	-7.84366	22.3863	2.42377	1.33465	0.25277	0.25277	-4.53006
Q9BXR0	Queuine tRNA-ribosyltransferase	QTRT1	Q9BXR0;B2RAR3	sp|Q9BXR0|TGT_HUMAN Queuine tRNA-ribosyltransferase catalytic subunit 1 OS=Homo sapiens OX=9606 GN=QTRT1 PE=1 SV=3;tr|B2RAR3|B2RAR3_HUMAN Queuine tRNA-ribosyltransferase catalytic subunit 1 OS=Homo sapiens OX=9606 GN=QTRT1 PE=2 SV=1	Queuine tRNA-ribosyltransferase	QTRT1	16.796	14.5372	0	0	0	7.26862	-7.84138	22.3786	2.42287	1.33459	0.252786	0.252786	-4.53009
O94919	Endonuclease domain-containing 1 protein	ENDOD1	O94919	sp|O94919|ENDD1_HUMAN Endonuclease domain-containing 1 protein OS=Homo sapiens OX=9606 GN=ENDOD1 PE=1 SV=2	Endonuclease domain-containing 1 protein	ENDOD1	8.9079	0	0	14.5352	0	-7.2676	-22.3757	7.84051	2.42253	-1.33457	0.252792	0.252792	-4.5301
Q9NRA1	Platelet-derived growth factor C	PDGFC	Q9NRA1;B4E3A5;B2R9K6	sp|Q9NRA1|PDGFC_HUMAN Platelet-derived growth factor C OS=Homo sapiens OX=9606 GN=PDGFC PE=1 SV=2;tr|B4E3A5|B4E3A5_HUMAN cDNA FLJ59151, highly similar to Homo sapiens platelet derived growth factor C (PDGFC), mRNA OS=Homo sapiens OX=9606 PE=2 SV=1;tr|B2R9K	Platelet-derived growth factor C;Platelet-derived growth factor C, latent form;Platelet-derived growth factor C, receptor-binding form	PDGFC	8.9014	14.5348	0	0	0	7.26742	-7.84036	22.3752	2.42247	1.33457	0.252794	0.252794	-4.53011
Q96G03	Phosphoglucomutase-2	PGM2	Q96G03;Q4W5D6;E9PD70;E7ENQ8;B4DN40	sp|Q96G03|PGM2_HUMAN Phosphoglucomutase-2 OS=Homo sapiens OX=9606 GN=PGM2 PE=1 SV=4;tr|Q4W5D6|Q4W5D6_HUMAN Uncharacterized protein FLJ10983 (Fragment) OS=Homo sapiens OX=9606 GN=FLJ10983 PE=4 SV=1;tr|E9PD70|E9PD70_HUMAN Phosphoglucomutase-2 OS=Homo sapiens	Phosphoglucomutase-2	PGM2;FLJ10983	2.4025	0	0	0	14.5164	-7.25822	-22.349	7.83257	2.41941	-1.33438	0.25285	0.25285	-4.53021
Q9P289	Serine/threonine-protein kinase 26	STK26	Q9P289;Q96SR7;Q9NWX4;Q8NBY1;Q499L9;B4E0Y9	sp|Q9P289|STK26_HUMAN Serine/threonine-protein kinase 26 OS=Homo sapiens OX=9606 GN=STK26 PE=1 SV=2;tr|Q96SR7|Q96SR7_HUMAN cDNA FLJ14683 fis, clone NT2RP2004768, weakly similar to SERINE/THREONINE-PROTEIN KINASE NRK1 OS=Homo sapiens OX=9606 PE=2 SV=1;tr|Q9	Serine/threonine-protein kinase 26	STK26;MST4	3.2402	0	0	0	14.5103	-7.25513	-22.3402	7.82994	2.41838	-1.33431	0.252869	0.252869	-4.53024
P32455	Interferon-induced guanylate-binding protein 1	GBP1	P32455;B4DNS2;Q5D1D5	sp|P32455|GBP1_HUMAN Guanylate-binding protein 1 OS=Homo sapiens OX=9606 GN=GBP1 PE=1 SV=2;tr|B4DNS2|B4DNS2_HUMAN cDNA FLJ51602, highly similar to Interferon-induced guanylate-binding protein 1 OS=Homo sapiens OX=9606 PE=2 SV=1;tr|Q5D1D5|Q5D1D5_HUMAN Guany	Interferon-induced guanylate-binding protein 1	GBP1	2.2334	0	0	0	14.4953	-7.24765	-22.3189	7.82361	2.41588	-1.33416	0.252915	0.252915	-4.53032
Q9NXG2	THUMP domain-containing protein 1	THUMPD1	Q9NXG2;H3BNW0;A0A024R388	sp|Q9NXG2|THUM1_HUMAN THUMP domain-containing protein 1 OS=Homo sapiens OX=9606 GN=THUMPD1 PE=1 SV=2;tr|H3BNW0|H3BNW0_HUMAN THUMP domain-containing protein 1 OS=Homo sapiens OX=9606 GN=THUMPD1 PE=1 SV=1;tr|A0A024R388|A0A024R388_HUMAN THUMP domain containin	THUMP domain-containing protein 1	THUMPD1	5.2448	0	0	14.4933	0	-7.24663	-22.316	7.82274	2.41554	-1.33414	0.252921	0.252921	-4.53033
P36776	Lon protease homolog, mitochondrial	LONP1	P36776;K7EJE8;K7EKE6;B3KU28;Q2VPA0;B4DPX0;B3KXS5;E5KMI6;K7ER27	sp|P36776|LONM_HUMAN Lon protease homolog, mitochondrial OS=Homo sapiens OX=9606 GN=LONP1 PE=1 SV=2;tr|K7EJE8|K7EJE8_HUMAN Lon protease homolog, mitochondrial OS=Homo sapiens OX=9606 GN=LONP1 PE=1 SV=1;tr|K7EKE6|K7EKE6_HUMAN Lon protease homolog, mitochond	Lon protease homolog, mitochondrial;Lon protease homolog	LONP1	5.8628	0	0	14.4673	0	-7.23363	-22.279	7.81173	2.41121	-1.33387	0.253001	0.253001	-4.53047
Q9P0K7	Ankycorbin	RAI14	Q9P0K7;B4DNL3	sp|Q9P0K7|RAI14_HUMAN Ankycorbin OS=Homo sapiens OX=9606 GN=RAI14 PE=1 SV=2;tr|B4DNL3|B4DNL3_HUMAN cDNA FLJ53145, highly similar to Ankycorbin (Fragment) OS=Homo sapiens OX=9606 PE=2 SV=1	Ankycorbin	RAI14	19.169	14.4526	0	0	0	7.22631	-7.80554	22.2582	2.40877	1.33372	0.253046	0.253046	-4.53055
Q96S55	ATPase WRNIP1	WRNIP1	Q96S55;B3KT25	sp|Q96S55|WRIP1_HUMAN ATPase WRNIP1 OS=Homo sapiens OX=9606 GN=WRNIP1 PE=1 SV=2;tr|B3KT25|B3KT25_HUMAN cDNA FLJ37504 fis, clone BRAWH2017103, highly similar to ATPase WRNIP1 OS=Homo sapiens OX=9606 PE=2 SV=1	ATPase WRNIP1	WRNIP1	8.1105	14.4043	0	0	0	7.20214	-7.78508	22.1894	2.40071	1.33322	0.253197	0.253197	-4.53082
P23588	Eukaryotic translation initiation factor 4B	EIF4B	P23588;Q7Z5Y0;B4DS01;B4DEP6;E7EX17;B4DRM3;F8VX11	sp|P23588|IF4B_HUMAN Eukaryotic translation initiation factor 4B OS=Homo sapiens OX=9606 GN=EIF4B PE=1 SV=2;tr|Q7Z5Y0|Q7Z5Y0_HUMAN eIF4B protein (Fragment) OS=Homo sapiens OX=9606 GN=EIF4B PE=2 SV=1;tr|B4DS01|B4DS01_HUMAN cDNA FLJ59402, highly similar to E	Eukaryotic translation initiation factor 4B	EIF4B	3.8834	0	0	0	14.3983	-7.19917	-22.1809	7.78257	2.39972	-1.33316	0.253215	0.253215	-4.53085
P12931	Proto-oncogene tyrosine-protein kinase Src	SRC	P12931	sp|P12931|SRC_HUMAN Proto-oncogene tyrosine-protein kinase Src OS=Homo sapiens OX=9606 GN=SRC PE=1 SV=3	Proto-oncogene tyrosine-protein kinase Src	SRC	3.7602	14.3975	0	0	0	7.19875	-7.78222	22.1797	2.39958	1.33315	0.253218	0.253218	-4.53086
O00267	Transcription elongation factor SPT5	SUPT5H	O00267;B4DJK4;B4E0Q4;B4DZJ7	sp|O00267|SPT5H_HUMAN Transcription elongation factor SPT5 OS=Homo sapiens OX=9606 GN=SUPT5H PE=1 SV=1;tr|B4DJK4|B4DJK4_HUMAN cDNA FLJ54005, highly similar to Transcription elongation factor SPT5 OS=Homo sapiens OX=9606 PE=2 SV=1;tr|B4E0Q4|B4E0Q4_HUMAN Sup	Transcription elongation factor SPT5	SUPT5H	5.2404	14.359	0	0	0	7.17952	-7.76595	22.125	2.39317	1.33274	0.253339	0.253339	-4.53107
Q8WXI9	Transcriptional repressor p66-beta	GATAD2B	Q8WXI9;A0A0U1RR30;A0A0U1RRM1;B3KSZ4	sp|Q8WXI9|P66B_HUMAN Transcriptional repressor p66-beta OS=Homo sapiens OX=9606 GN=GATAD2B PE=1 SV=1;tr|A0A0U1RR30|A0A0U1RR30_HUMAN Transcriptional repressor p66-beta (Fragment) OS=Homo sapiens OX=9606 GN=GATAD2B PE=1 SV=1;tr|A0A0U1RRM1|A0A0U1RRM1_HUMAN Tr	Transcriptional repressor p66-beta	GATAD2B	8.9077	0	0	0	14.3565	-7.17827	-22.1214	7.7649	2.39276	-1.33272	0.253347	0.253347	-4.53108
Q05639	Elongation factor 1-alpha 2	EEF1A2	Q05639;A0A2U3TZH3;A0A2R8Y488;Q59GP5;A0A2R8Y660	sp|Q05639|EF1A2_HUMAN Elongation factor 1-alpha 2 OS=Homo sapiens OX=9606 GN=EEF1A2 PE=1 SV=1;tr|A0A2U3TZH3|A0A2U3TZH3_HUMAN Elongation factor 1-alpha OS=Homo sapiens OX=9606 GN=EEF1A2 PE=1 SV=1;tr|A0A2R8Y488|A0A2R8Y488_HUMAN Elongation factor 1-alpha 2 (F	Elongation factor 1-alpha 2	EEF1A2	3.8832	14.348	0	0	0	7.17402	-7.76131	22.1094	2.39134	1.33263	0.253374	0.253374	-4.53113
P30837	Aldehyde dehydrogenase X, mitochondrial	ALDH1B1	P30837;A0A384MTJ7	sp|P30837|AL1B1_HUMAN Aldehyde dehydrogenase X, mitochondrial OS=Homo sapiens OX=9606 GN=ALDH1B1 PE=1 SV=3;tr|A0A384MTJ7|A0A384MTJ7_HUMAN Epididymis secretory sperm binding protein OS=Homo sapiens OX=9606 PE=2 SV=1	Aldehyde dehydrogenase X, mitochondrial	ALDH1B1	2.5159	0	0	14.3456	0	-7.17278	-22.1058	7.76026	2.39093	-1.3326	0.253382	0.253382	-4.53115
P16278	Beta-galactosidase	GLB1	P16278;Q53H18;Q53G40;B7Z6Q5;F8WF40;C9JF15;C9J539;C9JWX1;E7EQ29;B7Z5H9	sp|P16278|BGAL_HUMAN Beta-galactosidase OS=Homo sapiens OX=9606 GN=GLB1 PE=1 SV=2;tr|Q53H18|Q53H18_HUMAN Beta-galactosidase (Fragment) OS=Homo sapiens OX=9606 PE=2 SV=1;tr|Q53G40|Q53G40_HUMAN Beta-galactosidase (Fragment) OS=Homo sapiens OX=9606 PE=2 SV=1;	Beta-galactosidase	GLB1	2.5274	14.2664	0	0	0	7.13321	-7.72685	21.9933	2.37774	1.33176	0.253634	0.253634	-4.53159
Q86VY9	Transmembrane protein 200A	TMEM200A	Q86VY9;B4DG12;A8K2A1	sp|Q86VY9|T200A_HUMAN Transmembrane protein 200A OS=Homo sapiens OX=9606 GN=TMEM200A PE=1 SV=1;tr|B4DG12|B4DG12_HUMAN cDNA FLJ52599 OS=Homo sapiens OX=9606 PE=2 SV=1;tr|A8K2A1|A8K2A1_HUMAN HCG2030297 OS=Homo sapiens OX=9606 GN=hCG_2030297 PE=2 SV=1	Transmembrane protein 200A	TMEM200A;hCG_2030297	2.2788	0	0	0	14.2463	-7.12313	-21.9646	7.71834	2.37438	-1.33154	0.253699	0.253699	-4.53171
Q99961	Endophilin-A2	SH3GL1	Q99961;Q9UQD4;Q6FGM0;Q99962;M0QYE0;M0R0I3;B7Z7W3;Q3V639;Q8IZ09;B7Z7M7;D3DRJ2;B7Z1K6	sp|Q99961|SH3G1_HUMAN Endophilin-A2 OS=Homo sapiens OX=9606 GN=SH3GL1 PE=1 SV=1;tr|Q9UQD4|Q9UQD4_HUMAN SH3-containing Grb-2-like 1 protein OS=Homo sapiens OX=9606 PE=4 SV=1;tr|Q6FGM0|Q6FGM0_HUMAN SH3-domain GRB2-like 1 OS=Homo sapiens OX=9606 GN=SH3GL1 PE=	Endophilin-A2;Endophilin-A1	SH3GL1;SH3GL2	4.7989	0	0	0	14.2043	-7.10216	-21.905	7.70066	2.36739	-1.33109	0.253835	0.253835	-4.53195
P28065	Proteasome subunit beta type-9	PSMB9	P28065;A2ACR1;A0A0G2JJA7;A0A1U9X8E3;A0A1U9X8E2;A0A1U9X8D7;A2ACR0;A0A0G2JJQ0	sp|P28065|PSB9_HUMAN Proteasome subunit beta type-9 OS=Homo sapiens OX=9606 GN=PSMB9 PE=1 SV=2;tr|A2ACR1|A2ACR1_HUMAN Proteasome subunit beta OS=Homo sapiens OX=9606 GN=PSMB9 PE=1 SV=1;tr|A0A0G2JJA7|A0A0G2JJA7_HUMAN Proteasome subunit beta OS=Homo sapiens	Proteasome subunit beta type-9;Proteasome subunit beta type	PSMB9	10.82	0	20.5249	20.492	20.3653	-10.1662	-31.3558	11.0233	16.5093	-1.33106	0.253842	0.253842	-4.53196
A0A140VKE1	NA	UGP2	A0A140VKE1;C9JNZ1;C9JUW1;C9JWG0;C9JVG3;C9JTZ5	tr|A0A140VKE1|A0A140VKE1_HUMAN UTP--glucose-1-phosphate uridylyltransferase OS=Homo sapiens OX=9606 PE=2 SV=1;tr|C9JNZ1|C9JNZ1_HUMAN UTP--glucose-1-phosphate uridylyltransferase (Fragment) OS=Homo sapiens OX=9606 GN=UGP2 PE=1 SV=8;tr|C9JUW1|C9JUW1_HUMAN UT	NA	UGP2	11.39	0	0	14.1956	0	-7.09778	-21.8925	7.69697	2.36593	-1.33099	0.253863	0.253863	-4.532
Q9UPN7	Serine/threonine-protein phosphatase 6 regulatory subunit 1	PPP6R1	Q9UPN7	sp|Q9UPN7|PP6R1_HUMAN Serine/threonine-protein phosphatase 6 regulatory subunit 1 OS=Homo sapiens OX=9606 GN=PPP6R1 PE=1 SV=5	Serine/threonine-protein phosphatase 6 regulatory subunit 1	PPP6R1	2.8915	14.1558	0	0	0	7.0779	-7.68022	21.836	2.3593	1.33056	0.253994	0.253994	-4.53223
Q16769	Glutaminyl-peptide cyclotransferase	QPCT	Q16769;A0A3B3IUD5;B5MCZ9	sp|Q16769|QPCT_HUMAN Glutaminyl-peptide cyclotransferase OS=Homo sapiens OX=9606 GN=QPCT PE=1 SV=1;tr|A0A3B3IUD5|A0A3B3IUD5_HUMAN Glutaminyl-peptide cyclotransferase (Fragment) OS=Homo sapiens OX=9606 GN=QPCT PE=1 SV=1;tr|B5MCZ9|B5MCZ9_HUMAN Glutaminyl-pep	Glutaminyl-peptide cyclotransferase	QPCT	3.1216	0	14.1465	0	0	7.07323	-7.67629	21.8227	2.35774	1.33046	0.254024	0.254024	-4.53228
O95831	Apoptosis-inducing factor 1, mitochondrial	AIFM1	O95831;Q5RZ99;Q5RZA0	sp|O95831|AIFM1_HUMAN Apoptosis-inducing factor 1, mitochondrial OS=Homo sapiens OX=9606 GN=AIFM1 PE=1 SV=1;tr|Q5RZ99|Q5RZ99_HUMAN Apoptosis-inducing factor (Fragment) OS=Homo sapiens OX=9606 PE=2 SV=1;tr|Q5RZA0|Q5RZA0_HUMAN Striatal apoptosis-inducing fac	Apoptosis-inducing factor 1, mitochondrial	AIFM1	2.7043	0	0	14.1239	0	-7.06194	-21.7907	7.66678	2.35398	-1.33021	0.254099	0.254099	-4.53241
O60313	Dynamin-like 120 kDa protein, mitochondrial	OPA1	O60313;A0A2R8YFD1;A0A2R8Y3X5;E5KLK0;E5KLM2;A0A2R8YE78;A0A2R8YDM2;C9JMB8;E5KLM0;E5KLJ9;E5KLM1;E5KLL9;A0A2R8YD53;A0A2R8YGE5	sp|O60313|OPA1_HUMAN Dynamin-like 120 kDa protein, mitochondrial OS=Homo sapiens OX=9606 GN=OPA1 PE=1 SV=3;tr|A0A2R8YFD1|A0A2R8YFD1_HUMAN Dynamin-like 120 kDa protein, mitochondrial (Fragment) OS=Homo sapiens OX=9606 GN=OPA1 PE=1 SV=1;tr|A0A2R8Y3X5|A0A2R8Y	Dynamin-like 120 kDa protein, mitochondrial;Dynamin-like 120 kDa protein, form S1	OPA1	4.4016	0	0	0	14.1163	-7.05815	-21.7799	7.66359	2.35272	-1.33012	0.254124	0.254124	-4.53245
P30740	Leukocyte elastase inhibitor	SERPINB1	P30740;B4E3A8;V9HWH1	sp|P30740|ILEU_HUMAN Leukocyte elastase inhibitor OS=Homo sapiens OX=9606 GN=SERPINB1 PE=1 SV=1;tr|B4E3A8|B4E3A8_HUMAN cDNA FLJ53963, highly similar to Leukocyte elastase inhibitor OS=Homo sapiens OX=9606 PE=2 SV=1;tr|V9HWH1|V9HWH1_HUMAN Epididymis luminal	Leukocyte elastase inhibitor	SERPINB1;HEL57	2.7776	0	0	14.1131	0	-7.05653	-21.7753	7.66223	2.35218	-1.33009	0.254135	0.254135	-4.53247
Q96J84	Kin of IRRE-like protein 1	KIRREL	Q96J84;B4DN67	sp|Q96J84|KIRR1_HUMAN Kin of IRRE-like protein 1 OS=Homo sapiens OX=9606 GN=KIRREL1 PE=1 SV=2;tr|B4DN67|B4DN67_HUMAN Kin of IRRE-like protein 1 OS=Homo sapiens OX=9606 GN=KIRREL1 PE=1 SV=1	Kin of IRRE-like protein 1	KIRREL	2.6061	0	0	0	14.087	-7.0435	-21.7383	7.65127	2.34783	-1.3298	0.254221	0.254221	-4.53263
Q16822	Phosphoenolpyruvate carboxykinase [GTP], mitochondrial	PCK2	Q16822;A0A0S2Z4C0;H0YML5;Q6IB91;A0A384MTT2;A0A0S2Z430	sp|Q16822|PCKGM_HUMAN Phosphoenolpyruvate carboxykinase [GTP], mitochondrial OS=Homo sapiens OX=9606 GN=PCK2 PE=1 SV=4;tr|A0A0S2Z4C0|A0A0S2Z4C0_HUMAN Phosphoenolpyruvate carboxykinase 2 isoform 3 (Fragment) OS=Homo sapiens OX=9606 GN=PCK2 PE=2 SV=1;tr|H0YM	Phosphoenolpyruvate carboxykinase [GTP], mitochondrial	PCK2	2.766	0	0	14.076	0	-7.038	-21.7227	7.64665	2.346	-1.32968	0.254258	0.254258	-4.53269
Q9H4A4	Aminopeptidase B	RNPEP	Q9H4A4;A6NKB8;Q7RU04	sp|Q9H4A4|AMPB_HUMAN Aminopeptidase B OS=Homo sapiens OX=9606 GN=RNPEP PE=1 SV=2;tr|A6NKB8|A6NKB8_HUMAN Aminopeptidase B OS=Homo sapiens OX=9606 GN=RNPEP PE=1 SV=1;tr|Q7RU04|Q7RU04_HUMAN Aminopeptidase B OS=Homo sapiens OX=9606 GN=RNPEP PE=4 SV=1	Aminopeptidase B	RNPEP	4.5443	14.0538	0	0	0	7.02691	-7.63732	21.6911	2.3423	1.32943	0.254332	0.254332	-4.53282
Q9Y2V7	Conserved oligomeric Golgi complex subunit 6	COG6	Q9Y2V7;A0A024RDW5;B4DG73;A0A140VJG7	sp|Q9Y2V7|COG6_HUMAN Conserved oligomeric Golgi complex subunit 6 OS=Homo sapiens OX=9606 GN=COG6 PE=1 SV=2;tr|A0A024RDW5|A0A024RDW5_HUMAN Conserved oligomeric Golgi complex subunit 6 OS=Homo sapiens OX=9606 GN=COG6 PE=3 SV=1;tr|B4DG73|B4DG73_HUMAN Conserv	Conserved oligomeric Golgi complex subunit 6	COG6	3.4492	14.0482	0	0	0	7.02408	-7.63494	21.6831	2.34136	1.32937	0.254351	0.254351	-4.53285
Q9UBW8	COP9 signalosome complex subunit 7a	COPS7A	Q9UBW8;F5H4Z0;F5H3M6;G3XAP1;F5GXT7;B3KY75;F5H4U8;F5H7C6;F5GYF7;Q567U8;F5H248	sp|Q9UBW8|CSN7A_HUMAN COP9 signalosome complex subunit 7a OS=Homo sapiens OX=9606 GN=COPS7A PE=1 SV=1;tr|F5H4Z0|F5H4Z0_HUMAN COP9 signalosome complex subunit 7a OS=Homo sapiens OX=9606 GN=COPS7A PE=1 SV=1;tr|F5H3M6|F5H3M6_HUMAN COP9 signalosome complex sub	COP9 signalosome complex subunit 7a	COPS7A	3.7526	14.0247	0	0	0	7.01236	-7.62509	21.6498	2.33745	1.32911	0.25443	0.25443	-4.53299
Q16706	Alpha-mannosidase 2	MAN2A1	Q16706;A5PKX5	sp|Q16706|MA2A1_HUMAN Alpha-mannosidase 2 OS=Homo sapiens OX=9606 GN=MAN2A1 PE=1 SV=2;tr|A5PKX5|A5PKX5_HUMAN Alpha-mannosidase OS=Homo sapiens OX=9606 GN=MAN2A1 PE=2 SV=1	Alpha-mannosidase 2;Alpha-mannosidase	MAN2A1	3.8139	0	13.9982	0	0	6.9991	-7.61395	21.6121	2.33303	1.32881	0.25452	0.25452	-4.53315
Q5VTR2	E3 ubiquitin-protein ligase BRE1A	RNF20	Q5VTR2;C9JWJ4;C9J0A5;C9JXC9	sp|Q5VTR2|BRE1A_HUMAN E3 ubiquitin-protein ligase BRE1A OS=Homo sapiens OX=9606 GN=RNF20 PE=1 SV=2;tr|C9JWJ4|C9JWJ4_HUMAN E3 ubiquitin protein ligase (Fragment) OS=Homo sapiens OX=9606 GN=RNF20 PE=1 SV=1;tr|C9J0A5|C9J0A5_HUMAN E3 ubiquitin protein ligase (	E3 ubiquitin-protein ligase BRE1A	RNF20	6.2928	13.991	0	0	0	6.99549	-7.61092	21.6019	2.33183	1.32873	0.254544	0.254544	-4.53319
O15379	Histone deacetylase 3	HDAC3	O15379	sp|O15379|HDAC3_HUMAN Histone deacetylase 3 OS=Homo sapiens OX=9606 GN=HDAC3 PE=1 SV=2	Histone deacetylase 3	HDAC3	5.1507	13.9758	0	0	0	6.9879	-7.60455	21.5803	2.3293	1.32855	0.254596	0.254596	-4.53329
P14866	Heterogeneous nuclear ribonucleoprotein L	HNRNPL	P14866;M0QXS5;A0A3B3ITJ4;B2R959;Q6NTA2;A0A384N6C7	sp|P14866|HNRPL_HUMAN Heterogeneous nuclear ribonucleoprotein L OS=Homo sapiens OX=9606 GN=HNRNPL PE=1 SV=2;tr|M0QXS5|M0QXS5_HUMAN Heterogeneous nuclear ribonucleoprotein L (Fragment) OS=Homo sapiens OX=9606 GN=HNRNPL PE=1 SV=1;tr|A0A3B3ITJ4|A0A3B3ITJ4_HUM	Heterogeneous nuclear ribonucleoprotein L	HNRNPL	14.004	18.5139	16.3931	17.5919	0	8.65758	-9.42234	26.7375	14.3676	1.3285	0.254613	0.254613	-4.53331
Q15386	Ubiquitin-protein ligase E3C	UBE3C	Q15386;B4DHJ9	sp|Q15386|UBE3C_HUMAN Ubiquitin-protein ligase E3C OS=Homo sapiens OX=9606 GN=UBE3C PE=1 SV=3;tr|B4DHJ9|B4DHJ9_HUMAN cDNA FLJ61262, highly similar to Ubiquitin-protein ligase E3C OS=Homo sapiens OX=9606 PE=2 SV=1	Ubiquitin-protein ligase E3C	UBE3C	2.7184	13.9689	0	0	0	6.98444	-7.60164	21.5705	2.32815	1.32847	0.25462	0.25462	-4.53333
P20591	Interferon-induced GTP-binding protein Mx1	MX1	P20591;F8W8T1;Q8NAA8;H9KVC7;H9KVC9	sp|P20591|MX1_HUMAN Interferon-induced GTP-binding protein Mx1 OS=Homo sapiens OX=9606 GN=MX1 PE=1 SV=4;tr|F8W8T1|F8W8T1_HUMAN Interferon-induced GTP-binding protein Mx1 OS=Homo sapiens OX=9606 GN=MX1 PE=1 SV=1;tr|Q8NAA8|Q8NAA8_HUMAN cDNA FLJ35689 fis, clo	Interferon-induced GTP-binding protein Mx1;Interferon-induced GTP-binding protein Mx1, N-terminally processed	MX1	3.3196	0	0	13.9672	0	-6.98362	-21.5682	7.60096	2.32787	-1.32846	0.254625	0.254625	-4.53334
P31483	Nucleolysin TIA-1 isoform p40	TIA1	P31483;E5RGV5;E5RG67;F8W8I6;Q59G98	sp|P31483|TIA1_HUMAN Nucleolysin TIA-1 isoform p40 OS=Homo sapiens OX=9606 GN=TIA1 PE=1 SV=3;tr|E5RGV5|E5RGV5_HUMAN Nucleolysin TIA-1 isoform p40 OS=Homo sapiens OX=9606 GN=TIA1 PE=1 SV=1;tr|E5RG67|E5RG67_HUMAN Nucleolysin TIA-1 isoform p40 OS=Homo sapiens	Nucleolysin TIA-1 isoform p40	TIA1	3.4205	0	0	0	14.4361	-7.21807	-22.2935	7.8573	7.28483	-1.32835	0.254656	0.254656	-4.53339
Q9H074	Polyadenylate-binding protein-interacting protein 1	PAIP1	Q9H074;A0A024R094;D6REB4	sp|Q9H074|PAIP1_HUMAN Polyadenylate-binding protein-interacting protein 1 OS=Homo sapiens OX=9606 GN=PAIP1 PE=1 SV=1;tr|A0A024R094|A0A024R094_HUMAN Poly(A) binding protein interacting protein 1, isoform CRA_a OS=Homo sapiens OX=9606 GN=PAIP1 PE=4 SV=1;tr|D	Polyadenylate-binding protein-interacting protein 1	PAIP1	2.495	13.9461	0	0	0	6.97306	-7.5921	21.5382	2.32435	1.32822	0.254697	0.254697	-4.53346
Q8WTW3	Conserved oligomeric Golgi complex subunit 1	COG1	Q8WTW3;B3KUY5;Q4G0L8;A0A087WVI0;E9PBL8	sp|Q8WTW3|COG1_HUMAN Conserved oligomeric Golgi complex subunit 1 OS=Homo sapiens OX=9606 GN=COG1 PE=1 SV=1;tr|B3KUY5|B3KUY5_HUMAN cDNA FLJ40905 fis, clone UTERU2004664, highly similar to Conserved oligomeric Golgi complex component 1 OS=Homo sapiens OX=96	Conserved oligomeric Golgi complex subunit 1	COG1	3.8441	13.9338	0	0	0	6.96692	-7.58694	21.5208	2.32231	1.32808	0.25474	0.25474	-4.53354
P41214	Eukaryotic translation initiation factor 2D	EIF2D	P41214;Q59FU5;Q5SY38;Q6ZP26	sp|P41214|EIF2D_HUMAN Eukaryotic translation initiation factor 2D OS=Homo sapiens OX=9606 GN=EIF2D PE=1 SV=3;tr|Q59FU5|Q59FU5_HUMAN Ligatin variant (Fragment) OS=Homo sapiens OX=9606 PE=2 SV=1;tr|Q5SY38|Q5SY38_HUMAN Eukaryotic translation initiation factor	Eukaryotic translation initiation factor 2D	EIF2D	4.3304	13.9281	0	0	0	6.96406	-7.58455	21.5127	2.32135	1.32801	0.254759	0.254759	-4.53357
P52434	DNA-directed RNA polymerases I, II, and III subunit RPABC3	POLR2H	P52434;C9JLU1	sp|P52434|RPAB3_HUMAN DNA-directed RNA polymerases I, II, and III subunit RPABC3 OS=Homo sapiens OX=9606 GN=POLR2H PE=1 SV=4;tr|C9JLU1|C9JLU1_HUMAN DNA-directed RNA polymerases I, II, and III subunit RPABC3 (Fragment) OS=Homo sapiens OX=9606 GN=POLR2H PE=1	DNA-directed RNA polymerases I, II, and III subunit RPABC3	POLR2H	10.529	0	0	0	16.1412	-8.0706	-24.9326	8.79135	8.64643	-1.32788	0.254799	0.254799	-4.53364
Q15025	TNFAIP3-interacting protein 1	TNIP1	Q15025;E7EW15;E7EMV7;B7Z5B0;B7Z8K2;A0A0A0MRZ4;A4F1Y0;A8K4N4	sp|Q15025|TNIP1_HUMAN TNFAIP3-interacting protein 1 OS=Homo sapiens OX=9606 GN=TNIP1 PE=1 SV=2;tr|E7EW15|E7EW15_HUMAN TNFAIP3-interacting protein 1 (Fragment) OS=Homo sapiens OX=9606 GN=TNIP1 PE=1 SV=1;tr|E7EMV7|E7EMV7_HUMAN TNFAIP3-interacting protein 1 O	TNFAIP3-interacting protein 1	TNIP1;NAF1	2.5285	0	0	0	13.9062	-6.95311	-21.4816	7.57537	2.3177	-1.32776	0.254835	0.254835	-4.5337
Q14558	Phosphoribosyl pyrophosphate synthase-associated protein 1	PRPSAP1	Q14558;A0A024R8M4	sp|Q14558|KPRA_HUMAN Phosphoribosyl pyrophosphate synthase-associated protein 1 OS=Homo sapiens OX=9606 GN=PRPSAP1 PE=1 SV=2;tr|A0A024R8M4|A0A024R8M4_HUMAN Phosphoribosyl pyrophosphate synthetase-associated protein 1, isoform CRA_a OS=Homo sapiens OX=9606	Phosphoribosyl pyrophosphate synthase-associated protein 1	PRPSAP1	16.15	0	0	14.467	0	-7.2335	-22.3487	7.88169	7.67357	-1.32769	0.254857	0.254857	-4.53374
Q13683	Integrin alpha-7	ITGA7	Q13683;J3KNV4;Q4LE35;G3V2I4;G3V2C6;B3KMS6	sp|Q13683|ITA7_HUMAN Integrin alpha-7 OS=Homo sapiens OX=9606 GN=ITGA7 PE=1 SV=3;tr|J3KNV4|J3KNV4_HUMAN Integrin alpha-7 OS=Homo sapiens OX=9606 GN=ITGA7 PE=1 SV=1;tr|Q4LE35|Q4LE35_HUMAN ITGA7 variant protein (Fragment) OS=Homo sapiens OX=9606 GN=ITGA7 var	Integrin alpha-7;Integrin alpha-7 heavy chain;Integrin alpha-7 light chain;Integrin alpha-7 70 kDa form	ITGA7;ITGA7 variant protein	3.6843	0	0	0	13.8981	-6.94905	-21.4701	7.57197	2.31635	-1.32767	0.254863	0.254863	-4.53375
Q8N7Z5	Putative ankyrin repeat domain-containing protein 31	ANKRD31	Q8N7Z5;D6RJB7	sp|Q8N7Z5|ANR31_HUMAN Ankyrin repeat domain-containing protein 31 OS=Homo sapiens OX=9606 GN=ANKRD31 PE=2 SV=2;tr|D6RJB7|D6RJB7_HUMAN Ankyrin repeat domain-containing protein 31 OS=Homo sapiens OX=9606 GN=ANKRD31 PE=4 SV=2	Putative ankyrin repeat domain-containing protein 31	ANKRD31	2.5665	0	0	13.8909	0	-6.94545	-21.4598	7.56894	2.31515	-1.32758	0.254888	0.254888	-4.5338
P53999	Activated RNA polymerase II transcriptional coactivator p15	SUB1	P53999;Q6IBA2;Q59G24;B7Z1Z0;D6RC37;Q6E433;D6R970	sp|P53999|TCP4_HUMAN Activated RNA polymerase II transcriptional coactivator p15 OS=Homo sapiens OX=9606 GN=SUB1 PE=1 SV=3;tr|Q6IBA2|Q6IBA2_HUMAN PC4 protein OS=Homo sapiens OX=9606 GN=PC4 PE=2 SV=1;tr|Q59G24|Q59G24_HUMAN Activated RNA polymerase II transc	Activated RNA polymerase II transcriptional coactivator p15	SUB1;PC4	61.899	16.5611	0	15.8109	18.3757	-8.81278	-27.2299	9.60434	15.1356	-1.32755	0.254897	0.254897	-4.53381
P98082	Disabled homolog 2	DAB2	P98082;A0A024R036;B2RAW0	sp|P98082|DAB2_HUMAN Disabled homolog 2 OS=Homo sapiens OX=9606 GN=DAB2 PE=1 SV=3;tr|A0A024R036|A0A024R036_HUMAN Disabled homolog 2, mitogen-responsive phosphoprotein (Drosophila), isoform CRA_a OS=Homo sapiens OX=9606 GN=DAB2 PE=4 SV=1;tr|B2RAW0|B2RAW0_HU	Disabled homolog 2	DAB2	2.589	13.8679	0	0	0	6.93393	-7.55929	21.4272	2.31131	1.32732	0.254968	0.254968	-4.53394
P23381	Tryptophan--tRNA ligase, cytoplasmic	WARS	P23381;H0YJP3;A0A024R6K8	sp|P23381|SYWC_HUMAN Tryptophan--tRNA ligase, cytoplasmic OS=Homo sapiens OX=9606 GN=WARS1 PE=1 SV=2;tr|H0YJP3|H0YJP3_HUMAN Tryptophan--tRNA ligase, cytoplasmic (Fragment) OS=Homo sapiens OX=9606 GN=WARS1 PE=1 SV=1;tr|A0A024R6K8|A0A024R6K8_HUMAN Epididymis	Tryptophan--tRNA ligase, cytoplasmic;T1-TrpRS;T2-TrpRS	WARS	19.397	0	0	0	13.8457	-6.92285	-21.3957	7.55001	2.30762	-1.32706	0.255045	0.255045	-4.53407
Q8N122	Regulatory-associated protein of mTOR	RPTOR	Q8N122	sp|Q8N122|RPTOR_HUMAN Regulatory-associated protein of mTOR OS=Homo sapiens OX=9606 GN=RPTOR PE=1 SV=1	Regulatory-associated protein of mTOR	RPTOR	3.7514	13.8383	0	0	0	6.91914	-7.5469	21.3852	2.30638	1.32697	0.255071	0.255071	-4.53412
Q9UKZ1	CCR4-NOT transcription complex subunit 11	CNOT11	Q9UKZ1;B3KNB0	sp|Q9UKZ1|CNO11_HUMAN CCR4-NOT transcription complex subunit 11 OS=Homo sapiens OX=9606 GN=CNOT11 PE=1 SV=1;tr|B3KNB0|B3KNB0_HUMAN cDNA FLJ14159 fis, clone NT2RM2001360, highly similar to Homo sapiens clone C40 unknown mRNA OS=Homo sapiens OX=9606 PE=2 SV=	CCR4-NOT transcription complex subunit 11	CNOT11	2.4887	0	0	13.8263	0	-6.91317	-21.3682	7.54191	2.30439	-1.32684	0.255113	0.255113	-4.53419
P62854	40S ribosomal protein S26	RPS26	P62854;A0A024RB14;Q5JNZ5;Q75MH1	sp|P62854|RS26_HUMAN 40S ribosomal protein S26 OS=Homo sapiens OX=9606 GN=RPS26 PE=1 SV=3;tr|A0A024RB14|A0A024RB14_HUMAN 40S ribosomal protein S26 OS=Homo sapiens OX=9606 GN=RPS26 PE=3 SV=1;sp|Q5JNZ5|RS26L_HUMAN Putative 40S ribosomal protein S26-like 1 OS	40S ribosomal protein S26;Putative 40S ribosomal protein S26-like 1	RPS26;RPS26P11	8.4077	21.798	0	21.7429	21.1004	-10.5227	-32.5278	11.4825	18.1544	-1.32666	0.255165	0.255165	-4.53428
Q99996	A-kinase anchor protein 9	AKAP9	Q99996;A0A0A0MRF6;Q96KG3;A0A0A0MRE9;H7BYL6	sp|Q99996|AKAP9_HUMAN A-kinase anchor protein 9 OS=Homo sapiens OX=9606 GN=AKAP9 PE=1 SV=4;tr|A0A0A0MRF6|A0A0A0MRF6_HUMAN A-kinase anchor protein 9 OS=Homo sapiens OX=9606 GN=AKAP9 PE=1 SV=1;tr|Q96KG3|Q96KG3_HUMAN AKAP350C OS=Homo sapiens OX=9606 PE=2 SV=3	A-kinase anchor protein 9	AKAP9	43.923	13.8037	0	0	0	6.90186	-7.53245	21.3362	2.30062	1.32657	0.255193	0.255193	-4.53433
O00339	Matrilin-2	MATN2	O00339;A0A024R9B9;A0A024R9H1;A0A140VKH7;H0YBN2;Q8N2G3;Q96AA0;H0YBJ4	sp|O00339|MATN2_HUMAN Matrilin-2 OS=Homo sapiens OX=9606 GN=MATN2 PE=1 SV=4;tr|A0A024R9B9|A0A024R9B9_HUMAN Matrilin 2, isoform CRA_b OS=Homo sapiens OX=9606 GN=MATN2 PE=4 SV=1;tr|A0A024R9H1|A0A024R9H1_HUMAN Matrilin 2, isoform CRA_a OS=Homo sapiens OX=9606	Matrilin-2	MATN2	3.076	13.7903	0	0	0	6.89513	-7.52681	21.3171	2.29838	1.32641	0.25524	0.25524	-4.53442
Q13098	COP9 signalosome complex subunit 1	GPS1	Q13098;C9JFE4;A8K070;A0A096LPJ3;A0A096LP07;B4DND6	sp|Q13098|CSN1_HUMAN COP9 signalosome complex subunit 1 OS=Homo sapiens OX=9606 GN=GPS1 PE=1 SV=4;tr|C9JFE4|C9JFE4_HUMAN COP9 signalosome complex subunit 1 OS=Homo sapiens OX=9606 GN=GPS1 PE=1 SV=2;tr|A8K070|A8K070_HUMAN COP9 signalosome complex subunit 1	COP9 signalosome complex subunit 1	GPS1	36.19	17.7103	0	17.8986	17.2026	-8.69547	-26.8853	9.49437	14.238	-1.32625	0.255291	0.255291	-4.5345
P18031	Tyrosine-protein phosphatase non-receptor type 1	PTPN1	P18031;B4DSN5;A8K3M3	sp|P18031|PTN1_HUMAN Tyrosine-protein phosphatase non-receptor type 1 OS=Homo sapiens OX=9606 GN=PTPN1 PE=1 SV=1;tr|B4DSN5|B4DSN5_HUMAN Tyrosine-protein phosphatase non-receptor type OS=Homo sapiens OX=9606 GN=PTPN1 PE=1 SV=1;tr|A8K3M3|A8K3M3_HUMAN Tyrosin	Tyrosine-protein phosphatase non-receptor type 1;Tyrosine-protein phosphatase non-receptor type	PTPN1	20.579	13.7343	0	0	0	6.86716	-7.50343	21.2378	2.28905	1.32575	0.255439	0.255439	-4.53476
[truncated: 1,182 more rows]

## Sheet: miRNet node list & network  
Id	Label	NA		Source	Target	NA					Id	Label	Degree	Betweenness
[truncated: 7,978 more rows]
